# Supplementary material for: New network topology approaches reveal differential correlation patterns in breast cancer
Source: BMC Syst Biol. 2013 Aug 15;7:78. doi: 10.1186/1752-0509-7-78 (PMC3848818; doi:10.1186/1752-0509-7-78)
Supplement: Additional file 3 — Differential correlation in ER+ and ER- breast cancer. Table of the genes represented by the Affymetrix HG-U133A microarray with the strength of differential correlation. All the results were obtained comparing a set of 208 ER+ and 208 ER- tumors. For DCloc, the sum of topological dissimilarities, the sum of the absolute values of topological dissimilarities (d) and the mean number of neighbors in the ER+ and the ER- network are shown. For DCglob, the stability of differential correlation (p) and the subtype where the gene shows higher correlation are shown. Finally, the table contains information on differential expression (DE) between ER+ and ER- subtype. [file 1752-0509-7-78-S3.xls]

## Sheet: Tabelle1
Symbol	ID	Name	DCloc: abs.Top.Dissim (d)	DCloc: Top.Dissim	DCloc: Neigh. ER+	DCloc: Neigh. ER-	DCglob: p-value (p)	DCglob: High. Corr.	DE: Fold.Change	DE: p (t -test)	DE: p Benj.Hoch.
A1CF	220951_s_at	APOBEC1 complementation factor	0.220063	0.0264701	1030.16	1025.62	1	0	-1.02964	0.53588	0.629255
A2BP1	221217_s_at	RNA binding protein, fox-1 homolog (C. elegans) 1	0.13359	-0.121373	493	554.24	0.702783	NEG	1.06488	0.317534	0.414471
A2M	217757_at	alpha-2-macroglobulin	0.259786	0.239569	577.4	489.09	0.000369042	POS	-1.02181	0.656408	0.735174
A4GALT	219488_at	alpha 1,4-galactosyltransferase	0.109043	0.0176858	391.17	401.65	1	0	-1.086	0.174867	0.252224
A4GNT	221131_at	alpha-1,4-N-acetylglucosaminyltransferase	0.155044	-0.143268	718.4	739.45	1	0	-1.04686	0.389136	0.489473
AAAS	218075_at	achalasia, adrenocortical insufficiency, alacrimia	0.154038	0.116004	201.12	184.29	1	0	1.30674	4.42883e-06	1.59192e-05
AACS	218434_s_at	acetoacetyl-CoA synthetase	0.19924	-0.0935841	320.75	254.1	0.0749708	NEG	-1.04368	0.36057	0.459936
AADAC	205969_at	arylacetamide deacetylase (esterase)	0.128095	0.0493694	391.3	352.8	1	0	-1.17164	0.052269	0.088814
AAGAB	202851_at	alpha- and gamma-adaptin binding protein	0.306139	-0.066915	496.97	650.32	0.030602	POS	2.68511	1.95863e-07	8.48583e-07
AAK1	205434_s_at	AP2 associated kinase 1	0.176263	-0.159087	609.37	670.58	1	0	-1.0168	0.680629	0.755574
AAMP	201511_at	angio-associated, migratory cell protein	0.191513	0.155783	267.59	222.78	0.610924	POS	1.07135	0.0189585	0.0358432
AANAT	207225_at	aralkylamine N-acetyltransferase	0.204967	-0.204967	268.31	668.63	0.0564129	NEG	1.02642	0.651963	0.731486
AARS	201000_at	alanyl-tRNA synthetase	0.203687	0.203687	402.91	262.82	0.702783	POS	-1.30795	2.21972e-19	3.71014e-18
AARSD1	222064_s_at	alanyl-tRNA synthetase domain containing 1	0.172146	0.172146	440.87	424.02	1	0	1.15799	2.44308e-06	9.08236e-06
AASDHPPT	202169_s_at	aminoadipate-semialdehyde dehydrogenase-phosphopantetheinyl transferase	0.181676	0.181676	468.36	399.27	0.898791	POS	1.11819	0.00463948	0.0100658
AASS	214829_at	aminoadipate-semialdehyde synthase	0.153825	-0.0956622	538.12	659.94	1	0	1.60977	7.70257e-05	0.000228345
AATF	209165_at	apoptosis antagonizing transcription factor	0.157974	0.157974	383.18	252.38	1	0	1.02411	0.522509	0.617149
AATK	205986_at	apoptosis-associated tyrosine kinase	0.235702	-0.231411	619.49	758.2	1	NEG	1.18535	0.000817199	0.00204268
ABAT	209460_at	4-aminobutyrate aminotransferase	0.181494	-0.0262106	290.26	393.11	1	0	5.73483	8.41185e-60	4.85708e-57
ABCA11P	220159_at	ATP-binding cassette, sub-family A (ABC1), member 11 (pseudogene)	0.109565	-0.109565	358.91	387.22	1	0	1.31821	1.68938e-10	1.09659e-09
ABCA1	203505_at	ATP-binding cassette, sub-family A (ABC1), member 1	0.165359	-0.165359	528.4	572.48	1	NEG	-1.02123	0.636784	0.7189
ABCA12	215465_at	ATP-binding cassette, sub-family A (ABC1), member 12	0.305619	-0.305619	214.19	398.84	1.84075e-07	NEG	1.05266	0.64622	0.726776
ABCA2	212772_s_at	ATP-binding cassette, sub-family A (ABC1), member 2	0.160115	-0.160115	793.22	880.73	1	0	1.17736	0.000198483	0.000554522
ABCA3	204343_at	ATP-binding cassette, sub-family A (ABC1), member 3	0.175342	0.169254	530.11	437.31	1	0	1.8846	1.20413e-17	1.68831e-16
ABCA4	210082_at	ATP-binding cassette, sub-family A (ABC1), member 4	0.125466	0.125466	364.05	289.12	1	0	-1.25588	0.00527738	0.0113012
ABCA5	213353_at	ATP-binding cassette, sub-family A (ABC1), member 5	0.149982	-0.134625	481.64	530.83	1	0	1.05002	0.399725	0.499577
ABCA6	217504_at	ATP-binding cassette, sub-family A (ABC1), member 6	0.181501	-0.181501	527.87	685.41	1	0	1.43069	5.30557e-06	1.88259e-05
ABCA7	219577_s_at	ATP-binding cassette, sub-family A (ABC1), member 7	0.166555	0.162233	775.85	707.92	1	0	-1.06404	0.132944	0.199762
ABCA8	204719_at	ATP-binding cassette, sub-family A (ABC1), member 8	0.287532	0.0912944	390.66	562.94	1	0	2.2814	1.04464e-14	1.07975e-13
ABCB11	211224_s_at	ATP-binding cassette, sub-family B (MDR/TAP), member 11	0.155645	0.14144	725.92	666.07	1	0	-1.09205	0.301345	0.396753
ABCB1	209993_at	ATP-binding cassette, sub-family B (MDR/TAP), member 1	0.182195	-0.182195	633.19	676.91	1	0	1.13057	0.0501478	0.0856219
ABCB4	207819_s_at	ATP-binding cassette, sub-family B (MDR/TAP), member 4	0.122414	-0.122414	370.43	414.6	1	0	-1.00376	0.967073	0.978084
ABCB6	203192_at	ATP-binding cassette, sub-family B (MDR/TAP), member 6	0.127882	0.127882	466.9	446.12	1	0	-1.19042	0.000439824	0.00115293
ABCB7	209620_s_at	ATP-binding cassette, sub-family B (MDR/TAP), member 7	0.184365	-0.160696	236.52	284.15	0.203413	NEG	1.03082	0.417338	0.516761
ABCB8	206317_s_at	ATP-binding cassette, sub-family B (MDR/TAP), member 8	0.151244	0.151244	216.7	132.69	0.898791	POS	1.20984	0.0226501	0.0420465
ABCB9	214209_s_at	ATP-binding cassette, sub-family B (MDR/TAP), member 9	0.135429	0.0331867	322.58	327.07	1	0	-1.16657	0.0349386	0.0618398
ABCC10	213485_s_at	ATP-binding cassette, sub-family C (CFTR/MRP), member 10	0.224171	0.219962	832.57	629.52	0.898791	POS	-1.3429	2.96096e-14	2.918e-13
ABCC1	202804_at	ATP-binding cassette, sub-family C (CFTR/MRP), member 1	0.138101	-0.0115769	541.84	545.74	1	0	-1.33837	5.61711e-07	2.28699e-06
ABCC2	206155_at	ATP-binding cassette, sub-family C (CFTR/MRP), member 2	0.174822	0.174822	595.97	358.25	1	0	-1.44529	0.000123014	0.00035306
ABCC3	208161_s_at	ATP-binding cassette, sub-family C (CFTR/MRP), member 3	0.256578	-0.256578	182.59	356.11	0.00147417	NEG	-1.02081	0.855908	0.894791
ABCC4	203196_at	ATP-binding cassette, sub-family C (CFTR/MRP), member 4	0.195334	0.195334	343.62	181.19	1	0	-1.72473	1.43829e-14	1.46399e-13
ABCC5	209380_s_at	ATP-binding cassette, sub-family C (CFTR/MRP), member 5	0.211783	-0.211783	572.27	786.19	0.898791	NEG	1.28672	9.56401e-08	4.30516e-07
ABCC6	214033_at	ATP-binding cassette, sub-family C (CFTR/MRP), member 6	0.18014	-0.169972	258.22	372.73	0.0418488	NEG	1.11665	0.0448534	0.0775604
ABCC8	210246_s_at	ATP-binding cassette, sub-family C (CFTR/MRP), member 8	0.170295	-0.170295	307.95	474.89	0.702783	NEG	3.33707	1.57126e-27	6.31638e-26
ABCC9	208462_s_at	ATP-binding cassette, sub-family C (CFTR/MRP), member 9	0.195278	0.195278	832.44	762.92	1	0	1.03058	0.562844	0.654205
ABCD1	205142_x_at	ATP-binding cassette, sub-family D (ALD), member 1	0.182318	0.177559	702.47	606.7	1	0	-1.30176	1.48049e-09	8.43725e-09
ABCD2	207583_at	ATP-binding cassette, sub-family D (ALD), member 2	0.152275	0.152275	640.97	620.1	1	0	1.07201	0.400032	0.499715
ABCD3	202850_at	ATP-binding cassette, sub-family D (ALD), member 3	0.302983	0.0633084	309.46	309.38	0.0564129	POS	-1.29427	0.044848	0.0775604
ABCD4	203981_s_at	ATP-binding cassette, sub-family D (ALD), member 4	0.1552	-0.118174	684.06	731.78	1	0	1.16069	0.000116102	0.000334203
ABCE1	201872_s_at	ATP-binding cassette, sub-family E (OABP), member 1	0.18016	0.16016	263.72	252.39	1	0	-1.20848	4.52451e-08	2.12555e-07
ABCF1	200045_at	ATP-binding cassette, sub-family F (GCN20), member 1	0.258539	-0.172616	353.86	352.81	0.0220562	NEG	-1.25581	6.02027e-18	8.77012e-17
ABCF2	209247_s_at	ATP-binding cassette, sub-family F (GCN20), member 2	0.152669	0.112669	612.13	531.57	0.610924	NEG	-1.13752	4.44355e-05	0.000136608
ABCF3	202394_s_at	ATP-binding cassette, sub-family F (GCN20), member 3	0.150606	0.0147318	663.2	702.69	1	0	-1.00389	0.876916	0.910533
ABCG1	204567_s_at	ATP-binding cassette, sub-family G (WHITE), member 1	0.168406	-0.168406	213.46	369.1	0.524813	NEG	1.57603	1.67632e-18	2.6064e-17
ABCG2	209735_at	ATP-binding cassette, sub-family G (WHITE), member 2	0.1705	0.1705	731.58	712.59	1	POS	1.21581	3.92243e-05	0.000121439
ABCG4	207593_at	ATP-binding cassette, sub-family G (WHITE), member 4	0.152829	0.0548287	492.1	440.82	1	0	-1.10771	0.00363645	0.00806456
ABCG5	220383_at	ATP-binding cassette, sub-family G (WHITE), member 5	0.104978	-0.0861111	293.62	321.04	1	0	-1.25404	0.0110683	0.0221383
ABHD10	218633_x_at	abhydrolase domain containing 10	0.156639	-0.126315	743.99	760.29	1	0	1.08832	0.011811	0.023443
ABHD11	221927_s_at	abhydrolase domain containing 11	0.205173	-0.145578	253.84	262.59	1	NEG	-1.13056	0.0180965	0.0344183
ABHD14A	210006_at	abhydrolase domain containing 14A	0.17779	-0.17779	321.38	496.89	1	0	1.42531	2.2134e-24	6.17953e-23
ABHD2	63825_at	abhydrolase domain containing 2	0.144869	-0.0355434	258.66	258.63	1	0	1.95996	4.60877e-19	7.46751e-18
ABHD3	213017_at	abhydrolase domain containing 3	0.15967	0.082012	298.31	306.64	0.898791	POS	1.38231	9.92496e-07	3.90572e-06
ABHD4	218581_at	abhydrolase domain containing 4	0.167371	0.138172	849.45	828.35	1	0	1.07898	0.0277799	0.0503838
ABHD5	218739_at	abhydrolase domain containing 5	0.142595	0.0625954	381.02	280.99	1	0	-1.09042	0.00545562	0.0116554
ABHD6	221552_at	abhydrolase domain containing 6	0.158085	-0.0886977	383.43	358.95	0.799204	NEG	-1.07436	0.200682	0.282729
ABHD8	219101_x_at	abhydrolase domain containing 8	0.170161	0.157516	215.85	178.2	1	0	1.10286	0.215294	0.30047
ABI1	209027_s_at	abl-interactor 1	0.191865	0.0339589	260.84	260.86	1	0	-1.24645	4.3577e-08	2.05098e-07
ABI2	207268_x_at	abl-interactor 2	0.15628	-0.0290122	578.06	606.2	1	0	-1.04024	0.133109	0.199962
ABI3BP	220518_at	ABI family, member 3 (NESH) binding protein	0.16135	0.16135	530.45	502.79	1	0	1.30699	0.00365068	0.00809471
ABL1	202123_s_at	c-abl oncogene 1, non-receptor tyrosine kinase	0.203865	0.188865	519.92	465.11	1	POS	1.10467	0.0225282	0.0418446
ABL2	206411_s_at	v-abl Abelson murine leukemia viral oncogene homolog 2	0.221188	0.221188	940.31	804.79	1	0	-1.13393	0.0248651	0.0456249
ABLIM1	200965_s_at	actin binding LIM protein 1	0.174693	-0.174693	286.58	307.79	1	0	-1.03988	0.43085	0.530236
ABLIM3	205730_s_at	actin binding LIM protein family, member 3	0.213878	-0.213878	288.31	436.14	0.0982384	NEG	2.82498	7.37628e-28	3.09244e-26
ABO	216929_x_at	ABO blood group (transferase A, alpha 1-3-N-acetylgalactosaminyltransferase; transferase B, alpha 1-3-galactosyltransferase)	0.145563	0.145563	508.33	368.72	1	0	-1.06109	0.393434	0.493366
ABP1	203559_s_at	amiloride binding protein 1 (amine oxidase (copper-containing))	0.176676	-0.176676	468.76	650.93	1	0	-1.07875	0.32149	0.418517
ABR	212895_s_at	active BCR-related gene	0.177515	-0.177515	390.9	582.68	1	NEG	1.19947	3.66969e-08	1.74462e-07
ABT1	218405_at	activator of basal transcription 1	0.171787	0.0862119	209.18	232.31	1	0	-1.162	0.000424189	0.0011147
ABTB2	213497_at	ankyrin repeat and BTB (POZ) domain containing 2	0.195614	0.195614	619.85	449.28	1	0	-1.55682	5.26865e-22	1.16599e-20
ACAA1	214274_s_at	acetyl-CoA acyltransferase 1	0.183887	0.148019	261.08	242.18	0.702783	POS	1.16349	6.95411e-05	0.00020722
ACAA2	202003_s_at	acetyl-CoA acyltransferase 2	0.126927	-0.102987	194.34	208.59	1	0	-1.16361	0.00490642	0.0105871
ACACA	212186_at	acetyl-CoA carboxylase alpha	0.165066	0.0854737	428.13	281.07	1	0	1.30498	4.28334e-05	0.000131938
ACACB	49452_at	acetyl-CoA carboxylase beta	0.239819	-0.239819	509.92	849.69	1	0	1.87998	1.05209e-22	2.47953e-21
ACAD10	219986_s_at	acyl-CoA dehydrogenase family, member 10	0.185034	0.158303	734.03	664.42	1	0	1.0105	0.849127	0.890045
ACAD8	221669_s_at	acyl-CoA dehydrogenase family, member 8	0.180821	-0.166491	448.57	529.68	0.898791	NEG	1.10087	0.0237799	0.0438554
ACADL	206068_s_at	acyl-CoA dehydrogenase, long chain	0.156629	0.156629	356.39	263.18	1	0	-1.12798	0.198897	0.280732
ACADM	202502_at	acyl-CoA dehydrogenase, C-4 to C-12 straight chain	0.217518	0.217518	489	269.76	0.610924	POS	1.06934	0.177005	0.254815
ACADS	202366_at	acyl-CoA dehydrogenase, C-2 to C-3 short chain	0.149233	-0.149233	480.91	570.91	1	NEG	1.23635	4.72652e-08	2.21145e-07
ACADSB	205355_at	acyl-CoA dehydrogenase, short/branched chain	0.144861	0.123174	295.3	257.41	1	0	3.75379	3.43109e-44	7.38732e-42
ACADVL	200710_at	acyl-CoA dehydrogenase, very long chain	0.144096	0.0629538	400.01	411.48	1	0	1.23112	7.31993e-09	3.83602e-08
ACAN	205679_x_at	aggrecan	0.262869	0.257715	822.1	571.97	0.702783	POS	-1.29374	9.63094e-06	3.27467e-05
ACAP1	205212_s_at	ArfGAP with coiled-coil, ankyrin repeat and PH domains 1	0.177332	-0.177332	381.14	426.66	1	0	-1.64657	3.0812e-07	1.29347e-06
ACAP2	212476_at	ArfGAP with coiled-coil, ankyrin repeat and PH domains 2	0.192458	0.186315	555.19	504.83	0.702783	POS	-1.0111	0.766832	0.827124
ACAT1	205412_at	acetyl-CoA acetyltransferase 1	0.153326	0.139992	284.27	235.99	1	0	1.20284	3.84022e-06	1.39328e-05
ACAT2	209608_s_at	acetyl-CoA acetyltransferase 2	0.13405	-0.13405	226.59	249.34	1	0	-1.21859	1.33814e-05	4.46151e-05
ACBD3	202324_s_at	acyl-CoA binding domain containing 3	0.236689	0.236689	288.04	234.71	0.524813	POS	1.07589	0.0363925	0.0641986
ACBD4	219413_at	acyl-CoA binding domain containing 4	0.153513	0.0687758	603.11	614.98	1	0	1.48212	8.03838e-14	7.54704e-13
ACCN1	206690_at	amiloride-sensitive cation channel 1, neuronal	0.178651	-0.178651	250.73	496.72	0.898791	NEG	1.20431	0.0136471	0.0266871
ACCN2	205156_s_at	amiloride-sensitive cation channel 2, neuronal	0.116828	-0.116828	328.12	432.56	1	0	1.02693	0.756398	0.817677
ACCN3	207561_s_at	amiloride-sensitive cation channel 3	0.203377	0.203377	828.56	729.45	0.702783	POS	1.04098	0.545314	0.637798
ACCN4	221226_s_at	amiloride-sensitive cation channel 4, pituitary	0.1362	-0.129751	414.79	439.9	1	0	-1.09856	0.111363	0.171141
ACD	204617_s_at	adrenocortical dysplasia homolog (mouse)	0.168591	-0.156095	220.2	257.05	1	0	-1.04356	0.329848	0.427209
ACE	209749_s_at	angiotensin I converting enzyme (peptidyl-dipeptidase A) 1	0.137422	-0.137422	246	358.63	1	0	-1.03121	0.666963	0.743942
ACE2	222257_s_at	angiotensin I converting enzyme (peptidyl-dipeptidase A) 2	0.23045	0.23045	709.54	354.22	1	0	-2.18835	9.35216e-15	9.74573e-14
ACHE	205377_s_at	acetylcholinesterase	0.128767	0.103396	591.56	571.73	1	0	-1.09598	0.146079	0.216578
ACIN1	201715_s_at	apoptotic chromatin condensation inducer 1	0.162659	0.0282436	306.24	304.56	1	0	1.09725	0.0262843	0.0479865
ACLY	201128_s_at	ATP citrate lyase	0.153587	0.153587	456.28	350.27	1	0	1.07301	0.0238314	0.0439313
ACN9	218981_at	ACN9 homolog (S. cerevisiae)	0.135009	-0.0370905	263.2	240.42	1	0	-1.42052	4.40508e-06	1.58386e-05
ACO1	207071_s_at	aconitase 1, soluble	0.165628	-0.0452958	769.02	771.78	1	0	1.09864	0.0212921	0.0397931
ACO2	200793_s_at	aconitase 2, mitochondrial	0.186268	-0.150659	231.15	242.07	1	0	-1.0119	0.784855	0.840784
ACOT11	214763_at	acyl-CoA thioesterase 11	0.205191	0.199799	700.19	487.74	1	0	-1.23061	0.00672483	0.0140804
ACOT13	204565_at	acyl-CoA thioesterase 13	0.193799	0.193799	284.98	186.66	1	0	-1.11811	0.000840043	0.00209565
ACOT7	208002_s_at	acyl-CoA thioesterase 7	0.181602	0.181602	255.02	203.44	1	0	-1.25241	1.33644e-07	5.90909e-07
ACOT8	204212_at	acyl-CoA thioesterase 8	0.169622	-0.169622	218.35	242.36	1	0	1.08899	0.0076169	0.0157855
ACOT9	221641_s_at	acyl-CoA thioesterase 9	0.190989	0.190989	336.32	181.88	1	0	-1.43989	1.2541e-18	1.97653e-17
ACOX1	209600_s_at	acyl-CoA oxidase 1, palmitoyl	0.160592	0.150491	227.37	191.8	1	0	-1.00029	0.994667	0.996942
ACOX2	205364_at	acyl-CoA oxidase 2, branched chain	0.291651	-0.291651	209.49	351.3	0.0022692	NEG	2.6568	2.14785e-19	3.60901e-18
ACOX3	204241_at	acyl-CoA oxidase 3, pristanoyl	0.170934	-0.170934	441.38	608.16	1	0	1.36002	4.99315e-09	2.67178e-08
ACOXL	220845_at	acyl-CoA oxidase-like	0.162215	-0.162215	216.26	323.17	1	0	1.12679	0.127545	0.192698
ACP1	201630_s_at	acid phosphatase 1, soluble	0.160579	0.1515	246.41	217.35	1	0	1.0378	0.126865	0.191811
ACP2	202767_at	acid phosphatase 2, lysosomal	0.217465	-0.217465	370.56	644.27	0.373293	NEG	1.03258	0.316039	0.412647
ACP5	204638_at	acid phosphatase 5, tartrate resistant	0.215992	-0.215992	258.82	445.65	1	NEG	1.08904	0.205695	0.289011
ACP6	218795_at	acid phosphatase 6, lysophosphatidic	0.194644	0.194644	408.86	248.59	1	0	1.23807	8.7009e-07	3.45075e-06
ACPP	204393_s_at	acid phosphatase, prostate	0.172112	0.172112	692.57	596.22	1	0	-1.1745	0.0133929	0.0262709
ACRV1	207969_x_at	acrosomal vesicle protein 1	0.19746	-0.0840089	967.22	969.93	1	0	-1.04508	0.342425	0.440427
ACSBG1	206465_at	acyl-CoA synthetase bubblegum family member 1	0.238974	0.238974	797.87	575.44	0.799204	POS	-1.2441	0.0105359	0.02115
ACSBG2	221716_s_at	acyl-CoA synthetase bubblegum family member 2	0.173109	-0.173109	756.66	811.58	1	0	1.0175	0.801921	0.853512
ACSF2	218844_at	acyl-CoA synthetase family member 2	0.210867	-0.210867	224.44	296.1	0.252334	NEG	1.52991	1.26236e-12	1.05015e-11
ACSL1	201963_at	acyl-CoA synthetase long-chain family member 1	0.217279	-0.0466135	343.09	331.2	1	0	-1.37261	3.54869e-07	1.48091e-06
ACSL3	201662_s_at	acyl-CoA synthetase long-chain family member 3	0.159324	0.120324	274.59	192.6	1	0	-1.03879	0.411371	0.510416
ACSL4	202422_s_at	acyl-CoA synthetase long-chain family member 4	0.215096	0.196119	624.6	519.96	0.203413	POS	-1.3404	1.17909e-06	4.58324e-06
ACSL5	218322_s_at	acyl-CoA synthetase long-chain family member 5	0.178811	-0.172051	463.26	520.29	1	0	-1.12019	0.00894757	0.0182735
ACSL6	216409_at	acyl-CoA synthetase long-chain family member 6	0.170278	0.0167869	919.99	889.52	1	0	-1.02234	0.593702	0.681898
ACSM1	215432_at	acyl-CoA synthetase medium-chain family member 1	0.255564	-0.255564	214.54	295.79	8.05181e-05	NEG	1.16398	0.141106	0.210087
ACSM3	210377_at	acyl-CoA synthetase medium-chain family member 3	0.133056	0.133056	366.64	231.02	1	0	-1.13431	0.0639767	0.105903
ACSM5	89977_at	acyl-CoA synthetase medium-chain family member 5	0.189215	-0.189215	808.07	901.15	1	0	1.30872	2.56394e-06	9.51498e-06
ACSS3	219616_at	acyl-CoA synthetase short-chain family member 3	0.191717	-0.165761	396.75	426.15	0.0982384	NEG	1.09778	0.0567569	0.0953302
ACTA1	203872_at	actin, alpha 1, skeletal muscle	0.175881	-0.0960822	208.41	191.1	1	0	-1.44225	0.002195	0.00508166
ACTA2	200974_at	actin, alpha 2, smooth muscle, aorta	0.27527	0.18884	327.64	299.34	1	0	1.07284	0.274854	0.36795
ACTB	200801_x_at	actin, beta	0.299624	-0.290205	289.94	322.08	0.203413	NEG	-1.13079	1.52948e-05	5.05306e-05
ACTC1	205132_at	actin, alpha, cardiac muscle 1	0.153994	-0.143393	594.69	622.06	1	0	1.04324	0.383068	0.483181
ACTG1	201550_x_at	actin, gamma 1	0.313422	-0.264944	288.1	305.65	0.203413	NEG	-1.05554	0.0392023	0.0686121
ACTG2	202274_at	actin, gamma 2, smooth muscle, enteric	0.274602	0.274602	332.56	276	0.702783	POS	-1.58207	3.09039e-05	9.69794e-05
ACTL6A	202666_s_at	actin-like 6A	0.179396	-0.13006	287.75	299.95	1	0	-1.29307	1.73869e-11	1.27964e-10
ACTL6B	206014_at	actin-like 6B	0.252414	-0.252414	420.06	721.6	0.445384	NEG	1.03897	0.32123	0.418307
ACTL7A	220501_at	actin-like 7A	0.173622	-0.166323	341.69	565.22	0.799204	NEG	1.05214	0.249818	0.339878
ACTL7B	220498_at	actin-like 7B	0.13547	0.107427	516.13	507.68	1	0	-1.05129	0.450829	0.549869
ACTL8	214957_at	actin-like 8	0.146893	0.146893	335.88	261.98	0.702783	NEG	-1.91362	1.64085e-10	1.06727e-09
ACTN1	208636_at	actinin, alpha 1	0.232877	0.15821	437.82	276.1	1	0	-1.11109	0.00761752	0.0157855
ACTN2	203864_s_at	actinin, alpha 2	0.166994	-0.0244145	955.93	961.3	1	0	-1.07578	0.14859	0.219659
ACTN3	206891_at	actinin, alpha 3	0.155114	-0.142399	767.91	777.44	1	0	1.07781	0.171302	0.247869
ACTN4	200601_at	actinin, alpha 4	0.182338	0.158181	615.55	577.24	0.702783	POS	-1.22507	0.000330986	0.000890221
ACTR10	222230_s_at	actin-related protein 10 homolog (S. cerevisiae)	0.277574	-0.277574	269.35	342.19	0.000225602	NEG	1.22012	7.56291e-08	3.43727e-07
ACTR1A	200721_s_at	ARP1 actin-related protein 1 homolog A, centractin alpha (yeast)	0.175753	-0.155753	451.14	464.35	1	0	-1.04057	0.147416	0.218187
ACTR1B	202135_s_at	ARP1 actin-related protein 1 homolog B, centractin beta (yeast)	0.144278	0.122976	412.23	393.02	1	0	1.07045	0.00865599	0.0177407
ACTR2	200728_at	ARP2 actin-related protein 2 homolog (yeast)	0.161524	-0.0766385	242.57	274.84	1	0	-1.13576	0.00170044	0.00401425
ACTR3	213101_s_at	ARP3 actin-related protein 3 homolog (yeast)	0.173038	0.173038	298.05	257.9	1	0	-1.3209	3.47155e-28	1.51024e-26
ACTR3B	218868_at	ARP3 actin-related protein 3 homolog B (yeast)	0.23158	-0.197507	322.9	402.79	0.16179	NEG	-1.52634	4.59634e-12	3.6198e-11
ACTR5	219623_at	ARP5 actin-related protein 5 homolog (yeast)	0.160189	-0.0329807	691.1	718.48	1	0	-1.00136	0.966543	0.977704
ACTR6	218395_at	ARP6 actin-related protein 6 homolog (yeast)	0.189076	0.170403	300.41	284.34	0.898791	POS	1.03901	0.364651	0.464237
ACTR8	218658_s_at	ARP8 actin-related protein 8 homolog (yeast)	0.141522	0.141522	797.4	758.91	1	0	1.12716	0.000452998	0.00118526
ACVR1	203935_at	activin A receptor, type I	0.221858	0.221858	405.95	306.85	1	0	1.08151	0.0238743	0.0439976
ACVR1B	213198_at	activin A receptor, type IB	0.185896	-0.185896	368.38	495.69	0.610924	NEG	1.39083	2.21455e-18	3.39342e-17
ACVR2A	205327_s_at	activin A receptor, type IIA	0.152065	0.152065	634.11	498.81	0.898791	POS	-1.14744	2.94035e-05	9.2683e-05
ACVR2B	220028_at	activin A receptor, type IIB	0.178001	-0.178001	680.27	790.97	1	0	1.05864	0.123969	0.188033
ACVRL1	210838_s_at	activin A receptor type II-like 1	0.158905	-0.158905	355.88	487.73	0.898791	NEG	-1.01359	0.82378	0.86972
ACY1	202740_at	aminoacylase 1	0.197334	0.0739392	251.87	223.17	0.702783	POS	1.26831	1.37095e-07	6.05744e-07
ACYP1	205260_s_at	acylphosphatase 1, erythrocyte (common) type	0.164377	0.0141245	404.59	392.16	1	0	-1.03625	0.52547	0.619684
ACYP2	206833_s_at	acylphosphatase 2, muscle type	0.142551	0.142551	348.93	300.23	1	0	-1.03847	0.280121	0.373505
ADA	204639_at	adenosine deaminase	0.160905	0.160905	597.09	486.3	1	0	-1.28389	6.13979e-09	3.24704e-08
ADAM10	202604_x_at	ADAM metallopeptidase domain 10	0.186629	0.125144	291.38	290.77	1	0	-1.01019	0.783847	0.840473
ADAM11	207880_at	ADAM metallopeptidase domain 11	0.146459	0.146459	675.46	632.18	1	0	1.07992	0.089489	0.141938
ADAM12	202952_s_at	ADAM metallopeptidase domain 12	0.332874	0.142353	393.55	428.08	0.702783	POS	1.28787	0.000831647	0.00207634
ADAM15	217007_s_at	ADAM metallopeptidase domain 15	0.190862	0.147594	241.89	224.37	1	0	-1.15712	0.0720618	0.117419
ADAM17	213532_at	NA	0.186219	-0.0297702	423.61	322.47	0.610924	NEG	-1.34838	8.86246e-20	1.57454e-18
ADAM18	207597_at	ADAM metallopeptidase domain 18	0.133296	0.0932956	651.75	616.68	1	0	1.03676	0.630264	0.714078
ADAM19	209765_at	ADAM metallopeptidase domain 19	0.186575	0.16313	648.23	589.96	1	NEG	-1.30376	4.02842e-08	1.90386e-07
ADAM20	207423_s_at	ADAM metallopeptidase domain 20	0.139691	0.00360547	710.15	709.39	1	0	-1.02333	0.732441	0.798437
ADAM2	207664_at	ADAM metallopeptidase domain 2	0.1369	0.0595675	218.95	253.04	1	0	1.07769	0.461482	0.559781
ADAM22	208237_x_at	ADAM metallopeptidase domain 22	0.148286	0.114637	715.65	696.44	1	0	1.05712	0.464727	0.562911
ADAM23	206046_at	ADAM metallopeptidase domain 23	0.1975	0.1975	770.04	709.29	1	POS	-1.01432	0.81659	0.864212
ADAM28	205997_at	ADAM metallopeptidase domain 28	0.222274	-0.222274	252.62	302.71	1	0	-1.10986	0.389627	0.489897
ADAM29	221337_s_at	ADAM metallopeptidase domain 29	0.150673	0.150673	701.79	595.66	1	0	-1.05267	0.327135	0.424473
ADAM30	221446_at	ADAM metallopeptidase domain 30	0.178965	0.178965	702.68	587.07	0.799204	POS	1.01833	0.771539	0.830766
ADAM3A	217090_at	ADAM metallopeptidase domain 3A	0.16688	-0.16688	517.16	666.04	0.252334	NEG	-1.0099	0.890906	0.921069
ADAM5P	217003_s_at	ADAM metallopeptidase domain 5, pseudogene	0.173589	-0.149553	683.72	716.72	1	0	-1.03906	0.465121	0.563148
ADAM7	211239_s_at	ADAM metallopeptidase domain 7	0.12506	0.0863365	573.87	554.11	1	0	-1.32422	0.0111006	0.0221925
ADAM8	205180_s_at	ADAM metallopeptidase domain 8	0.195048	-0.195048	286.03	388.8	0.373293	NEG	-1.24699	0.00150367	0.00358504
ADAM9	202381_at	ADAM metallopeptidase domain 9	0.139079	-0.00331567	222.67	214.66	1	0	-1.06746	0.282105	0.375616
ADAMDEC1	206134_at	ADAM-like, decysin 1	0.255974	-0.195375	332.89	348.28	1	NEG	-2.53943	6.96188e-20	1.2562e-18
ADAMTS12	221421_s_at	ADAM metallopeptidase with thrombospondin type 1 motif, 12	0.187148	0.174955	908.86	845.93	1	0	1.02726	0.630924	0.714443
ADAMTS1	222162_s_at	ADAM metallopeptidase with thrombospondin type 1 motif, 1	0.217673	0.143514	536.82	527.48	0.373293	POS	-1.22337	0.00447692	0.00973973
ADAMTS13	220208_at	ADAM metallopeptidase with thrombospondin type 1 motif, 13	0.125154	0.125154	545.64	497.18	1	0	1.02536	0.677368	0.752809
ADAMTS20	220717_at	ADAM metallopeptidase with thrombospondin type 1 motif, 20	0.146936	-0.146936	555.99	630.83	1	0	-1.03507	0.628368	0.712374
ADAMTS2	214535_s_at	ADAM metallopeptidase with thrombospondin type 1 motif, 2	0.187658	0.187658	713.28	605.69	0.702783	POS	1.03024	0.441878	0.540769
ADAMTS3	214913_at	ADAM metallopeptidase with thrombospondin type 1 motif, 3	0.186314	0.181352	679.45	469.55	0.308911	POS	-1.5095	1.3133e-10	8.63948e-10
ADAMTS5	219935_at	ADAM metallopeptidase with thrombospondin type 1 motif, 5	0.247905	0.196863	425.75	389.97	0.0982384	POS	-1.00826	0.887444	0.918387
ADAMTS6	220866_at	ADAM metallopeptidase with thrombospondin type 1 motif, 6	0.158328	0.137341	768.63	740.5	1	0	1.01071	0.885414	0.91666
ADAMTS7	220705_s_at	ADAM metallopeptidase with thrombospondin type 1 motif, 7	0.136004	-0.131177	571.96	646.86	1	0	-1.06668	0.342002	0.440122
ADAMTS8	220676_at	ADAM metallopeptidase with thrombospondin type 1 motif, 8	0.119164	-0.119164	481.14	509.05	1	0	1.08053	0.33569	0.433449
ADAMTS9	220287_at	ADAM metallopeptidase with thrombospondin type 1 motif, 9	0.217103	0.217103	1035.1	970.79	1	0	-1.11849	0.00938653	0.0190901
ADAMTSL2	206629_at	ADAMTS-like 2	0.161531	-0.136039	326.21	347.16	0.610924	NEG	-1.0322	0.569279	0.659933
ADAMTSL3	213974_at	ADAMTS-like 3	0.164281	0.153983	700.64	626.04	1	0	1.03184	0.548072	0.640295
ADAMTSL4	220578_at	ADAMTS-like 4	0.184296	0.184296	838.14	712.2	1	0	1.11601	0.0893822	0.141804
ADAP1	90265_at	ArfGAP with dual PH domains 1	0.159791	-0.0173867	746.44	774.86	1	0	1.14574	0.00110669	0.00270299
ADAP2	219358_s_at	ArfGAP with dual PH domains 2	0.210819	0.210819	431.61	389.47	0.799204	POS	1.02374	0.500967	0.59681
ADAR	201786_s_at	adenosine deaminase, RNA-specific	0.255156	-0.255156	211.65	371.6	0.524813	NEG	1.01263	0.7129	0.783456
ADARB1	203865_s_at	adenosine deaminase, RNA-specific, B1	0.160079	-0.103251	377.88	411.67	1	0	-1.06097	0.302745	0.398031
ADARB2	220648_at	adenosine deaminase, RNA-specific, B2	0.114415	-0.107065	359.39	426.85	1	0	1.23204	0.00558926	0.0119168
ADAT1	219384_s_at	adenosine deaminase, tRNA-specific 1	0.16754	0.151874	710.93	611.75	1	POS	1.00003	0.999359	0.999595
ADCK2	44120_at	aarF domain containing kinase 2	0.127476	-0.110301	321.74	353.12	1	0	1.20249	3.86008e-11	2.73021e-10
ADCK4	220434_at	aarF domain containing kinase 4	0.140249	-0.129066	230.19	243.51	1	0	1.11095	0.200635	0.282714
ADCY10	217305_s_at	adenylate cyclase 10 (soluble)	0.159597	-0.159597	524.92	611.21	1	0	-1.11977	0.126274	0.191073
ADCY1	213245_at	adenylate cyclase 1 (brain)	0.195005	-0.195005	271.65	636.84	1	0	2.78528	2.64019e-37	2.89124e-35
ADCY2	213217_at	adenylate cyclase 2 (brain)	0.149577	0.12658	268.5	226.11	1	0	-1.11588	0.369129	0.468811
ADCY3	209320_at	adenylate cyclase 3	0.187049	0.1577	738.23	693.93	0.799204	POS	-1.09675	0.00528563	0.0113131
ADCY6	209195_s_at	adenylate cyclase 6	0.18018	0.136189	830.2	813.13	1	0	1.34499	2.14819e-11	1.56291e-10
ADCY7	203741_s_at	adenylate cyclase 7	0.203217	0.0951887	612.86	629.47	1	0	-1.38102	1.10766e-10	7.38616e-10
ADCY8	206811_at	adenylate cyclase 8 (brain)	0.11905	-0.0240159	468.75	498.17	1	0	-1.22294	0.025423	0.0465277
ADCY9	204497_at	adenylate cyclase 9	0.177926	0.0754261	297.17	322.06	1	POS	2.38302	1.18152e-40	1.83035e-38
ADCYAP1	206281_at	adenylate cyclase activating polypeptide 1 (pituitary)	0.228671	0.220499	902.67	796.45	0.799204	POS	-1.06527	0.366369	0.466051
ADCYAP1R1	207151_at	adenylate cyclase activating polypeptide 1 (pituitary) receptor type I	0.11947	-0.104009	392.99	404.8	1	0	-1.02886	0.683742	0.7583
ADD1	214736_s_at	adducin 1 (alpha)	0.188157	-0.188157	225.11	409.44	0.252334	NEG	1.35418	3.5267e-25	1.08737e-23
ADD2	206807_s_at	adducin 2 (beta)	0.14773	-0.128467	532.86	570.52	1	NEG	-1.12817	0.0224596	0.0417294
ADD3	201034_at	adducin 3 (gamma)	0.213895	0.213895	398.5	294.41	0.373293	POS	-1.11007	0.0601756	0.100316
ADH1A	207820_at	alcohol dehydrogenase 1A (class I), alpha polypeptide	0.143358	0.143358	566.56	524.2	1	0	1.1096	0.110922	0.170566
ADH1B	209612_s_at	alcohol dehydrogenase 1B (class I), beta polypeptide	0.297911	0.0253841	271.39	486.09	1	0	2.25819	7.79555e-11	5.31545e-10
ADH1C	206262_at	alcohol dehydrogenase 1C (class I), gamma polypeptide	0.172697	0.116254	284.19	284.72	1	0	1.24912	0.0282538	0.0511484
ADH5	208847_s_at	alcohol dehydrogenase 5 (class III), chi polypeptide	0.233013	0.233013	326.78	256.48	0.610924	POS	-1.0183	0.643113	0.724307
ADH6	214261_s_at	alcohol dehydrogenase 6 (class V)	0.14883	0.14883	764.44	687.18	1	0	-1.02235	0.784953	0.840818
ADH7	210505_at	alcohol dehydrogenase 7 (class IV), mu or sigma polypeptide	0.180791	0.180791	740.66	650.15	1	0	-1.01131	0.854155	0.893547
ADI1	217761_at	acireductone dioxygenase 1	0.137981	0.126316	204.04	172.38	1	0	-1.24914	9.6379e-07	3.801e-06
ADIPOQ	207175_at	adiponectin, C1Q and collagen domain containing	0.339115	0.0265146	279.3	529.22	0.898791	POS	2.27372	1.29487e-11	9.72724e-11
ADIPOR1	217748_at	adiponectin receptor 1	0.184742	0.164742	261.48	242.37	0.524813	POS	1.09337	0.0116841	0.0232165
ADIPOR2	201346_at	adiponectin receptor 2	0.180097	-0.00643546	261.75	281.73	0.524813	NEG	1.33851	1.05662e-13	9.78293e-13
ADK	204119_s_at	adenosine kinase	0.160237	-0.0454081	219.12	219.47	1	0	-1.04677	0.268656	0.361099
ADM	202912_at	adrenomedullin	0.230513	0.00511036	311.33	178.4	0.702783	NEG	-2.06239	8.79281e-26	2.93934e-24
ADM2	220538_at	adrenomedullin 2	0.15585	0.149536	583.12	471.63	1	0	-1.08689	0.175913	0.253444
ADNP	201773_at	activity-dependent neuroprotector homeobox	0.14336	-0.14336	231.86	240.44	1	0	1.12857	8.15629e-06	2.80252e-05
ADNP2	203321_s_at	ADNP homeobox 2	0.179361	0.179361	297.16	264.82	1	0	1.06834	0.138372	0.206769
ADO	212502_at	2-aminoethanethiol (cysteamine) dioxygenase	0.18657	-0.133284	249.4	250.84	0.799204	NEG	-1.06103	0.0501451	0.0856219
ADORA1	216220_s_at	adenosine A1 receptor	0.17675	-0.17675	396.63	551.03	0.898791	NEG	1.03055	0.432008	0.5313
ADORA2A	205013_s_at	NA	0.179242	-0.179242	219.06	330.19	1	0	1.22581	6.17377e-05	0.000185798
ADORA2B	205891_at	adenosine A2b receptor	0.171428	0.171428	463.61	252.94	1	NEG	-1.56171	2.91711e-13	2.5823e-12
ADORA3	206171_at	adenosine A3 receptor	0.159887	0.0549998	608.09	623.54	1	0	1.22557	1.54507e-07	6.79137e-07
ADPGK	220980_s_at	ADP-dependent glucokinase	0.179645	0.179645	763.07	689.21	1	0	-1.10365	0.0034061	0.00760417
ADPRH	207863_at	ADP-ribosylarginine hydrolase	0.122966	0.122966	400.27	335.74	1	0	-1.02915	0.606138	0.6928
ADRA1A	211489_at	adrenergic, alpha-1A-, receptor	0.156837	-0.156837	554.51	680.35	1	0	1.1075	0.120604	0.183499
ADRA1B	207589_at	adrenergic, alpha-1B-, receptor	0.153841	0.123148	655	586.99	1	0	1.0153	0.855886	0.894791
ADRA1D	210961_s_at	adrenergic, alpha-1D-, receptor	0.112014	-0.105446	387.32	420.4	1	0	-1.01703	0.820651	0.867787
ADRA2A	209869_at	adrenergic, alpha-2A-, receptor	0.235865	-0.235865	608.51	724.88	1	0	2.10886	1.26435e-23	3.31155e-22
ADRA2B	208544_at	adrenergic, alpha-2B-, receptor	0.145895	-0.120455	580.91	641.86	1	0	-1.01496	0.813585	0.862181
ADRA2C	206128_at	adrenergic, alpha-2C-, receptor	0.125738	0.089115	201.4	198.17	1	0	1.07188	0.352427	0.451389
ADRB1	208214_at	adrenergic, beta-1-, receptor	0.132399	-0.132399	241.4	371.51	1	0	1.05611	0.512173	0.607652
ADRB2	206170_at	adrenergic, beta-2-, receptor, surface	0.185394	-0.0196546	527.83	523.73	1	0	1.08119	0.122292	0.185845
ADRB3	206812_at	adrenergic, beta-3-, receptor	0.151895	-0.151895	316.73	434.35	1	NEG	-1.20976	0.00971891	0.0196934
ADRBK1	38447_at	adrenergic, beta, receptor kinase 1	0.225017	-0.172605	1070.21	1102.82	1	0	-1.14248	0.00342905	0.00765137
ADRBK2	204184_s_at	adrenergic, beta, receptor kinase 2	0.173412	-0.173412	269.21	511.76	0.898791	NEG	1.177	0.00101252	0.00249553
ADRM1	201281_at	adhesion regulating molecule 1	0.206295	0.206295	368.55	287.82	0.799204	POS	-1.33881	1.7404e-16	2.14436e-15
ADSL	202144_s_at	adenylosuccinate lyase	0.185765	-0.050787	280.56	308.88	1	0	-1.25368	3.82212e-13	3.34152e-12
ADSS	221761_at	adenylosuccinate synthase	0.18788	0.100795	394.35	397.07	1	0	1.03437	0.346106	0.444414
AEBP1	201792_at	AE binding protein 1	0.253747	0.065472	351.22	391.12	0.898791	POS	1.62516	2.24288e-09	1.2579e-08
AEN	219361_s_at	apoptosis enhancing nuclease	0.179891	0.173984	630.12	505.74	1	0	-1.15633	0.00485638	0.0104845
AES	217729_s_at	amino-terminal enhancer of split	0.190786	0.0961619	246.94	263.87	0.610924	POS	1.22171	5.37976e-06	1.90625e-05
AFAP1	203563_at	actin filament associated protein 1	0.104698	0.092738	223.91	203.77	1	0	-1.02883	0.658862	0.737403
AFF1	201924_at	AF4/FMR2 family, member 1	0.199646	-0.128714	511.14	521.98	1	NEG	1.58176	1.04342e-25	3.46071e-24
AFF2	206105_at	AF4/FMR2 family, member 2	0.189913	0.186441	956.15	916.81	1	0	-1.05489	0.434587	0.533697
AFF3	205735_s_at	AF4/FMR2 family, member 3	0.152807	-0.0928067	252.21	376.62	1	0	2.01209	1.97944e-19	3.34373e-18
AFF4	219199_at	AF4/FMR2 family, member 4	0.133161	-0.133161	406.72	463.57	1	0	1.07523	0.173798	0.250917
AFG3L2	202486_at	AFG3 ATPase family gene 3-like 2 (S. cerevisiae)	0.200415	0.123052	676.59	662.96	1	0	-1.20082	8.90812e-06	3.04767e-05
AFM	206840_at	afamin	0.19366	0.19366	856.08	744.16	1	0	-1.15144	0.086714	0.138209
AFP	204694_at	alpha-fetoprotein	0.142986	-0.142986	241.18	374.14	1	0	1.40798	7.77066e-05	0.000230041
AFTPH	217939_s_at	aftiphilin	0.142815	-0.142815	353.98	496.29	1	0	1.15463	7.26667e-09	3.80968e-08
AGA	204332_s_at	aspartylglucosaminidase	0.148073	0.114518	245.7	231.56	1	0	1.11216	0.0062518	0.0132031
AGAP1	204066_s_at	ArfGAP with GTPase domain, ankyrin repeat and PH domain 1	0.16154	0.16154	372.81	294.45	1	0	1.18292	6.19315e-05	0.000186249
AGAP2	206152_at	ArfGAP with GTPase domain, ankyrin repeat and PH domain 2	0.155331	0.131594	629.6	590.31	0.898791	POS	-1.15638	0.0111255	0.022231
AGBL2	220390_at	ATP/GTP binding protein-like 2	0.185502	-0.180635	545.65	734.17	1	NEG	1.29083	1.43996e-06	5.52892e-06
AGBL3	220649_at	ATP/GTP binding protein-like 3	0.128736	-0.128736	172.2	285.45	1	0	1.06205	0.608962	0.695339
AGBL5	218480_at	ATP/GTP binding protein-like 5	0.159728	-0.122228	198.01	256.87	1	0	-1.19762	0.0020558	0.00477943
AGER	210081_at	advanced glycosylation end product-specific receptor	0.186901	0.177257	731.12	584.21	1	0	-1.08928	0.207977	0.291636
AGFG1	218092_s_at	ArfGAP with FG repeats 1	0.15183	0.0802854	300.91	196.04	1	0	-1.46181	4.39918e-24	1.19153e-22
AGFG2	222126_at	ArfGAP with FG repeats 2	0.211953	-0.207866	750.49	847.25	1	0	1.06808	0.134515	0.201765
AGGF1	218534_s_at	angiogenic factor with G patch and FHA domains 1	0.211603	0.211603	330.22	309.78	0.524813	POS	1.46859	9.59296e-33	6.51655e-31
AGK	222132_s_at	acylglycerol kinase	0.169567	-0.169567	385.38	469.56	0.702783	NEG	-1.11063	0.000505376	0.00130803
AGL	203566_s_at	amylo-alpha-1, 6-glucosidase, 4-alpha-glucanotransferase	0.137955	0.0158868	327.33	324.1	1	0	1.78233	2.89986e-16	3.47355e-15
AGMAT	219792_at	agmatine ureohydrolase (agmatinase)	0.15805	-0.0134543	788.07	781.09	1	0	-1.04965	0.384471	0.48471
AGPAT1	32836_at	1-acylglycerol-3-phosphate O-acyltransferase 1 (lysophosphatidic acid acyltransferase, alpha)	0.229783	0.20836	987.92	933.62	0.898791	POS	-1.02459	0.52229	0.617005
AGPAT2	32837_at	1-acylglycerol-3-phosphate O-acyltransferase 2 (lysophosphatidic acid acyltransferase, beta)	0.162688	0.0448071	391.28	409.04	1	0	1.04745	0.24521	0.334648
AGPAT3	219723_x_at	1-acylglycerol-3-phosphate O-acyltransferase 3	0.145777	0.145777	491.82	432.29	1	0	1.08179	0.0669943	0.110323
AGPAT4	219693_at	1-acylglycerol-3-phosphate O-acyltransferase 4 (lysophosphatidic acid acyltransferase, delta)	0.151452	-0.151452	342.96	444.49	1	0	-1.42216	4.90444e-05	0.000149834
AGPAT5	218096_at	1-acylglycerol-3-phosphate O-acyltransferase 5 (lysophosphatidic acid acyltransferase, epsilon)	0.159418	0.00313098	448.39	368.85	0.799204	NEG	-1.17052	0.000127656	0.000365475
AGPS	205401_at	alkylglycerone phosphate synthase	0.158774	-0.158774	250.52	396.36	1	0	1.03985	0.416581	0.515974
AGR2	209173_at	anterior gradient homolog 2 (Xenopus laevis)	0.348932	-0.348932	215	337.21	0.000369042	NEG	18.5427	4.3389e-44	9.18617e-42
AGRN	212285_s_at	agrin	0.215467	0.198081	889.87	776.5	1	0	-1.01427	0.813711	0.862235
AGRP	207193_at	agouti related protein homolog (mouse)	0.169724	-0.169724	691.67	769.2	1	0	-1.02168	0.778707	0.836235
AGT	202834_at	angiotensinogen (serpin peptidase inhibitor, clade A, member 8)	0.15725	0.0711058	237.17	262.49	1	0	1.74495	4.41045e-08	2.07426e-07
AGTPBP1	204500_s_at	ATP/GTP binding protein 1	0.141607	-0.0289239	350.13	318.8	1	0	-1.41699	9.68585e-16	1.1155e-14
AGTR1	205357_s_at	angiotensin II receptor, type 1	0.284373	-0.284373	291.14	685.01	0.702783	NEG	3.55364	1.69231e-31	9.64009e-30
AGTR2	222321_at	angiotensin II receptor, type 2	0.139853	0.139853	560.5	452.82	1	0	-1.06917	0.393141	0.493096
AGXT	210326_at	alanine-glyoxylate aminotransferase	0.136222	0.00879495	521.5	517.28	1	0	-1.079	0.308685	0.4045
AGXT2L1	221008_s_at	alanine-glyoxylate aminotransferase 2-like 1	0.177676	-0.172836	489.17	665.49	0.610924	NEG	1.30678	0.00170467	0.00402199
AHCTF1	214766_s_at	AT hook containing transcription factor 1	0.201928	0.201928	440.42	429.7	0.799204	POS	-1.17719	0.000105679	0.000306563
AHCY	200903_s_at	adenosylhomocysteinase	0.140509	0.112726	248.87	238.49	1	0	-1.07855	0.0659249	0.108759
AHCYL1	200850_s_at	adenosylhomocysteinase-like 1	0.176048	-0.165037	177.12	210.74	1	0	1.36276	1.40317e-18	2.20055e-17
AHCYL2	212814_at	adenosylhomocysteinase-like 2	0.135751	0.0861145	655.26	610.96	1	0	1.12451	0.00954377	0.0193727
AHDC1	205002_at	AT hook, DNA binding motif, containing 1	0.203059	0.192009	701.64	591.95	1	0	-1.14567	0.0214769	0.0400972
AHI1	221569_at	Abelson helper integration site 1	0.208475	0.169481	810.48	767.42	1	0	1.21174	0.000246385	0.000678333
AHNAK	211986_at	AHNAK nucleoprotein	0.241716	-0.241716	498.65	631.75	0.702783	NEG	1.92996	1.33759e-30	7.10939e-29
AHNAK2	212992_at	AHNAK nucleoprotein 2	0.214449	0.214449	393.03	316.14	0.898791	POS	1.12492	0.0922779	0.14576
AHR	202820_at	aryl hydrocarbon receptor	0.231037	0.0324348	255.52	277.18	1	0	-1.29467	3.85058e-06	1.39594e-05
AHSA1	201491_at	AHA1, activator of heat shock 90kDa protein ATPase homolog 1 (yeast)	0.21947	-0.21947	215.81	318.86	0.126944	NEG	-1.1126	0.00439157	0.00957538
AHSG	204551_s_at	alpha-2-HS-glycoprotein	0.121693	0.0320063	222.52	237.35	1	0	-1.14379	0.0868479	0.138371
AICDA	219841_at	activation-induced cytidine deaminase	0.149204	0.149204	645.07	575.72	1	0	-1.06905	0.529708	0.623593
AIDA	220199_s_at	axin interactor, dorsalization associated	0.172705	-0.0509326	257.45	274.96	1	0	1.16455	0.00809339	0.01667
AIF1	215051_x_at	allograft inflammatory factor 1	0.212469	-0.142701	311.5	319.82	1	0	-1.24196	0.007929	0.0163696
AIFM1	205512_s_at	apoptosis-inducing factor, mitochondrion-associated, 1	0.160359	0.124317	363.81	352.1	1	0	-1.098	0.00297078	0.00670181
AIM1	212543_at	absent in melanoma 1	0.185333	0.185333	305.04	180.34	1	0	-1.38304	1.15028e-07	5.13784e-07
AIM1L	220290_at	absent in melanoma 1-like	0.142111	-0.142111	328.81	462.01	1	NEG	-1.08476	0.237519	0.325761
AIM2	206513_at	absent in melanoma 2	0.186505	0.0370076	538.59	510.59	1	0	-1.65281	1.79824e-15	2.01959e-14
AIMP1	202542_s_at	aminoacyl tRNA synthetase complex-interacting multifunctional protein 1	0.160401	0.0606528	245.3	221.6	0.898791	POS	1.06567	0.0234188	0.0432648
AIMP2	209971_x_at	aminoacyl tRNA synthetase complex-interacting multifunctional protein 2	0.163849	-0.0291654	253.23	252.36	1	0	-1.11144	0.000234323	0.000647652
AIP	201782_s_at	aryl hydrocarbon receptor interacting protein	0.153217	-0.133217	301.11	462.14	1	0	-1.00303	0.907542	0.932803
AIPL1	219977_at	aryl hydrocarbon receptor interacting protein-like 1	0.169914	-0.169914	495.17	641.33	0.799204	NEG	-1.06419	0.205874	0.289166
AIRE	208090_s_at	autoimmune regulator	0.140002	0.117263	215.89	193.31	1	0	1.0011	0.987481	0.992952
AJAP1	206460_at	adherens junctions associated protein 1	0.195605	-0.195605	561.97	735.14	1	0	1.02984	0.642639	0.724031
AK1	202587_s_at	adenylate kinase 1	0.16453	0.107783	225.3	217.63	1	0	1.12357	0.00328081	0.00733993
AK2	208967_s_at	adenylate kinase 2	0.200192	-0.200192	236.22	271.54	1	0	-1.10429	0.00623975	0.013182
AK3L1	204348_s_at	adenylate kinase 4	0.17648	0.0793623	320.23	255.4	1	0	-1.53732	1.95027e-10	1.24933e-09
AK5	219308_s_at	adenylate kinase 5	0.140544	0.129219	570.91	518.41	1	0	1.56759	4.40211e-07	1.81344e-06
AKAP10	205045_at	A kinase (PRKA) anchor protein 10	0.191583	-0.143873	237.96	238.93	1	0	1.25944	0.00164065	0.00388465
AKAP11	203156_at	A kinase (PRKA) anchor protein 11	0.203835	0.197943	592.05	544.62	1	0	1.26993	1.30709e-09	7.52332e-09
AKAP1	201675_at	A kinase (PRKA) anchor protein 1	0.126356	0.0892515	364.29	338.44	1	0	-1.09736	0.0159785	0.0307631
AKAP12	210517_s_at	A kinase (PRKA) anchor protein 12	0.264049	0.264049	538.33	469.46	0.203413	POS	1.39594	8.34921e-09	4.33783e-08
AKAP13	221718_s_at	A kinase (PRKA) anchor protein 13	0.224399	0.215272	307.85	263.78	0.610924	POS	-1.12128	0.00791589	0.0163452
AKAP3	207344_at	A kinase (PRKA) anchor protein 3	0.210407	0.210407	759.13	495.17	0.373293	POS	-1.19987	0.000208488	0.000580158
AKAP4	207019_s_at	A kinase (PRKA) anchor protein 4	0.124238	0.0442385	403.23	337.81	1	0	-1.20891	0.011554	0.0229867
AKAP5	207800_at	A kinase (PRKA) anchor protein 5	0.119948	0.119948	399.6	293.44	1	0	1.01339	0.870251	0.905975
AKAP6	205359_at	A kinase (PRKA) anchor protein 6	0.201391	0.140007	917.75	907.82	1	POS	-1.02942	0.56904	0.659717
AKAP7	205771_s_at	A kinase (PRKA) anchor protein 7	0.13935	0.0356364	475.39	474.26	1	0	-1.16715	0.00108892	0.00266473
AKAP8	203847_s_at	A kinase (PRKA) anchor protein 8	0.264285	0.264285	934.02	660.65	0.445384	POS	-1.1283	0.00050835	0.00131439
AKAP8L	218064_s_at	A kinase (PRKA) anchor protein 8-like	0.203852	0.203852	506.47	363.9	0.898791	POS	1.1622	0.000509476	0.00131676
AKAP9	210962_s_at	A kinase (PRKA) anchor protein (yotiao) 9	0.158457	-0.0960225	294.53	349.17	1	0	1.58961	4.30325e-21	8.69065e-20
AKIRIN1	217893_s_at	akirin 1	0.172973	0.0327702	243.73	251.81	1	0	-1.06239	0.392889	0.492925
AKIRIN2	213810_s_at	akirin 2	0.118953	0.0789528	278.3	247.41	1	0	-1.26584	0.000838171	0.00209139
AKR1A1	201900_s_at	aldo-keto reductase family 1, member A1 (aldehyde reductase)	0.217531	0.217531	287.1	246.54	1	0	-1.0781	0.0512601	0.0873216
AKR1B10	206561_s_at	aldo-keto reductase family 1, member B10 (aldose reductase)	0.238959	-0.225273	180.59	281.82	4.70048e-05	NEG	-1.81923	3.8058e-09	2.07668e-08
AKR1B1	201272_at	aldo-keto reductase family 1, member B1 (aldose reductase)	0.255132	0.223948	516.03	450.25	0.0749708	POS	-1.28557	4.16705e-10	2.57211e-09
AKR1C1	204151_x_at	aldo-keto reductase family 1, member C1 (dihydrodiol dehydrogenase 1; 20-alpha (3-alpha)-hydroxysteroid dehydrogenase)	0.388086	0.388086	301.71	225.05	0.898791	POS	-1.29628	0.00810991	0.016697
AKR1C2	209699_x_at	aldo-keto reductase family 1, member C2 (dihydrodiol dehydrogenase 2; bile acid binding protein; 3-alpha hydroxysteroid dehydrogenase, type III)	0.379445	0.379445	344.17	236.24	0.898791	POS	-1.32516	0.00564678	0.0120294
AKR1C3	209160_at	aldo-keto reductase family 1, member C3 (3-alpha hydroxysteroid dehydrogenase, type II)	0.188824	0.188824	251.81	196.89	1	0	1.1421	0.208766	0.292614
AKR1C4	210558_at	aldo-keto reductase family 1, member C4 (chlordecone reductase; 3-alpha hydroxysteroid dehydrogenase, type I; dihydrodiol dehydrogenase 4)	0.110197	0.110197	365.84	301.69	1	0	-1.20274	0.0221699	0.0412458
AKR1D1	207102_at	aldo-keto reductase family 1, member D1 (delta 4-3-ketosteroid-5-beta-reductase)	0.261415	-0.0383509	553.55	398.63	0.000943316	NEG	-1.26114	0.00806345	0.0166175
AKR7A2	214259_s_at	aldo-keto reductase family 7, member A2 (aflatoxin aldehyde reductase)	0.14355	0.14355	281.26	252.68	1	0	1.29911	6.13869e-15	6.5255e-14
AKR7A3	216381_x_at	aldo-keto reductase family 7, member A3 (aflatoxin aldehyde reductase)	0.199862	-0.199862	312.62	401.62	0.524813	NEG	2.03535	8.66516e-35	7.33823e-33
AKT1	207163_s_at	v-akt murine thymoma viral oncogene homolog 1	0.2184	-0.16646	289.17	309.89	1	0	1.06934	0.126365	0.191165
AKT2	203809_s_at	v-akt murine thymoma viral oncogene homolog 2	0.14195	-0.14195	429.22	446.78	1	0	1.22117	0.00632943	0.0133426
AKT3	212607_at	v-akt murine thymoma viral oncogene homolog 3 (protein kinase B, gamma)	0.279666	0.279666	745.97	499.67	0.00059453	POS	-1.11457	0.0499633	0.0853414
AKTIP	218373_at	AKT interacting protein	0.149163	-0.149163	203.05	259.13	0.898791	POS	1.0324	0.487891	0.584687
ALAD	218487_at	aminolevulinate dehydratase	0.17427	-0.16358	197.86	251.83	0.799204	NEG	1.6134	1.90975e-30	1.00246e-28
ALAS1	205633_s_at	aminolevulinate, delta-, synthase 1	0.18259	-0.159595	234.4	300.04	1	0	-1.09455	0.0106057	0.0212835
ALAS2	211560_s_at	aminolevulinate, delta-, synthase 2	0.211377	-0.211377	593.15	809.88	0.702783	NEG	1.01107	0.792413	0.845885
ALB	211298_s_at	albumin	0.145185	-0.0851849	236.09	304.77	1	0	1.99288	3.94787e-09	2.1505e-08
ALCAM	201952_at	activated leukocyte cell adhesion molecule	0.283047	-0.283047	260.28	358.13	0.0022692	NEG	1.77089	1.62026e-12	1.3339e-11
ALDH18A1	217791_s_at	aldehyde dehydrogenase 18 family, member A1	0.191134	0.191134	240.04	210.18	1	0	-1.04036	0.376424	0.476314
ALDH1A1	212224_at	aldehyde dehydrogenase 1 family, member A1	0.2379	0.120521	310.74	328.49	0.610924	POS	1.33865	0.00240068	0.00552062
ALDH1A2	207016_s_at	aldehyde dehydrogenase 1 family, member A2	0.177531	0.140545	727.64	718.23	0.799204	POS	1.25968	0.00831639	0.0170999
ALDH1A3	203180_at	aldehyde dehydrogenase 1 family, member A3	0.19577	0.157219	288.39	248.71	1	0	-1.70497	8.94432e-10	5.26993e-09
ALDH1B1	209645_s_at	aldehyde dehydrogenase 1 family, member B1	0.18641	0.18641	380.33	278.54	1	0	-1.13643	0.00358528	0.00797057
ALDH1L1	215798_at	aldehyde dehydrogenase 1 family, member L1	0.171709	-0.171709	590.69	707.67	1	0	-1.02602	0.651878	0.731475
ALDH2	201425_at	aldehyde dehydrogenase 2 family (mitochondrial)	0.212262	0.0361633	374.47	378.87	0.898791	POS	1.21707	0.000411895	0.00108509
ALDH3A1	205623_at	aldehyde dehydrogenase 3 family, member A1	0.146028	0.0636209	195.17	193.59	1	0	-1.01356	0.855581	0.894596
ALDH3A2	202053_s_at	aldehyde dehydrogenase 3 family, member A2	0.151089	-0.0710889	163.26	266.78	1	0	1.31997	1.7665e-08	8.82765e-08
ALDH3B1	211004_s_at	aldehyde dehydrogenase 3 family, member B1	0.163139	0.163139	604.12	503.75	1	0	-1.05942	0.11851	0.180746
ALDH3B2	204942_s_at	aldehyde dehydrogenase 3 family, member B2	0.324652	-0.324652	171.39	334.9	1.34373e-06	NEG	1.28134	0.0299789	0.0539102
ALDH4A1	211552_s_at	aldehyde dehydrogenase 4 family, member A1	0.175023	-0.16109	562.6	582.01	0.610924	NEG	1.07155	0.272762	0.365726
ALDH5A1	203608_at	aldehyde dehydrogenase 5 family, member A1	0.165126	-0.165126	179.81	335.85	1	0	1.34145	6.74297e-05	0.000201259
ALDH6A1	221588_x_at	aldehyde dehydrogenase 6 family, member A1	0.17499	-0.17499	283.37	310.92	1	0	1.4439	1.13714e-17	1.59968e-16
ALDH7A1	208950_s_at	aldehyde dehydrogenase 7 family, member A1	0.162769	0.162769	274.47	231.01	1	0	-1.04488	0.347831	0.446493
ALDH8A1	220148_at	aldehyde dehydrogenase 8 family, member A1	0.142447	0.105803	520.55	505.26	1	0	1.12171	0.227286	0.31428
ALDH9A1	201612_at	aldehyde dehydrogenase 9 family, member A1	0.208441	0.181165	272.75	261.84	0.898791	POS	1.14982	0.000635388	0.00161588
ALDOA	214687_x_at	aldolase A, fructose-bisphosphate	0.235483	-0.201781	258.31	315.19	0.0749708	NEG	1.17072	0.000237745	0.000656394
ALDOAP2	211617_at	aldolase A, fructose-bisphosphate pseudogene 2	0.157043	-0.157043	238.58	429.35	1	0	-1.02518	0.769809	0.829492
ALDOB	216600_x_at	aldolase B, fructose-bisphosphate	0.143806	0.0203375	687.99	670.64	1	0	-1.0287	0.570638	0.661207
ALDOC	202022_at	aldolase C, fructose-bisphosphate	0.127928	0.127928	471.04	422.7	1	0	-1.16744	0.00211623	0.00490736
ALG12	218444_at	asparagine-linked glycosylation 12, alpha-1,6-mannosyltransferase homolog (S. cerevisiae)	0.145451	-0.0862051	199.19	224.56	1	0	1.21367	0.00390641	0.00860019
ALG13	205583_s_at	asparagine-linked glycosylation 13 homolog (S. cerevisiae)	0.218844	0.209967	783.26	734.37	0.702783	POS	1.1746	0.00757331	0.0157016
ALG3	207396_s_at	asparagine-linked glycosylation 3, alpha-1,3- mannosyltransferase homolog (S. cerevisiae)	0.200186	0.18953	269.21	224.71	1	POS	-1.17642	1.02035e-05	3.45547e-05
ALG5	218203_at	asparagine-linked glycosylation 5, dolichyl-phosphate beta-glucosyltransferase homolog (S. cerevisiae)	0.184405	0.144405	233.75	157.17	1	0	1.14238	4.42999e-06	1.59192e-05
ALG6	219649_at	asparagine-linked glycosylation 6, alpha-1,3-glucosyltransferase homolog (S. cerevisiae)	0.151461	-0.0319889	487.24	492.08	1	0	-1.06944	0.0385462	0.0675849
ALG8	203545_at	asparagine-linked glycosylation 8, alpha-1,3-glucosyltransferase homolog (S. cerevisiae)	0.250691	0.0351427	324.95	320.3	0.16179	POS	1.27151	1.45237e-06	5.5705e-06
ALG9	219374_s_at	asparagine-linked glycosylation 9, alpha-1,2-mannosyltransferase homolog (S. cerevisiae)	0.146567	-0.081138	187.07	213.59	1	0	-1.00862	0.771925	0.830927
ALK	208212_s_at	anaplastic lymphoma receptor tyrosine kinase	0.138402	-0.138402	245.09	425.2	1	0	-1.21564	0.00633292	0.0133478
ALKBH1	205621_at	alkB, alkylation repair homolog 1 (E. coli)	0.187312	-0.107312	216.13	278.33	1	0	1.18721	1.95952e-11	1.43221e-10
ALKBH4	222228_s_at	alkB, alkylation repair homolog 4 (E. coli)	0.153118	0.111908	187.57	176.47	1	0	-1.02344	0.609718	0.696077
ALLC	220365_at	allantoicase	0.12346	-0.12346	275.92	465.36	1	0	1.19857	0.037085	0.0653024
ALMS1	214707_x_at	Alstrom syndrome 1	0.239172	0.229539	708.35	609.4	1	0	1.02817	0.593144	0.681442
ALOX12	207206_s_at	arachidonate 12-lipoxygenase	0.120852	-0.0618152	410.01	406.9	1	0	-1.18036	0.0611661	0.101821
ALOX12B	207381_at	arachidonate 12-lipoxygenase, 12R type	0.135682	-0.135682	348.65	450.97	1	0	-1.01498	0.803828	0.85498
ALOX12P2	214340_at	arachidonate 12-lipoxygenase pseudogene 2	0.123564	-0.0312524	556.08	598.32	1	0	-1.26716	0.000635822	0.00161666
ALOX15	207328_at	arachidonate 15-lipoxygenase	0.164015	-0.164015	225.9	324.48	0.702783	NEG	-1.04822	0.566292	0.657317
ALOX15B	206714_at	arachidonate 15-lipoxygenase, type B	0.258686	-0.155051	454.91	423.31	0.000369042	NEG	1.07311	0.515953	0.611281
ALOX5	204446_s_at	arachidonate 5-lipoxygenase	0.250851	-0.209194	361	401.01	0.373293	NEG	1.01303	0.829933	0.874762
ALOX5AP	204174_at	arachidonate 5-lipoxygenase-activating protein	0.15671	-0.0974096	293.96	297.5	1	0	1.01999	0.718353	0.787318
ALOXE3	207708_at	arachidonate lipoxygenase 3	0.182052	0.160678	905.72	860.24	1	0	-1.09088	0.144778	0.214825
ALPI	207140_at	alkaline phosphatase, intestinal	0.248242	-0.248242	421.62	611.51	0.308911	NEG	-1.01786	0.537635	0.630733
ALPK1	207133_x_at	alpha-kinase 1	0.251763	-0.213519	326.53	335.47	1	0	-1.04293	0.480049	0.576922
ALPK3	214846_s_at	alpha-kinase 3	0.178841	-0.178841	275.24	400.13	0.898791	NEG	1.05316	0.464461	0.562659
ALPL	215783_s_at	alkaline phosphatase, liver/bone/kidney	0.134983	-0.121927	388.01	415.26	1	0	-1.19373	0.00266677	0.00607518
ALPP	204664_at	alkaline phosphatase, placental	0.158712	0.0928148	578.66	577.87	1	0	-1.06595	0.193043	0.273869
ALPPL2	216377_x_at	alkaline phosphatase, placental-like 2	0.174023	-0.174023	858.84	895.9	1	0	-1.10272	0.0386167	0.0676947
ALS2CL	222333_at	ALS2 C-terminal like	0.175485	-0.145133	779.54	797.62	0.898791	NEG	-1.08924	0.00172573	0.0040679
ALS2CR8	219834_at	amyotrophic lateral sclerosis 2 (juvenile) chromosome region, candidate 8	0.141003	-0.0718179	281.3	248.28	1	0	1.31949	1.12914e-06	4.40389e-06
ALX1	206837_at	ALX homeobox 1	0.141761	0.141761	487.66	354.41	1	0	-1.24646	0.000484884	0.00126115
ALX3	207690_at	ALX homeobox 3	0.172871	0.161568	651.03	565.38	1	0	-1.19588	0.0218198	0.0406775
ALX4	208330_at	ALX homeobox 4	0.126611	0.126611	357.37	285.27	1	0	-1.01207	0.844216	0.885921
AMACR	217113_at	alpha-methylacyl-CoA racemase	0.127596	-0.127596	191.02	334.99	1	NEG	1.06757	0.343809	0.441956
AMBN	221114_at	ameloblastin (enamel matrix protein)	0.128023	0.00824199	611.59	603.11	1	0	-1.01825	0.764493	0.825164
AMBP	214425_at	alpha-1-microglobulin/bikunin precursor	0.179038	0.170704	835.53	777.39	0.799204	POS	-1.02336	0.741808	0.805814
AMBRA1	219141_s_at	autophagy/beclin-1 regulator 1	0.13773	0.13773	192.87	169.37	1	0	1.11823	0.00436513	0.009521
AMD1	201197_at	adenosylmethionine decarboxylase 1	0.194167	-0.183397	243.06	281.92	1	0	-1.76632	1.79909e-29	8.85808e-28
AMDHD2	219082_at	amidohydrolase domain containing 2	0.181828	0.0811073	199.53	229.72	1	0	1.348	0.00026022	0.000713331
AMELX	208410_x_at	amelogenin, X-linked	0.116134	-0.0883828	371.58	394.54	1	0	1.0399	0.577042	0.666497
AMELY	208220_x_at	amelogenin, Y-linked	0.126137	-0.0775388	268.96	257.53	1	NEG	-1.08539	0.236775	0.324882
AMFR	202204_s_at	autocrine motility factor receptor	0.15974	0.15974	413.15	385.37	1	0	1.49384	1.74573e-23	4.48907e-22
AMH	206516_at	anti-Mullerian hormone	0.106821	-0.106821	195	233.63	1	0	1.23326	0.0131769	0.025883
AMHR2	206892_at	anti-Mullerian hormone receptor, type II	0.136159	0.0180908	656.13	638.46	1	0	1.01354	0.770935	0.830494
AMIGO2	222108_at	adhesion molecule with Ig-like domain 2	0.203658	-0.203658	207.04	318.19	1	0	2.03389	1.81137e-19	3.07207e-18
AMMECR1	204976_s_at	Alport syndrome, mental retardation, midface hypoplasia and elliptocytosis chromosomal region gene 1	0.125517	0.125517	198.35	171.11	1	0	-1.08234	0.116287	0.177733
AMN	220989_s_at	amnionless homolog (mouse)	0.147916	0.1241	613.69	561.38	1	0	-1.1156	0.0340741	0.0605251
AMOT	209521_s_at	angiomotin	0.202651	-0.19861	761.39	846.51	1	0	-1.01342	0.835107	0.878612
AMOTL2	203002_at	angiomotin like 2	0.182297	0.151784	583.89	531.63	1	0	1.07822	0.102937	0.159765
AMPD1	206121_at	adenosine monophosphate deaminase 1	0.165536	0.159558	754.37	737.04	1	0	1.134	0.0372217	0.0654885
AMPD2	212360_at	adenosine monophosphate deaminase 2	0.186891	0.186891	825.68	707.1	1	0	-1.31612	2.03006e-09	1.14257e-08
AMPD3	207992_s_at	adenosine monophosphate deaminase 3	0.187109	-0.164052	601.84	631.86	0.702783	NEG	-1.04253	0.245424	0.334832
AMPH	205257_s_at	amphiphysin	0.193493	-0.193493	218.29	508.91	0.702783	NEG	1.61826	3.30273e-12	2.64698e-11
AMT	204294_at	aminomethyltransferase	0.191751	-0.191751	908.81	1005.21	0.203413	POS	1.22722	0.00221387	0.00512162
AMZ2	218167_at	archaelysin family metallopeptidase 2	0.249784	0.249784	257.07	208.3	0.702783	POS	1.06013	0.0632101	0.104825
ANAPC10	207845_s_at	anaphase promoting complex subunit 10	0.134092	0.00126531	292.77	287.48	1	0	-1.00928	0.825733	0.87142
ANAPC1	218575_at	anaphase promoting complex subunit 1	0.171547	0.0196287	466.38	362.39	1	0	-1.16051	7.44922e-08	3.39532e-07
ANAPC13	209001_s_at	anaphase promoting complex subunit 13	0.171565	0.132693	232.09	223.87	1	0	1.15357	1.59149e-07	6.98574e-07
ANAPC2	218555_at	anaphase promoting complex subunit 2	0.185111	0.122682	706.68	709.13	0.610924	POS	1.191	0.000486189	0.00126377
ANAPC5	211036_x_at	anaphase promoting complex subunit 5	0.153936	-0.153936	250.85	314.77	1	NEG	1.01923	0.507897	0.603819
ANG	205141_at	angiogenin, ribonuclease, RNase A family, 5	0.15306	-0.0242891	197.78	202.95	1	0	1.70536	7.72793e-21	1.52672e-19
ANGEL1	213099_at	angel homolog 1 (Drosophila)	0.112696	0.112696	395	344.67	1	0	1.11478	0.00475574	0.0102882
ANGEL2	221825_at	angel homolog 2 (Drosophila)	0.260452	0.0636012	477.5	606.93	0.308911	POS	1.41983	4.77938e-20	8.72305e-19
ANGPT1	205608_s_at	angiopoietin 1	0.230809	0.230809	894.41	588.23	0.0749708	POS	-1.24871	2.32103e-05	7.43982e-05
ANGPT2	205572_at	angiopoietin 2	0.174239	-0.174239	224.78	295.9	1	0	-1.16374	0.0100383	0.0202632
ANGPT4	221134_at	angiopoietin 4	0.159063	-0.159063	244.21	416.39	1	0	1.03628	0.650575	0.73051
ANGPTL2	213001_at	angiopoietin-like 2	0.250217	0.193058	727.81	661.91	1	0	1.13556	0.0206366	0.0386818
ANGPTL3	219803_at	angiopoietin-like 3	0.121333	-0.121333	243.84	260.71	1	0	-1.19414	0.0477017	0.0820187
ANGPTL4	221009_s_at	angiopoietin-like 4	0.211759	0.211759	373.27	290.3	1	0	-1.58186	8.95543e-08	4.04267e-07
ANGPTL7	206423_at	angiopoietin-like 7	0.113317	0.113317	443	406.97	1	0	1.22101	0.0194775	0.0367732
ANK1	208353_x_at	ankyrin 1, erythrocytic	0.143558	-0.118938	437.61	476.19	1	0	-1.16963	0.0138822	0.0270967
ANK2	202920_at	ankyrin 2, neuronal	0.274004	0.105765	510.14	618.41	0.16179	POS	1.3003	2.14968e-05	6.91925e-05
ANK3	206385_s_at	ankyrin 3, node of Ranvier (ankyrin G)	0.18026	0.18026	292.17	228.33	1	0	1.1522	0.0142711	0.0277621
ANKFY1	219868_s_at	ankyrin repeat and FYVE domain containing 1	0.188674	-0.0063318	455.79	361.41	0.702783	NEG	1.17204	0.000896342	0.00222823
ANKH	220076_at	ankylosis, progressive homolog (mouse)	0.167964	0.00932397	460.79	416.58	1	0	1.17614	0.107511	0.166024
ANKHD1	219081_at	ankyrin repeat and KH domain containing 1	0.158159	0.06829	266.06	267.6	1	0	1.04837	0.108241	0.166989
ANKLE2	212201_at	ankyrin repeat and LEM domain containing 2	0.178329	-0.153008	235.92	272.99	1	0	-1.04354	0.2046	0.287727
ANKMY1	210486_at	ankyrin repeat and MYND domain containing 1	0.117686	-0.117686	232.81	341.83	1	0	1.27645	0.00153293	0.00364796
ANKMY2	212798_s_at	ankyrin repeat and MYND domain containing 2	0.169065	0.118258	273.44	276.67	1	0	1.31676	2.31161e-14	2.30671e-13
ANKRA2	218769_s_at	ankyrin repeat, family A (RFXANK-like), 2	0.196416	0.0545562	508.71	568.42	1	0	1.57989	1.33026e-32	8.75561e-31
ANKRD10	218093_s_at	ankyrin repeat domain 10	0.207681	0.18545	696.87	638.61	1	0	1.17085	0.000780843	0.00195797
ANKRD11	219437_s_at	ankyrin repeat domain 11	0.151979	-0.151979	372.91	441.63	0.898791	POS	-1.43188	8.18173e-09	4.25953e-08
ANKRD1	206029_at	ankyrin repeat domain 1 (cardiac muscle)	0.125866	-0.125866	510.44	555.67	1	0	-1.20293	0.0522884	0.0888232
ANKRD12	212289_at	ankyrin repeat domain 12	0.195744	-0.0103526	334.38	491.91	0.524813	POS	1.32391	2.46896e-08	1.2086e-07
ANKRD17	212211_at	ankyrin repeat domain 17	0.132388	0.054757	337.61	277.21	1	0	1.02279	0.503943	0.599849
ANKRD2	221232_s_at	ankyrin repeat domain 2 (stretch responsive muscle)	0.157625	-0.157625	246.07	330.92	1	0	1.09622	0.251672	0.341887
ANKRD26	205705_at	ankyrin repeat domain 26	0.177301	0.177301	757.09	635.33	1	0	1.05167	0.378428	0.478325
ANKRD27	221522_at	ankyrin repeat domain 27 (VPS9 domain)	0.224938	-0.142264	407.9	390.68	0.252334	NEG	-1.25946	9.68989e-09	4.98746e-08
ANKRD28	213035_at	ankyrin repeat domain 28	0.151071	0.151071	522.27	415.81	1	0	1.20687	4.39717e-07	1.81237e-06
ANKRD34C	216073_at	ankyrin repeat domain 34C	0.133473	-0.133473	575.81	584.15	1	0	1.06795	0.426406	0.525836
ANKRD36	214723_x_at	ankyrin repeat domain 36	0.176215	0.00739304	571.71	623.99	1	0	-1.1301	0.0551287	0.0929519
ANKRD36B	220940_at	ankyrin repeat domain 36B	0.202178	0.176724	525.59	491.37	1	POS	1.02651	0.745777	0.809433
ANKRD40	211717_at	ankyrin repeat domain 40	0.199999	0.0291325	224.32	223.89	1	0	-1.0631	0.244941	0.334424
ANKRD46	212731_at	ankyrin repeat domain 46	0.252829	0.24158	248.92	232.5	0.610924	POS	1.11483	0.00775823	0.0160457
ANKRD49	219069_at	ankyrin repeat domain 49	0.198326	0.198326	364.25	315.93	0.702783	POS	-1.00808	0.813771	0.862235
ANKRD5	220144_s_at	ankyrin repeat domain 5	0.154313	0.154313	254.79	181.67	1	0	1.46336	8.64766e-09	4.48007e-08
ANKRD53	215759_at	ankyrin repeat domain 53	0.137758	0.137758	282.79	251	1	0	-1.02188	0.784102	0.840473
ANKRD55	220112_at	ankyrin repeat domain 55	0.142274	-0.114242	745.67	778.38	1	0	-1.02363	0.660214	0.738396
ANKRD57	219496_at	ankyrin repeat domain 57	0.130728	-0.0721484	188.5	184.09	0.702783	POS	1.20067	0.000485788	0.00126299
ANKRD6	204671_s_at	ankyrin repeat domain 6	0.244504	0.244504	404.95	247.03	0.0749708	POS	-1.05505	0.3261	0.423437
ANKRD7	206112_at	ankyrin repeat domain 7	0.125162	-0.116315	287.17	358.11	1	0	-1.41137	0.00110639	0.00270278
ANKS1A	212747_at	ankyrin repeat and sterile alpha motif domain containing 1A	0.187303	-0.187303	430.97	473.67	0.702783	NEG	-1.1093	0.00223028	0.00515583
ANKS1B	219989_s_at	ankyrin repeat and sterile alpha motif domain containing 1B	0.121557	-0.121557	306.03	412.8	1	0	1.22654	0.0282324	0.0511241
ANKZF1	218274_s_at	ankyrin repeat and zinc finger domain containing 1	0.183261	0.167881	235.24	209.65	1	0	-1.08563	0.315654	0.41223
ANO10	218910_at	anoctamin 10	0.169587	-0.0585724	384.19	322.99	1	0	-1.04228	0.288101	0.382299
ANO1	218804_at	anoctamin 1, calcium activated chloride channel	0.172892	-0.172892	354.81	379.93	0.252334	NEG	2.11847	7.70135e-22	1.67805e-20
ANO2	220111_s_at	anoctamin 2	0.125519	0.125519	476.11	341.09	1	0	1.20023	0.0327788	0.0584406
ANO3	215241_at	anoctamin 3	0.125894	-0.104292	390.78	432.81	1	0	1.01337	0.900352	0.927514
ANP32A	201051_at	acidic (leucine-rich) nuclear phosphoprotein 32 family, member A	0.15313	-0.0974011	245.97	251.74	1	0	1.25685	1.76393e-10	1.1409e-09
ANP32B	201306_s_at	acidic (leucine-rich) nuclear phosphoprotein 32 family, member B	0.205633	-0.205633	271.69	346.16	0.799204	NEG	-1.24842	3.89043e-13	3.39891e-12
ANP32C	208538_at	acidic (leucine-rich) nuclear phosphoprotein 32 family, member C	0.140157	-0.0659582	252.11	351.65	1	0	1.05451	0.427598	0.526947
ANP32E	221505_at	acidic (leucine-rich) nuclear phosphoprotein 32 family, member E	0.271369	-0.271369	215.56	433.83	0.0022692	NEG	-1.64385	9.00311e-16	1.04064e-14
ANPEP	202888_s_at	alanyl (membrane) aminopeptidase	0.216167	-0.187406	432.53	503.4	1	0	1.13642	0.313486	0.409819
ANTXR1	220092_s_at	anthrax toxin receptor 1	0.201732	0.201732	319.09	213.9	0.898791	POS	-1.02504	0.781125	0.838214
ANXA10	210143_at	annexin A10	0.134457	-0.116724	492.57	529.86	1	0	-1.07429	0.384925	0.485043
ANXA11	206200_s_at	annexin A11	0.1403	-0.0254372	226.05	229.27	1	0	1.18942	5.53078e-06	1.95812e-05
ANXA1	201012_at	annexin A1	0.370119	0.370119	490.42	303.88	4.5228e-08	POS	-1.405	5.78605e-09	3.07404e-08
ANXA13	208323_s_at	annexin A13	0.119264	-0.104406	393.01	435.7	1	0	1.03243	0.6681	0.744659
ANXA2	201590_x_at	annexin A2	0.225523	-0.209907	248.67	272.64	0.0982384	NEG	-1.00636	0.850259	0.890987
ANXA2P1	210876_at	annexin A2 pseudogene 1	0.159134	-0.159134	304.82	495.77	0.799204	NEG	-1.16845	0.00109749	0.0026826
ANXA2P2	208816_x_at	annexin A2 pseudogene 2	0.161936	-0.138493	218.47	240.25	0.0982384	NEG	-1.01149	0.720589	0.789244
ANXA2P3	211241_at	annexin A2 pseudogene 3	0.165089	0.165089	592.95	421.1	1	0	-1.05875	0.249645	0.339751
ANXA3	209369_at	annexin A3	0.2131	0.2131	338.32	217.65	0.702783	NEG	-1.34892	7.52585e-05	0.000223262
ANXA4	201301_s_at	annexin A4	0.226036	-0.205744	269.53	326.75	0.610924	NEG	-1.06946	0.0707632	0.115526
ANXA5	200782_at	annexin A5	0.16668	0.16668	367.67	251.66	1	0	-1.09941	0.00179813	0.00422368
ANXA6	200982_s_at	annexin A6	0.147156	-0.147156	187.43	314.31	1	0	1.33493	7.1218e-11	4.877e-10
ANXA7	209860_s_at	annexin A7	0.196123	-0.14697	239.46	250.16	0.702783	NEG	1.10702	0.000591688	0.00151323
ANXA9	211712_s_at	annexin A9	0.192479	-0.192479	226.31	433.34	1	0	5.18177	3.45884e-63	2.44098e-60
AOAH	205639_at	acyloxyacyl hydrolase (neutrophil)	0.214892	-0.0499479	311.03	291.03	1	0	-1.39833	0.000567829	0.00145573
AOC2	207064_s_at	amine oxidase, copper containing 2 (retina-specific)	0.177881	-0.177881	826.37	877.58	1	0	-1.02331	0.722874	0.791127
AOC3	204894_s_at	amine oxidase, copper containing 3 (vascular adhesion protein 1)	0.310232	-0.11935	380.35	668.1	0.203413	POS	1.53776	5.01853e-11	3.49317e-10
AOX1	205083_at	aldehyde oxidase 1	0.209807	-0.209807	452.68	652.73	0.252334	NEG	1.3976	2.46961e-06	9.17295e-06
AP1B1	205423_at	adaptor-related protein complex 1, beta 1 subunit	0.134029	0.014333	311.73	332.64	1	0	-1.11167	0.00265783	0.00605603
AP1G1	203350_at	adaptor-related protein complex 1, gamma 1 subunit	0.144688	0.133897	210.64	170.87	1	0	-1.225	1.99969e-06	7.50873e-06
AP1G2	201613_s_at	adaptor-related protein complex 1, gamma 2 subunit	0.161948	-0.0925105	391.22	390.27	1	0	1.51369	1.4721e-16	1.82797e-15
AP1M2	218261_at	adaptor-related protein complex 1, mu 2 subunit	0.215535	-0.0243341	261.82	279.53	0.799204	NEG	1.49212	6.37771e-11	4.38678e-10
AP1S1	209635_at	adaptor-related protein complex 1, sigma 1 subunit	0.172402	0.0358254	233.15	263.58	1	0	-1.0245	0.62421	0.708737
AP1S2	203300_x_at	adaptor-related protein complex 1, sigma 2 subunit	0.228161	0.120872	350.92	304.87	0.524813	NEG	1.01219	0.847662	0.888803
AP2A2	211779_x_at	adaptor-related protein complex 2, alpha 2 subunit	0.134293	-0.134293	482.85	555.2	1	0	1.08545	0.0019345	0.00452643
AP2B1	200612_s_at	adaptor-related protein complex 2, beta 1 subunit	0.197933	-0.197933	254.6	428.02	1	0	1.73407	9.35223e-19	1.48874e-17
AP2M1	200613_at	adaptor-related protein complex 2, mu 1 subunit	0.248755	0.114186	252.48	277.69	0.702783	POS	-1.04784	0.264565	0.356354
AP2S1	211047_x_at	adaptor-related protein complex 2, sigma 1 subunit	0.199415	0.168558	264.82	242.62	1	POS	-1.04952	0.178923	0.257169
AP3B1	203142_s_at	adaptor-related protein complex 3, beta 1 subunit	0.142309	0.142309	382.37	367.2	1	0	1.10835	1.54783e-05	5.10835e-05
AP3B2	205678_at	adaptor-related protein complex 3, beta 2 subunit	0.155504	0.062878	600.46	601.98	1	0	-1.00839	0.913716	0.937873
AP3D1	206592_s_at	adaptor-related protein complex 3, delta 1 subunit	0.203196	0.012435	543.37	433.92	0.445384	NEG	1.00315	0.918757	0.94151
AP3M2	203410_at	adaptor-related protein complex 3, mu 2 subunit	0.179948	-0.139948	453.72	602.61	1	0	1.15608	0.000515697	0.00133175
AP3S1	202442_at	adaptor-related protein complex 3, sigma 1 subunit	0.141314	0.102184	226.51	191.59	1	0	1.03295	0.257606	0.348496
AP3S2	202399_s_at	adaptor-related protein complex 3, sigma 2 subunit	0.14664	0.093601	314.4	303.99	1	0	1.0659	0.0300186	0.0539636
AP4E1	220228_at	adaptor-related protein complex 4, epsilon 1 subunit	0.131407	0.126282	604.27	555.16	1	0	1.01416	0.88627	0.917396
AP4M1	209837_at	adaptor-related protein complex 4, mu 1 subunit	0.142413	0.142413	234.35	205.24	1	0	1.1888	0.0065287	0.0137126
AP4S1	210277_at	adaptor-related protein complex 4, sigma 1 subunit	0.142032	0.142032	248.75	206	1	0	1.05348	0.334976	0.432791
APAF1	204859_s_at	apoptotic peptidase activating factor 1	0.153841	-0.0992286	529.1	557.77	1	0	-1.0462	0.153716	0.226081
APBA1	206679_at	amyloid beta (A4) precursor protein-binding, family A, member 1	0.150646	-0.150646	346.77	483.52	1	0	-1.19962	0.0111666	0.0222963
APBA2	209870_s_at	amyloid beta (A4) precursor protein-binding, family A, member 2	0.197071	-0.197071	285.5	455.29	0.702783	POS	-1.99806	2.62783e-24	7.25682e-23
APBA3	215148_s_at	amyloid beta (A4) precursor protein-binding, family A, member 3	0.186398	0.173961	515.41	451.04	1	0	-1.08288	0.0120727	0.0239027
APBB1	202652_at	amyloid beta (A4) precursor protein-binding, family B, member 1 (Fe65)	0.180712	0.133484	775.6	759.86	1	POS	1.11788	0.0290936	0.0524369
APBB1IP	219994_at	amyloid beta (A4) precursor protein-binding, family B, member 1 interacting protein	0.148633	-0.148633	317.04	411.48	1	0	1.0074	0.918267	0.941313
APBB2	212970_at	amyloid beta (A4) precursor protein-binding, family B, member 2	0.204759	-0.204759	561.88	698.01	1	0	1.72422	1.72552e-41	2.92257e-39
APBB3	204650_s_at	amyloid beta (A4) precursor protein-binding, family B, member 3	0.205362	0.122222	1059.24	1062.26	1	0	1.20214	0.000164018	0.000463109
APC	203525_s_at	adenomatous polyposis coli	0.171071	0.074876	239.77	244.69	1	0	1.23441	2.01439e-08	9.97612e-08
APC2	205320_at	adenomatosis polyposis coli 2	0.117252	-0.107613	287.45	333.02	1	0	1.06904	0.34064	0.438681
APCS	206350_at	amyloid P component, serum	0.181951	0.181951	762.88	663.33	1	0	1.02059	0.655602	0.734595
APEH	201284_s_at	N-acylaminoacyl-peptide hydrolase	0.186492	-0.10669	256.3	262.99	1	0	1.40963	7.83179e-18	1.12783e-16
APEX1	210027_s_at	APEX nuclease (multifunctional DNA repair enzyme) 1	0.184041	0.144041	296.22	284.03	1	0	1.02175	0.522848	0.617492
APEX2	204408_at	APEX nuclease (apurinic/apyrimidinic endonuclease) 2	0.136766	0.136766	327.77	204.45	1	0	-1.11908	0.00138897	0.00333347
APH1A	218389_s_at	anterior pharynx defective 1 homolog A (C. elegans)	0.207139	0.207139	250.24	232.08	0.524813	POS	-1.04682	0.445259	0.544382
APH1B	221036_s_at	anterior pharynx defective 1 homolog B (C. elegans)	0.195622	-0.195622	368.05	555.99	1	NEG	1.35055	2.84141e-16	3.41157e-15
API5	201687_s_at	apoptosis inhibitor 5	0.210675	-0.185495	250.55	313.44	0.445384	NEG	-1.0599	0.0657834	0.10854
APIP	218698_at	APAF1 interacting protein	0.190745	0.170745	260.71	229.78	1	0	1.08378	0.0974117	0.152561
APLNR	213592_at	apelin receptor	0.244989	-0.244989	343.71	558.71	0.898791	NEG	1.08562	0.230052	0.317337
APLP1	209462_at	amyloid beta (A4) precursor-like protein 1	0.153236	0.112754	217.95	202.9	1	0	-1.401	0.000657068	0.00166635
APLP2	208248_x_at	amyloid beta (A4) precursor-like protein 2	0.178981	-0.102574	321.14	300.2	0.898791	NEG	-1.02358	0.572865	0.663182
APOA1	204450_x_at	apolipoprotein A-I	0.120659	-0.120659	233.86	350.25	1	0	-1.07238	0.403796	0.503279
APOA2	219465_at	apolipoprotein A-II	0.103502	-0.0954372	275.52	334.9	1	0	1.02364	0.793132	0.846321
APOA4	206894_at	apolipoprotein A-IV	0.159434	0.159434	247.91	211.49	1	0	-1.21506	0.0194794	0.0367732
APOB	205108_s_at	apolipoprotein B (including Ag(x) antigen)	0.15351	0.0635432	686.95	649.46	1	0	-1.00706	0.918639	0.941466
APOB48R	220023_at	apolipoprotein B receptor	0.132182	-0.132182	360.11	431.32	1	0	1.11643	0.187697	0.26781
APOBEC1	207158_at	apolipoprotein B mRNA editing enzyme, catalytic polypeptide 1	0.186203	0.0896516	853.51	870.53	1	0	-1.15118	0.0497237	0.0849893
APOBEC2	206160_at	apolipoprotein B mRNA editing enzyme, catalytic polypeptide-like 2	0.176474	0.176474	683.3	575.94	1	0	-1.01629	0.720059	0.788766
APOBEC3A	210873_x_at	apolipoprotein B mRNA editing enzyme, catalytic polypeptide-like 3A	0.220591	-0.172751	317.18	322.78	0.799204	NEG	-1.81612	6.60058e-14	6.27599e-13
APOBEC3B	206632_s_at	apolipoprotein B mRNA editing enzyme, catalytic polypeptide-like 3B	0.206238	0.0366971	247.59	263.8	1	0	-2.2957	9.58927e-24	2.53776e-22
APOBEC3C	209584_x_at	apolipoprotein B mRNA editing enzyme, catalytic polypeptide-like 3C	0.203556	-0.203556	276.32	367.08	1	0	-1.21247	4.16384e-05	0.000128506
APOBEC3F	214994_at	apolipoprotein B mRNA editing enzyme, catalytic polypeptide-like 3F	0.155158	0.12612	273.11	228.52	1	0	-1.22752	0.0244793	0.0449756
APOBEC3G	204205_at	apolipoprotein B mRNA editing enzyme, catalytic polypeptide-like 3G	0.250882	-0.175914	301.16	321.51	1	0	-1.30928	0.000100437	0.000292417
APOC1	204416_x_at	apolipoprotein C-I	0.209161	-0.139841	273.76	309.02	1	0	-1.382	3.47372e-05	0.00010834
APOC3	205820_s_at	apolipoprotein C-III	0.13598	-0.13598	238.44	366.83	1	0	-1.11417	0.070726	0.11548
APOC4	206738_at	apolipoprotein C-IV	0.183472	0.171023	878.24	786.07	1	0	-1.01562	0.698097	0.771345
APOD	201525_at	apolipoprotein D	0.26255	-0.26255	250.32	419.39	0.126944	NEG	1.46636	0.00331301	0.00740675
APOE	203382_s_at	apolipoprotein E	0.198003	-0.168718	379.45	520.72	1	0	-1.13304	0.035795	0.0632236
APOF	207262_at	apolipoprotein F	0.11335	-0.11335	234.44	340.64	1	0	1.25531	0.0275763	0.0500573
APOH	205216_s_at	apolipoprotein H (beta-2-glycoprotein I)	0.124962	0.124962	210.22	198.89	1	0	1.26391	0.0123677	0.0244487
APOL1	209546_s_at	apolipoprotein L, 1	0.241972	-0.203653	374.11	423.99	1	NEG	-1.15049	0.0771314	0.124577
APOL2	221653_x_at	apolipoprotein L, 2	0.212653	-0.212653	224.95	359.23	1	NEG	-1.03616	0.50985	0.605519
APOL3	221087_s_at	apolipoprotein L, 3	0.290388	-0.176631	605.97	611.74	0.799204	NEG	-1.06291	0.192198	0.272884
APOL5	220478_at	apolipoprotein L, 5	0.162468	0.153824	886.07	857.61	1	0	-1.07209	0.160511	0.23458
APOL6	219716_at	apolipoprotein L, 6	0.157887	-0.135282	273.6	289.3	1	0	-1.37271	3.66913e-06	1.33588e-05
APOLD1	221031_s_at	apolipoprotein L domain containing 1	0.167869	0.157569	586.2	521.11	1	0	1.00986	0.834039	0.87792
APOM	205682_x_at	apolipoprotein M	0.217641	-0.214016	879.17	951.4	1	0	1.13834	0.00348978	0.00777186
APOO	221620_s_at	apolipoprotein O	0.173677	0.173677	278.58	188.4	1	0	-1.05653	0.126495	0.191339
APOOL	213282_at	apolipoprotein O-like	0.192822	0.0873301	448.79	454.18	0.702783	POS	1.15906	6.84221e-06	2.38913e-05
APP	214953_s_at	amyloid beta (A4) precursor protein	0.167607	0.152607	294.59	243.57	1	0	-1.12542	0.0483588	0.082913
APPBP2	202629_at	amyloid beta precursor protein (cytoplasmic tail) binding protein 2	0.23995	0.20021	218.8	213.97	0.030602	POS	1.18281	0.000152867	0.000434132
APPL1	218158_s_at	adaptor protein, phosphotyrosine interaction, PH domain and leucine zipper containing 1	0.206604	0.206604	465.8	325	0.445384	POS	1.25573	2.84221e-07	1.19869e-06
APPL2	218218_at	adaptor protein, phosphotyrosine interaction, PH domain and leucine zipper containing 2	0.182468	-0.0264014	333.71	328.31	1	0	1.64113	5.42324e-26	1.85192e-24
APRT	213892_s_at	adenine phosphoribosyltransferase	0.225513	0.225513	251.08	206.03	1	0	-1.25651	6.25691e-08	2.88604e-07
APTX	218527_at	aprataxin	0.190316	-0.190316	474.69	513.44	0.524813	NEG	1.05677	0.0830011	0.133026
AQP1	209047_at	aquaporin 1 (Colton blood group)	0.319144	0.22516	442.93	484.34	0.00513957	POS	1.12693	0.0876812	0.139436
AQP2	206672_at	aquaporin 2 (collecting duct)	0.209067	0.142746	1021.33	987.21	1	0	-1.05461	0.376257	0.476198
AQP3	39248_at	aquaporin 3 (Gill blood group)	0.17459	-0.17459	196.19	296.21	1	0	-1.11886	0.325621	0.423114
AQP4	210068_s_at	aquaporin 4	0.13319	0.13319	471.33	375.02	1	0	1.02447	0.791226	0.845249
AQP5	213611_at	aquaporin 5	0.138524	-0.0410207	239.88	211.36	1	0	-1.99957	1.6464e-11	1.21736e-10
AQP6	216219_at	aquaporin 6, kidney specific	0.117867	0.0978667	655.7	629.9	1	0	-1.19237	0.00916437	0.0186866
AQP7	206955_at	aquaporin 7	0.291978	0.137379	233.66	343.57	0.00513957	POS	1.19903	0.0214879	0.0401118
AQP8	206784_at	aquaporin 8	0.125837	0.084357	658.97	642.88	1	0	-1.11596	0.135295	0.202695
AQP9	205568_at	aquaporin 9	0.160223	0.126889	303.73	205.96	0.702783	POS	-2.78387	6.933e-21	1.37825e-19
AQR	212584_at	aquarius homolog (mouse)	0.144392	0.0856418	489.34	440.92	1	0	1.15388	5.98826e-09	3.17483e-08
AR	211110_s_at	androgen receptor	0.338114	-0.338114	238.51	425.86	4.5228e-08	NEG	3.0056	1.21648e-30	6.49284e-29
ARAF	201895_at	v-raf murine sarcoma 3611 viral oncogene homolog	0.162224	0.0851533	335.28	253.72	1	0	1.10763	0.00387577	0.00854015
ARAP1	34206_at	ArfGAP with RhoGAP domain, ankyrin repeat and PH domain 1	0.216533	-0.216533	771.67	945.08	1	0	1.09381	0.0121887	0.0241257
ARAP2	214102_at	ArfGAP with RhoGAP domain, ankyrin repeat and PH domain 2	0.192113	-0.192113	702.23	818.02	1	0	1.22638	8.56352e-05	0.000251695
ARAP3	218950_at	ArfGAP with RhoGAP domain, ankyrin repeat and PH domain 3	0.178758	-0.0463102	716.53	787.13	1	0	-1.05706	0.147986	0.218869
ARC	210090_at	activity-regulated cytoskeleton-associated protein	0.136352	-0.129168	367.66	421.17	1	0	1.28761	0.000362122	0.000965988
ARCN1	201176_s_at	archain 1	0.212716	-0.187178	220.3	289.69	0.702783	NEG	-1.08578	0.0156717	0.0302411
ARD1A	203025_at	N(alpha)-acetyltransferase 10, NatA catalytic subunit	0.175323	0.175323	307.16	258.68	1	NEG	-1.24915	7.59777e-12	5.86714e-11
ARD1B	210603_at	N(alpha)-acetyltransferase 11, NatA catalytic subunit	0.181958	0.0211744	860.47	846.32	1	0	-1.03702	0.521117	0.615905
AREG	205239_at	amphiregulin	0.170588	-0.0725669	217.68	318.41	1	0	3.241	2.88171e-20	5.3362e-19
ARF1	200065_s_at	ADP-ribosylation factor 1	0.224269	-0.224269	267.4	315.33	0.898791	NEG	-1.05967	0.114717	0.175622
ARF3	200011_s_at	ADP-ribosylation factor 3	0.185408	-0.185408	202.4	239.56	1	NEG	1.29623	4.88166e-16	5.76853e-15
ARF4	201097_s_at	ADP-ribosylation factor 4	0.187392	-0.128343	218.23	212.65	1	0	1.02491	0.34061	0.438681
ARF5	201526_at	ADP-ribosylation factor 5	0.172257	-0.163523	443.85	458.36	1	0	-1.10759	0.00446483	0.00971843
ARF6	203312_x_at	ADP-ribosylation factor 6	0.193014	0.193014	626.49	442.94	1	0	-1.09944	0.0149797	0.0289895
ARFGAP1	217888_s_at	ADP-ribosylation factor GTPase activating protein 1	0.194669	0.0595324	746.89	784.97	0.610924	POS	-1.05562	0.168539	0.244426
ARFGAP2	211975_at	ADP-ribosylation factor GTPase activating protein 2	0.152857	0.0525763	472.73	470.39	1	0	1.07404	0.0140418	0.0273747
ARFGAP3	202211_at	ADP-ribosylation factor GTPase activating protein 3	0.150832	-0.0536555	245.4	180.46	1	0	-1.30245	2.95565e-12	2.38233e-11
ARFGEF1	202956_at	ADP-ribosylation factor guanine nucleotide-exchange factor 1(brefeldin A-inhibited)	0.232232	0.18315	251.42	243.61	0.252334	POS	1.34353	1.06532e-11	8.10992e-11
ARFGEF2	218098_at	ADP-ribosylation factor guanine nucleotide-exchange factor 2 (brefeldin A-inhibited)	0.197787	0.180522	385.76	320.49	0.524813	POS	1.18706	1.79074e-06	6.77825e-06
ARFIP1	218230_at	ADP-ribosylation factor interacting protein 1	0.177361	-0.128548	244.68	279.57	1	0	1.4065	3.24377e-22	7.30595e-21
ARFIP2	202109_at	ADP-ribosylation factor interacting protein 2	0.239601	-0.0345084	529.27	436.84	0.203413	NEG	1.36591	1.71266e-15	1.9253e-14
ARFRP1	203174_s_at	ADP-ribosylation factor related protein 1	0.183756	0.126461	523.04	529.29	0.702783	POS	-1.00063	0.989464	0.994081
ARG1	206177_s_at	arginase, liver	0.156484	0.152172	704.39	617.83	1	0	-1.19427	0.0211465	0.0395384
ARG2	203945_at	arginase, type II	0.154215	-0.134228	671.65	727.53	1	0	-1.05134	0.21163	0.295894
ARGLU1	218067_s_at	arginine and glutamate rich 1	0.220524	0.161979	624.27	601.65	1	NEG	-1.07462	0.172204	0.249034
ARHGAP10	219431_at	Rho GTPase activating protein 10	0.179395	0.179395	694.4	521.07	1	POS	-1.15886	6.30823e-05	0.000189396
ARHGAP11A	204492_at	Rho GTPase activating protein 11A	0.155536	-0.100654	446.54	555.57	1	0	-1.41896	4.27891e-06	1.54155e-05
ARHGAP1	202117_at	Rho GTPase activating protein 1	0.159041	-0.140588	364.17	403.24	1	0	1.24526	1.69456e-10	1.09938e-09
ARHGAP12	207606_s_at	Rho GTPase activating protein 12	0.196103	0.196103	512.41	387.53	1	0	1.09365	0.0286791	0.0517708
ARHGAP15	218870_at	Rho GTPase activating protein 15	0.290247	-0.265087	400.5	437.61	0.126944	NEG	-1.08446	0.149708	0.22098
ARHGAP17	218076_s_at	Rho GTPase activating protein 17	0.146655	0.0947529	409.87	379.84	1	0	-1.08328	0.031814	0.0568402
ARHGAP19	212738_at	Rho GTPase activating protein 19	0.135535	-0.135535	283.92	340.7	1	0	1.16011	0.0935659	0.147465
ARHGAP22	206298_at	Rho GTPase activating protein 22	0.160817	0.155068	617.73	505.35	1	0	-1.56184	2.91331e-08	1.40607e-07
ARHGAP24	221030_s_at	Rho GTPase activating protein 24	0.155003	-0.151032	698.09	763.06	1	0	1.03527	0.468638	0.566262
ARHGAP25	38149_at	Rho GTPase activating protein 25	0.302672	-0.302672	525.03	671.4	0.610924	NEG	-1.33375	2.71611e-08	1.32042e-07
ARHGAP26	205068_s_at	Rho GTPase activating protein 26	0.140879	-0.140879	613.39	656.2	1	0	-1.16368	0.000538942	0.00138587
ARHGAP28	220381_at	Rho GTPase activating protein 28	0.130493	-0.125564	500.89	564.03	1	0	1.01215	0.875687	0.909957
ARHGAP29	203910_at	Rho GTPase activating protein 29	0.145656	0.145656	338.31	226.71	1	0	1.36844	1.95333e-08	9.69603e-08
ARHGAP4	204425_at	Rho GTPase activating protein 4	0.21945	-0.21945	237.6	386.72	0.610924	NEG	-1.29091	0.00131907	0.00318073
ARHGAP5	217936_at	Rho GTPase activating protein 5	0.184833	0.169865	692.37	632.3	1	0	1.15241	0.00317879	0.00712549
ARHGAP6	206167_s_at	Rho GTPase activating protein 6	0.261375	-0.261375	381.84	633.06	0.0564129	NEG	1.45503	1.84674e-09	1.04355e-08
ARHGDIA	211716_x_at	Rho GDP dissociation inhibitor (GDI) alpha	0.177428	0.100847	588.19	607.28	0.308911	NEG	-1.04856	0.226262	0.313265
ARHGDIB	201288_at	Rho GDP dissociation inhibitor (GDI) beta	0.211845	-0.211845	220.85	300.57	0.702783	NEG	1.18703	0.000343506	0.000920971
ARHGDIG	206888_s_at	Rho GDP dissociation inhibitor (GDI) gamma	0.160862	-0.160862	555.57	619.27	1	0	1.12569	0.0222435	0.0413703
ARHGEF10	216620_s_at	Rho guanine nucleotide exchange factor (GEF) 10	0.187829	0.133427	373.47	371.88	1	0	1.05435	0.303976	0.399484
ARHGEF10L	221656_s_at	Rho guanine nucleotide exchange factor (GEF) 10-like	0.191446	-0.191446	534.44	632.78	0.702783	NEG	-1.06392	0.118849	0.181219
ARHGEF11	202913_at	Rho guanine nucleotide exchange factor (GEF) 11	0.176336	0.120989	747.01	745.83	0.898791	POS	-1.03632	0.308903	0.404727
ARHGEF1	203055_s_at	Rho guanine nucleotide exchange factor (GEF) 1	0.18709	-0.18709	871.32	971.82	1	0	-1.06547	0.0784002	0.126353
ARHGEF12	201334_s_at	Rho guanine nucleotide exchange factor (GEF) 12	0.178581	-0.0755552	254.76	316.61	0.898791	POS	1.40188	2.49714e-16	3.01533e-15
ARHGEF15	205507_at	Rho guanine nucleotide exchange factor (GEF) 15	0.170946	-0.170946	759.39	812.82	1	0	1.11749	0.00448889	0.00976076
ARHGEF16	208009_s_at	Rho guanine nucleotide exchange factor (GEF) 16	0.187166	0.148186	716.79	685.04	1	0	1.09881	0.0261117	0.0477125
ARHGEF17	203756_at	Rho guanine nucleotide exchange factor (GEF) 17	0.175634	-0.15593	663.68	683.06	1	0	1.38667	3.92709e-06	1.42085e-05
ARHGEF18	213039_at	Rho/Rac guanine nucleotide exchange factor (GEF) 18	0.173752	-0.173752	325.36	429.84	1	0	1.07278	0.0165807	0.0318212
ARHGEF2	209435_s_at	Rho/Rac guanine nucleotide exchange factor (GEF) 2	0.23569	-0.23569	431.92	566.62	0.00756336	NEG	-1.1707	0.000532514	0.00137122
ARHGEF3	218501_at	Rho guanine nucleotide exchange factor (GEF) 3	0.221109	-0.221109	266.44	307.7	0.898791	NEG	1.40298	2.85803e-16	3.42828e-15
ARHGEF4	205109_s_at	Rho guanine nucleotide exchange factor (GEF) 4	0.198447	0.198447	785.61	583.43	0.0564129	POS	-1.57831	1.42724e-13	1.30716e-12
ARHGEF5	204765_at	Rho guanine nucleotide exchange factor (GEF) 5	0.14825	-0.0218762	270.64	223.44	1	0	1.02761	0.614072	0.699915
ARHGEF6	209539_at	Rac/Cdc42 guanine nucleotide exchange factor (GEF) 6	0.188116	-0.188116	278.35	362.84	1	NEG	1.29545	7.12877e-08	3.26096e-07
ARHGEF7	202548_s_at	Rho guanine nucleotide exchange factor (GEF) 7	0.277812	-0.277812	465.06	551.23	0.0109661	NEG	1.05197	0.189519	0.269774
ARHGEF9	203263_s_at	Cdc42 guanine nucleotide exchange factor (GEF) 9	0.237395	-0.192888	257.43	303.14	0.0109661	NEG	-1.47664	6.1834e-14	5.90584e-13
ARID1A	212152_x_at	AT rich interactive domain 1A (SWI-like)	0.182632	0.17654	558.88	465.69	1	0	1.09956	0.00989807	0.0200088
ARID3A	205865_at	AT rich interactive domain 3A (BRIGHT-like)	0.146707	-0.146707	515.67	544.54	1	0	-1.00604	0.910763	0.935507
ARID3B	218964_at	AT rich interactive domain 3B (BRIGHT-like)	0.131664	0.117999	465.27	417.42	1	0	1.02039	0.715619	0.785491
ARID4A	205062_x_at	AT rich interactive domain 4A (RBP1-like)	0.156598	0.0433058	343.7	399.57	1	0	1.33856	1.8094e-12	1.48098e-11
ARID4B	221230_s_at	AT rich interactive domain 4B (RBP1-like)	0.229703	0.117924	366.92	418.2	0.373293	POS	1.14664	7.74141e-05	0.000229443
ARID5A	213138_at	AT rich interactive domain 5A (MRF1-like)	0.170069	-0.170069	387.72	468.2	1	0	-1.18442	0.00190831	0.00446844
ARID5B	212614_at	AT rich interactive domain 5B (MRF1-like)	0.190269	0.190269	405.2	341.54	0.898791	POS	1.00599	0.88497	0.916274
ARIH1	201880_at	ariadne homolog, ubiquitin-conjugating enzyme E2 binding protein, 1 (Drosophila)	0.16509	-0.16509	205.41	221.66	0.702783	NEG	1.14218	5.7238e-05	0.000172994
ARIH2	201230_s_at	ariadne homolog 2 (Drosophila)	0.17629	0.146636	923.11	892.04	1	0	1.10165	0.00751974	0.0156058
ARL1	201659_s_at	ADP-ribosylation factor-like 1	0.186818	0.186818	278.98	220.15	1	POS	1.13552	0.000126685	0.000363118
ARL14	220468_at	ADP-ribosylation factor-like 14	0.120162	-0.120162	235.23	366.49	1	0	-1.25309	0.0217372	0.0405493
ARL15	219842_at	ADP-ribosylation factor-like 15	0.152446	-0.13289	371.57	484.2	1	0	1.10009	0.110866	0.170503
ARL17	210435_at	NA	0.166668	-0.166668	185.16	232.81	1	0	1.29678	0.0111269	0.022231
ARL17P1	210718_s_at	NA	0.153584	0.128932	850.84	828.47	1	0	-1.02866	0.611535	0.697587
ARL2	202564_x_at	ADP-ribosylation factor-like 2	0.195429	0.195429	349.22	227.36	0.898791	POS	-1.00586	0.858735	0.8969
ARL2BP	202092_s_at	ADP-ribosylation factor-like 2 binding protein	0.156101	0.139434	405.16	325.94	1	0	1.04301	0.161161	0.235422
ARL3	202641_at	ADP-ribosylation factor-like 3	0.182743	0.182743	286.09	239.63	0.799204	POS	1.79169	2.82027e-37	3.06204e-35
ARL4A	205020_s_at	ADP-ribosylation factor-like 4A	0.224937	0.164888	273.18	267.58	0.203413	POS	-1.10024	0.097978	0.153315
ARL4C	202207_at	ADP-ribosylation factor-like 4C	0.254344	0.243973	387.13	277.16	0.030602	POS	-1.52289	2.8144e-18	4.26119e-17
ARL4D	203586_s_at	ADP-ribosylation factor-like 4D	0.152825	0.0637618	632.46	612.33	1	0	1.0849	0.049734	0.0849926
ARL5A	218150_at	ADP-ribosylation factor-like 5A	0.191495	0.191495	608.07	315.17	0.445384	POS	-1.09004	0.0104926	0.0210764
ARL6IP1	211935_at	ADP-ribosylation factor-like 6 interacting protein 1	0.168611	-0.150386	231.14	278.77	1	0	1.09369	0.0126493	0.0249394
ARL6IP4	218216_x_at	ADP-ribosylation-like factor 6 interacting protein 4	0.178604	-0.178604	332.55	425.9	0.610924	NEG	1.12939	6.94535e-05	0.000207008
ARL6IP5	200761_s_at	ADP-ribosylation-like factor 6 interacting protein 5	0.177532	0.118532	260.22	253.11	1	0	1.19563	1.67589e-07	7.31827e-07
ARL8B	217852_s_at	ADP-ribosylation factor-like 8B	0.165908	0.12383	243.86	228.64	1	0	1.15948	1.60227e-07	7.02575e-07
ARMC1	218185_s_at	armadillo repeat containing 1	0.179281	0.128756	226.08	226.13	1	0	-1.07671	0.0752536	0.121963
ARMC4	221077_at	armadillo repeat containing 4	0.147187	-0.147187	447.28	531.98	1	0	1.13941	0.0306698	0.0549891
ARMC6	221758_at	armadillo repeat containing 6	0.163945	-0.0224802	367.79	458.82	1	0	-1.15189	5.44747e-06	1.92971e-05
ARMC7	219096_at	armadillo repeat containing 7	0.122192	0.0792038	237.81	235.1	1	0	1.08883	0.0798098	0.128397
ARMC8	203486_s_at	armadillo repeat containing 8	0.146987	0.106537	522.15	501.62	1	0	-1.04325	0.0795313	0.127998
ARMC9	219637_at	armadillo repeat containing 9	0.14383	0.14383	214.54	167	1	0	1.34162	9.1813e-09	4.74106e-08
ARMCX1	218694_at	armadillo repeat containing, X-linked 1	0.181175	0.115429	269.9	265.75	1	0	1.80449	1.43482e-19	2.46637e-18
ARMCX2	203404_at	armadillo repeat containing, X-linked 2	0.16553	0.14622	264.26	247.39	1	0	1.64901	3.2608e-15	3.55859e-14
ARMCX3	217858_s_at	armadillo repeat containing, X-linked 3	0.164896	0.164896	348.67	218.16	1	0	1.20962	4.29321e-08	2.02137e-07
ARMCX5	219335_at	armadillo repeat containing, X-linked 5	0.187468	0.176462	272.43	183.39	1	0	1.17547	8.5826e-06	2.94105e-05
ARNT	218221_at	aryl hydrocarbon receptor nuclear translocator	0.187406	0.165461	266.29	230.9	0.610924	POS	1.2187	2.05841e-08	1.01862e-07
ARNT2	202986_at	aryl-hydrocarbon receptor nuclear translocator 2	0.206756	-0.206756	236.47	292.47	0.524813	NEG	2.85237	1.9679e-22	4.51231e-21
ARNTL	209824_s_at	aryl hydrocarbon receptor nuclear translocator-like	0.153139	-0.0618832	330.25	315.18	1	0	1.1584	0.00408249	0.00895526
ARNTL2	220658_s_at	aryl hydrocarbon receptor nuclear translocator-like 2	0.163261	0.0449061	479.32	390.57	1	0	-1.93507	5.37181e-16	6.31834e-15
ARPC1A	200950_at	actin related protein 2/3 complex, subunit 1A, 41kDa	0.162655	0.154301	246.54	225.21	0.702783	POS	-1.04768	0.252535	0.342766
ARPC1B	201954_at	actin related protein 2/3 complex, subunit 1B, 41kDa	0.1698	-0.122777	319.73	321.97	0.373293	NEG	-1.37592	1.49056e-11	1.11053e-10
ARPC2	208679_s_at	actin related protein 2/3 complex, subunit 2, 34kDa	0.176823	-0.137648	296.03	305.87	1	0	-1.1568	0.000690222	0.0017452
ARPC3	208736_at	actin related protein 2/3 complex, subunit 3, 21kDa	0.235046	-0.0274526	314.24	335.37	0.524813	NEG	1.01927	0.593521	0.681767
ARPC4	217817_at	actin related protein 2/3 complex, subunit 4, 20kDa	0.164459	0.00168382	246.05	277.05	1	0	-1.14517	0.0108856	0.0217901
ARPC5	211963_s_at	actin related protein 2/3 complex, subunit 5, 16kDa	0.147079	-0.0436167	260.21	265.45	1	0	-1.1398	6.40777e-05	0.000192022
ARPC5L	220966_x_at	actin related protein 2/3 complex, subunit 5-like	0.160503	0.0309692	259.08	258.16	1	0	-1.27127	1.82617e-10	1.17398e-09
ARPP19	221483_s_at	cAMP-regulated phosphoprotein, 19kDa	0.169547	-0.169547	173.04	257.1	0.799204	NEG	1.23153	4.22229e-14	4.11002e-13
ARPP-21	220359_s_at	cAMP-regulated phosphoprotein, 21kDa	0.130049	-0.0700488	357.53	372.65	1	0	1.06397	0.407685	0.506876
ARR3	207136_at	arrestin 3, retinal (X-arrestin)	0.174026	0.134827	885.01	865.01	1	0	-1.00032	0.994918	0.997082
ARRB1	218832_x_at	arrestin, beta 1	0.127824	0.0817178	185.1	189.96	1	0	1.47993	4.40263e-07	1.81344e-06
ARRB2	203388_at	arrestin, beta 2	0.195661	-0.195661	377.52	464.08	1	0	-1.1382	0.0629488	0.104487
ARSA	204443_at	arylsulfatase A	0.17019	-0.165523	661.04	694.1	1	0	-1.02471	0.715192	0.785296
ARSB	206129_s_at	arylsulfatase B	0.144324	-0.144324	580.97	624.22	1	0	-1.19961	7.93835e-06	2.7343e-05
ARSD	206831_s_at	arylsulfatase D	0.15452	0.0708952	226.08	246.79	1	0	2.23599	2.5683e-13	2.28948e-12
ARSE	205894_at	arylsulfatase E (chondrodysplasia punctata 1)	0.176391	0.176391	743.47	639.31	1	0	-1.11406	0.0242447	0.044609
ARSF	214490_at	arylsulfatase F	0.178182	0.178182	668.35	435.95	1	0	-1.07933	0.349029	0.44785
ARSJ	219973_at	arylsulfatase family, member J	0.121592	-0.0871853	392.08	391.93	1	0	-1.1428	0.166879	0.242436
ART1	207919_at	ADP-ribosyltransferase 1	0.177042	-0.0142803	860.39	833.88	1	0	-1.03605	0.473306	0.570491
ART3	210147_at	ADP-ribosyltransferase 3	0.244824	0.0848241	630.79	434.91	0.203413	NEG	-2.59971	3.29021e-16	3.92816e-15
ART4	207220_at	ADP-ribosyltransferase 4 (Dombrock blood group)	0.139147	0.0827793	651.35	620.33	1	0	-1.08306	0.280642	0.374042
ARTN	207675_x_at	artemin	0.121314	0.0388831	507.04	518.28	1	0	1.01498	0.775627	0.834064
ARVCF	205784_x_at	armadillo repeat gene deleted in velocardiofacial syndrome	0.158845	-0.0882272	536.51	575.47	1	0	-1.06378	0.454861	0.55359
ASAH1	213702_x_at	N-acylsphingosine amidohydrolase (acid ceramidase) 1	0.224232	-0.144232	256.74	368.5	0.445384	POS	1.56994	1.55256e-34	1.29751e-32
ASAP1	221039_s_at	ArfGAP with SH3 domain, ankyrin repeat and PH domain 1	0.162554	0.162554	270.62	227.33	1	0	-1.12837	0.0188068	0.035595
ASAP2	206414_s_at	ArfGAP with SH3 domain, ankyrin repeat and PH domain 2	0.170578	-0.170578	312.94	469.72	1	0	-1.01622	0.715639	0.785491
ASAP3	222236_s_at	ArfGAP with SH3 domain, ankyrin repeat and PH domain 3	0.12809	0.110235	360.17	311.45	1	0	1.10342	0.0230021	0.0426065
ASB1	212818_s_at	ankyrin repeat and SOCS box containing 1	0.185292	-0.185292	873.44	929.51	1	0	-1.00759	0.848371	0.889326
ASB13	218862_at	ankyrin repeat and SOCS box containing 13	0.194444	-0.174444	253.07	348.8	0.898791	NEG	1.76619	1.05692e-28	4.81222e-27
ASB4	217228_s_at	ankyrin repeat and SOCS box containing 4	0.110454	-0.110454	239.71	288.04	1	0	-1.01934	0.829173	0.874106
ASB6	221657_s_at	ankyrin repeat and SOCS box containing 6	0.180032	-0.180032	210.2	375.75	1	0	-1.19201	0.000274331	0.000749104
ASB7	219996_at	ankyrin repeat and SOCS box containing 7	0.12211	-0.12211	184.64	202.23	1	0	-1.06809	0.224906	0.311795
ASB8	218841_at	ankyrin repeat and SOCS box containing 8	0.191059	-0.0388809	362.26	417.07	1	0	1.26058	3.2892e-08	1.57552e-07
ASB9	205673_s_at	ankyrin repeat and SOCS box containing 9	0.134258	0.134258	498.8	339.06	0.898791	POS	-1.16274	0.00155391	0.00369581
ASCC1	219336_s_at	activating signal cointegrator 1 complex subunit 1	0.121935	0.0433008	339.31	246.98	1	0	-1.06437	0.0954989	0.150158
ASCC2	215684_s_at	activating signal cointegrator 1 complex subunit 2	0.188881	0.143859	208.65	207.82	1	0	-1.1869	0.000629776	0.00160322
ASCC3	212815_at	activating signal cointegrator 1 complex subunit 3	0.179402	-0.0789546	236.01	279.41	1	0	-1.25799	8.9456e-08	4.03967e-07
ASCL1	213768_s_at	achaete-scute complex homolog 1 (Drosophila)	0.146485	-0.146485	365.89	539.45	1	0	1.1559	0.0917142	0.144978
ASCL2	207607_at	achaete-scute complex homolog 2 (Drosophila)	0.153109	0.130423	237.25	216.32	1	NEG	-1.16771	0.0563313	0.0946655
ASCL3	221161_at	achaete-scute complex homolog 3 (Drosophila)	0.17076	-0.166859	729.76	775.07	1	0	-1.18529	0.0310307	0.0555694
ASF1A	203428_s_at	ASF1 anti-silencing function 1 homolog A (S. cerevisiae)	0.18312	-0.123594	238.22	266.81	1	0	-1.48757	1.01992e-21	2.19967e-20
ASF1B	218115_at	ASF1 anti-silencing function 1 homolog B (S. cerevisiae)	0.232858	0.232858	540.27	469.44	0.0220562	POS	-1.51892	3.01498e-17	4.04428e-16
ASGR1	206743_s_at	asialoglycoprotein receptor 1	0.130169	0.130169	675.94	651.19	1	0	-1.25086	0.0123049	0.024332
ASGR2	206130_s_at	asialoglycoprotein receptor 2	0.123379	0.0833792	320.7	303.56	1	0	-1.01302	0.776638	0.834868
ASH1L	218554_s_at	ash1 (absent, small, or homeotic)-like (Drosophila)	0.192764	-0.188753	862.39	889.63	0.898791	NEG	1.03222	0.399086	0.498927
ASH2L	209517_s_at	ash2 (absent, small, or homeotic)-like (Drosophila)	0.309527	0.055635	180.93	302.42	0.0022692	POS	1.31196	9.71024e-11	6.53333e-10
ASIP	214498_at	agouti signaling protein	0.176533	-0.176533	678.47	742.88	1	0	-1.07979	0.393547	0.493459
ASL	204608_at	argininosuccinate lyase	0.172086	0.172086	253.61	221.33	1	NEG	1.19568	2.2591e-06	8.42799e-06
ASMT	210551_s_at	acetylserotonin O-methyltransferase	0.173079	0.173079	646.52	391.8	1	0	1.10725	0.274813	0.36795
ASMTL	36553_at	acetylserotonin O-methyltransferase-like	0.143891	0.0326209	233.51	229.05	1	0	1.33235	9.52638e-12	7.2812e-11
ASNA1	202024_at	arsA arsenite transporter, ATP-binding, homolog 1 (bacterial)	0.261601	0.261601	285.17	230.76	0.373293	POS	1.16777	0.000770194	0.00193432
ASNS	205047_s_at	asparagine synthetase (glutamine-hydrolyzing)	0.213859	-0.17629	260.45	306.93	0.898791	NEG	-1.71534	2.96528e-19	4.91108e-18
ASNSD1	217987_at	asparagine synthetase domain containing 1	0.195	-0.138475	313.61	313.03	1	NEG	-1.06217	0.0505009	0.0861437
ASPA	206030_at	aspartoacylase	0.191787	-0.191787	350.62	594.21	1	0	1.63965	1.95088e-08	9.69182e-08
ASPH	210896_s_at	aspartate beta-hydroxylase	0.206768	-0.183139	244.61	299.45	0.0564129	NEG	1.11113	0.134926	0.202309
ASPHD1	214993_at	aspartate beta-hydroxylase domain containing 1	0.127648	-0.116618	228.09	253.73	1	0	-1.17399	0.0355156	0.062765
ASPM	219918_s_at	asp (abnormal spindle) homolog, microcephaly associated (Drosophila)	0.251053	0.0316899	323.57	354.04	0.524813	POS	-2.51515	2.71821e-26	9.61822e-25
ASPN	219087_at	asporin	0.294355	0.207817	339.03	317.26	0.524813	POS	2.34582	1.01912e-17	1.44164e-16
ASPSCR1	218908_at	alveolar soft part sarcoma chromosome region, candidate 1	0.243919	0.243919	276.62	190.95	0.524813	POS	1.14177	0.0253914	0.0464764
ASRGL1	218857_s_at	asparaginase like 1	0.159968	-0.130236	196.94	218.07	0.799204	NEG	-1.37635	0.00016262	0.000459568
ASS1	207076_s_at	argininosuccinate synthase 1	0.154899	-0.013401	200.95	177.77	1	0	-2.33158	2.41334e-28	1.06447e-26
ASTE1	221135_s_at	asteroid homolog 1 (Drosophila)	0.147998	0.0654477	417.54	441.13	1	0	1.25607	1.22073e-06	4.73492e-06
ASTN1	213197_at	astrotactin 1	0.146361	-0.146361	404.46	576.85	1	0	1.12608	0.238292	0.326681
ASTN2	215407_s_at	astrotactin 2	0.161876	-0.161876	176.63	322.37	1	NEG	2.0236	1.34503e-20	2.58878e-19
ASXL1	212237_at	additional sex combs like 1 (Drosophila)	0.177407	0.144151	621.96	598.94	1	0	1.03986	0.212022	0.296392
ASXL2	218659_at	additional sex combs like 2 (Drosophila)	0.18771	-0.109441	279.33	260.51	0.799204	NEG	-1.01545	0.724818	0.79232
ATAD2	218782_s_at	ATPase family, AAA domain containing 2	0.193942	-0.174183	239.66	278.11	0.799204	NEG	-1.39371	1.80262e-06	6.81913e-06
ATAD2B	213387_at	ATPase family, AAA domain containing 2B	0.155039	0.155039	631.77	537.57	1	0	-1.09616	0.0201066	0.0378391
ATAD3A	219068_x_at	ATPase family, AAA domain containing 3A	0.168207	0.156472	644.58	588.53	1	0	-1.41184	1.26825e-19	2.21298e-18
ATAD4	219127_at	proline rich 15-like	0.227559	-0.209023	306.75	401.36	0.0109661	NEG	1.59693	9.38618e-15	9.77316e-14
ATAD5	220223_at	ATPase family, AAA domain containing 5	0.133405	0.133405	535.72	522.53	1	0	-1.28257	5.38223e-07	2.19277e-06
ATF1	222103_at	activating transcription factor 1	0.193173	0.193173	305.82	287.39	0.610924	POS	1.34002	2.92386e-11	2.09722e-10
ATF2	212984_at	activating transcription factor 2	0.158563	0.129053	267.34	232.47	1	0	1.04383	0.188865	0.269024
ATF3	202672_s_at	activating transcription factor 3	0.259649	0.246814	497.53	434	0.898791	POS	-1.20112	0.00347475	0.00774382
ATF4	200779_at	activating transcription factor 4 (tax-responsive enhancer element B67)	0.163967	-0.163967	326.16	433.28	1	0	-1.22537	1.38185e-09	7.92849e-09
ATF5	204998_s_at	activating transcription factor 5	0.163073	0.115856	285.95	288.57	1	0	-1.08939	0.019215	0.0362902
ATF6	203952_at	activating transcription factor 6	0.136235	-0.0457458	140.5	173.33	1	0	1.09767	0.0935469	0.147453
ATF6B	203168_at	activating transcription factor 6 beta	0.173406	-0.0039369	809.1	808.34	1	0	1.10805	0.146607	0.217234
ATF7	206684_s_at	activating transcription factor 7	0.162773	0.162773	794	765	1	0	1.02149	0.684382	0.758812
ATF7IP	218987_at	activating transcription factor 7 interacting protein	0.174862	-0.0948625	244.06	393.45	1	0	-1.21593	1.59417e-08	8.01057e-08
ATF7IP2	219870_at	activating transcription factor 7 interacting protein 2	0.160065	-0.153489	402.52	508.17	0.445384	NEG	-1.03102	0.626945	0.711088
ATG10	207774_at	ATG10 autophagy related 10 homolog (S. cerevisiae)	0.176352	0.176352	710.31	647.19	1	0	-1.04209	0.458475	0.557108
ATG12	213026_at	ATG12 autophagy related 12 homolog (S. cerevisiae)	0.213157	0.123159	263.22	277.95	1	0	1.24132	4.73943e-08	2.21668e-07
ATG16L1	220521_s_at	ATG16 autophagy related 16-like 1 (S. cerevisiae)	0.160447	0.160447	310.13	252.65	1	0	1.26831	0.00788878	0.0162919
ATG2A	213300_at	ATG2 autophagy related 2 homolog A (S. cerevisiae)	0.225284	-0.225284	597.56	880.96	0.898791	NEG	1.03421	0.279289	0.372591
ATG2B	219164_s_at	ATG2 autophagy related 2 homolog B (S. cerevisiae)	0.179646	0.15609	754.22	675.99	0.702783	POS	1.21242	1.56302e-07	6.86552e-07
ATG3	221492_s_at	ATG3 autophagy related 3 homolog (S. cerevisiae)	0.183537	-0.0444403	286.46	281.55	0.702783	POS	-1.0902	0.00360429	0.00800582
ATG4A	213115_at	ATG4 autophagy related 4 homolog A (S. cerevisiae)	0.149602	0.149602	599.71	570.59	1	0	1.01752	0.552942	0.645057
ATG4B	204903_x_at	ATG4 autophagy related 4 homolog B (S. cerevisiae)	0.165435	0.165435	392.23	293.57	1	0	-1.03429	0.219859	0.306035
ATG5	202511_s_at	ATG5 autophagy related 5 homolog (S. cerevisiae)	0.148151	0.111627	267.69	241.93	1	POS	-1.49215	1.13013e-17	1.59158e-16
ATG7	218673_s_at	ATG7 autophagy related 7 homolog (S. cerevisiae)	0.217428	0.103389	284.5	337.19	1	0	-1.00942	0.813418	0.862077
ATG9A	202492_at	ATG9 autophagy related 9 homolog A (S. cerevisiae)	0.182722	0.182722	713.32	528.08	1	0	-1.17995	9.61614e-09	4.95754e-08
ATHL1	219359_at	ATH1, acid trehalase-like 1 (yeast)	0.169037	-0.169037	557.57	689.92	1	0	1.57664	7.97034e-06	2.74457e-05
ATIC	208758_at	5-aminoimidazole-4-carboxamide ribonucleotide formyltransferase/IMP cyclohydrolase	0.157724	0.0139575	238.9	230.23	1	0	1.03758	0.247581	0.337412
ATM	210858_x_at	ataxia telangiectasia mutated	0.195461	-0.174713	267.76	303.27	1	0	-1.11683	0.0170289	0.0325927
ATMIN	201854_s_at	ATM interactor	0.190579	-0.0612297	295.14	234.17	1	0	-1.22951	8.45973e-12	6.50114e-11
ATN1	40489_at	atrophin 1	0.204282	0.174416	872.72	828.7	1	0	1.04725	0.505766	0.601624
ATOH1	221336_at	atonal homolog 1 (Drosophila)	0.12628	0.0928882	409.88	394.63	1	0	-1.07241	0.313027	0.409346
ATOX1	203454_s_at	ATX1 antioxidant protein 1 homolog (yeast)	0.21505	-0.204893	257.5	298.08	0.702783	NEG	1.09711	0.0202892	0.0381432
ATP10A	214255_at	ATPase, class V, type 10A	0.136828	0.0888192	219.42	182.51	1	0	1.18379	0.00516443	0.0110855
ATP10B	214070_s_at	ATPase, class V, type 10B	0.22805	0.22805	1040.55	919.07	1	0	-1.08051	0.166358	0.241951
ATP10D	213238_at	ATPase, class V, type 10D	0.176963	0.176963	440.69	362.14	0.898791	POS	1.11237	0.00836012	0.0171815
ATP11A	216488_s_at	ATPase, class VI, type 11A	0.160572	0.160572	550.55	391.23	1	0	-1.43137	1.48128e-05	4.90952e-05
ATP11B	212536_at	ATPase, class VI, type 11B	0.174732	-0.174732	406.68	480.44	1	0	-1.35252	1.0574e-09	6.15588e-09
ATP12A	207367_at	ATPase, H+/K+ transporting, nongastric, alpha polypeptide	0.18343	-0.18343	773.47	837.21	1	0	-1.14736	0.0531926	0.0901422
ATP13A1	218052_s_at	ATPase type 13A1	0.203876	-0.203876	236.76	324.93	0.373293	NEG	1.04018	0.228786	0.315973
ATP13A2	218608_at	ATPase type 13A2	0.150867	0.103964	260.33	263.94	1	0	1.36492	2.85886e-08	1.38242e-07
ATP13A3	212297_at	ATPase type 13A3	0.183187	0.0138472	592.94	540.4	1	0	-1.16334	0.000348182	0.000932484
ATP1A1	220948_s_at	ATPase, Na+/K+ transporting, alpha 1 polypeptide	0.146814	-0.118355	189.69	222.88	1	0	-1.19002	6.80825e-07	2.73169e-06
ATP1A2	203296_s_at	ATPase, Na+/K+ transporting, alpha 2 polypeptide	0.172405	-0.0143857	386.89	506.14	0.799204	POS	1.57996	9.9444e-09	5.10812e-08
ATP1A3	214432_at	ATPase, Na+/K+ transporting, alpha 3 polypeptide	0.182276	0.177008	661.72	498.9	1	0	1.05343	0.513095	0.608463
ATP1B1	201243_s_at	ATPase, Na+/K+ transporting, beta 1 polypeptide	0.13466	0.11466	364.01	280.49	1	0	1.35791	5.12013e-08	2.37984e-07
ATP1B2	204311_at	ATPase, Na+/K+ transporting, beta 2 polypeptide	0.1679	0.133732	717.08	683.11	1	0	-1.04543	0.495462	0.591766
ATP1B3	208836_at	ATPase, Na+/K+ transporting, beta 3 polypeptide	0.175302	-0.0717258	321.03	263.14	0.799204	NEG	-1.57744	3.26494e-27	1.26062e-25
ATP1B4	220556_at	ATPase, Na+/K+ transporting, beta 4 polypeptide	0.103875	-0.0671494	333.96	330	1	0	1.04628	0.609826	0.696138
ATP2A1	205444_at	ATPase, Ca++ transporting, cardiac muscle, fast twitch 1	0.187904	-0.187904	819.17	878.67	1	0	1.02449	0.756219	0.817623
ATP2A2	209186_at	ATPase, Ca++ transporting, cardiac muscle, slow twitch 2	0.15826	-0.0289291	255.46	271.53	1	0	-1.13853	0.000119783	0.000344254
ATP2A3	213036_x_at	ATPase, Ca++ transporting, ubiquitous	0.232558	-0.232558	181.05	470.1	0.00513957	NEG	1.49141	0.000127112	0.000364165
ATP2B1	209281_s_at	ATPase, Ca++ transporting, plasma membrane 1	0.214971	-0.19199	268.13	292.28	1	0	1.02314	0.701885	0.774164
ATP2B2	204685_s_at	ATPase, Ca++ transporting, plasma membrane 2	0.175653	0.175653	674.9	487.62	1	0	-1.20251	0.0213591	0.0399065
ATP2B3	207026_s_at	ATPase, Ca++ transporting, plasma membrane 3	0.140572	0.117074	761.21	730.17	1	0	-1.033	0.663956	0.741275
ATP2B4	212135_s_at	ATPase, Ca++ transporting, plasma membrane 4	0.178981	0.154399	406.01	370.64	1	0	1.01738	0.671658	0.747837
ATP2C1	212255_s_at	ATPase, Ca++ transporting, type 2C, member 1	0.151826	0.151826	544.67	401.1	1	0	-1.28085	1.84067e-11	1.34922e-10
ATP2C2	206043_s_at	ATPase, Ca++ transporting, type 2C, member 2	0.208732	-0.208732	209.28	317.45	0.0564129	NEG	1.12401	0.197882	0.279549
ATP4A	207139_at	ATPase, H+/K+ exchanging, alpha polypeptide	0.180199	-0.180199	572.47	694.7	1	0	-1.03993	0.634402	0.717034
ATP4B	207546_at	ATPase, H+/K+ exchanging, beta polypeptide	0.171902	0.168033	796.3	686.7	1	0	1.03243	0.641088	0.722732
ATP5A1	213738_s_at	ATP synthase, H+ transporting, mitochondrial F1 complex, alpha subunit 1, cardiac muscle	0.182529	-0.182529	277.3	287.59	1	0	1.09265	0.00130297	0.0031473
ATP5B	201322_at	ATP synthase, H+ transporting, mitochondrial F1 complex, beta polypeptide	0.18681	-0.139138	244.21	243.86	1	NEG	-1.00153	0.958387	0.971542
ATP5C1	213366_x_at	ATP synthase, H+ transporting, mitochondrial F1 complex, gamma polypeptide 1	0.234001	0.219001	376.23	347.74	0.799204	POS	-1.3662	9.05129e-15	9.47105e-14
ATP5D	213041_s_at	ATP synthase, H+ transporting, mitochondrial F1 complex, delta subunit	0.183486	0.163732	318.4	299.47	1	0	1.23104	9.20077e-08	4.149e-07
ATP5E	217801_at	ATP synthase, H+ transporting, mitochondrial F1 complex, epsilon subunit	0.190282	0.00341716	316.56	302.8	1	0	-1.07328	0.0302436	0.0542863
ATP5F1	211755_s_at	ATP synthase, H+ transporting, mitochondrial Fo complex, subunit B1	0.195057	-0.11949	342.33	349.1	0.898791	NEG	1.01341	0.691869	0.765843
ATP5G1	208972_s_at	ATP synthase, H+ transporting, mitochondrial Fo complex, subunit C1 (subunit 9)	0.165411	-0.0530047	250.81	318.04	0.445384	NEG	-1.04705	0.251918	0.342082
ATP5G2	208764_s_at	ATP synthase, H+ transporting, mitochondrial Fo complex, subunit C2 (subunit 9)	0.224356	0.0836292	301.59	324.89	1	0	1.46252	5.48803e-19	8.82462e-18
ATP5G3	207508_at	ATP synthase, H+ transporting, mitochondrial Fo complex, subunit C3 (subunit 9)	0.226643	-0.191769	241.1	295.46	1	NEG	-1.22234	1.13044e-10	7.52407e-10
ATP5H	210149_s_at	ATP synthase, H+ transporting, mitochondrial Fo complex, subunit d	0.224256	0.224256	334.72	261.07	0.702783	NEG	1.00311	0.939227	0.958467
ATP5I	209492_x_at	ATP synthase, H+ transporting, mitochondrial Fo complex, subunit E	0.231795	0.223312	328.32	260.99	1	0	1.14794	0.000229025	0.000633836
ATP5J	202325_s_at	ATP synthase, H+ transporting, mitochondrial Fo complex, subunit F6	0.286207	-0.267277	304.66	364.52	0.0109661	NEG	-1.08177	0.0272997	0.0495979
ATP5J2	202961_s_at	ATP synthase, H+ transporting, mitochondrial Fo complex, subunit F2	0.220682	-0.220682	255.07	312.79	1	POS	-1.17343	3.22545e-07	1.35046e-06
ATP5L	210453_x_at	ATP synthase, H+ transporting, mitochondrial Fo complex, subunit G	0.191417	-0.0965388	312.97	324.31	1	POS	-1.22799	2.11772e-07	9.11601e-07
ATP5O	200818_at	ATP synthase, H+ transporting, mitochondrial F1 complex, O subunit	0.323946	-0.313765	295.94	380.84	0.0022692	NEG	-1.03175	0.450053	0.549133
ATP5S	206992_s_at	ATP synthase, H+ transporting, mitochondrial Fo complex, subunit s (factor B)	0.207963	0.188495	272.03	214.2	0.702783	POS	1.22891	4.99397e-07	2.0464e-06
ATP5SL	45828_at	ATP5S-like	0.163014	-0.128333	281.67	310.4	0.610924	NEG	1.18465	3.69822e-08	1.75686e-07
ATP6AP1	207809_s_at	ATPase, H+ transporting, lysosomal accessory protein 1	0.170256	-0.152817	249.85	311.37	1	0	1.26233	2.88354e-09	1.59745e-08
ATP6AP2	201443_s_at	ATPase, H+ transporting, lysosomal accessory protein 2	0.179385	-0.179385	227.07	254.99	1	0	1.24903	3.05667e-12	2.46064e-11
ATP6V0A1	212383_at	ATPase, H+ transporting, lysosomal V0 subunit a1	0.179049	-0.161049	830.09	880.49	1	0	1.13405	0.000245384	0.000675869
ATP6V0A2	205704_s_at	ATPase, H+ transporting, lysosomal V0 subunit a2	0.179886	-0.141301	278.49	317.69	1	NEG	-1.27173	1.25968e-09	7.26688e-09
ATP6V0A4	220197_at	ATPase, H+ transporting, lysosomal V0 subunit a4	0.122824	-0.0807061	415.29	417.24	1	0	-1.28571	0.00303179	0.00682004
ATP6V0B	200078_s_at	ATPase, H+ transporting, lysosomal 21kDa, V0 subunit b	0.186134	0.151578	250.73	222.95	1	0	1.00693	0.84548	0.886955
ATP6V0C	36994_at	ATPase, H+ transporting, lysosomal 16kDa, V0 subunit c	0.206179	-0.195655	325.43	363.11	0.898791	NEG	1.14965	5.47031e-05	0.000166004
ATP6V0D1	212041_at	ATPase, H+ transporting, lysosomal 38kDa, V0 subunit d1	0.208973	-0.0543708	261.4	304.77	1	0	-1.00412	0.92782	0.948961
ATP6V0E1	201172_x_at	ATPase, H+ transporting, lysosomal 9kDa, V0 subunit e1	0.177257	-0.151625	234.06	256.12	1	0	1.08905	0.000472984	0.00123349
ATP6V0E2	213587_s_at	ATPase, H+ transporting V0 subunit e2	0.173328	-0.173328	402.05	489.61	1	0	1.26799	9.53582e-05	0.000278865
ATP6V1A	201972_at	ATPase, H+ transporting, lysosomal 70kDa, V1 subunit A	0.154942	0.154942	239.25	185.15	1	0	-1.02323	0.431363	0.530816
ATP6V1B1	205473_at	ATPase, H+ transporting, lysosomal 56/58kDa, V1 subunit B1	0.227593	-0.227593	182.42	363.67	0.126944	NEG	1.45207	0.000988361	0.00244022
ATP6V1B2	201089_at	ATPase, H+ transporting, lysosomal 56/58kDa, V1 subunit B2	0.165152	0.165152	252.81	228.12	1	0	-1.08702	0.028573	0.0516012
ATP6V1C1	202872_at	ATPase, H+ transporting, lysosomal 42kDa, V1 subunit C1	0.151162	0.0610845	217.95	196.3	1	0	-1.00498	0.91159	0.936206
ATP6V1D	208898_at	ATPase, H+ transporting, lysosomal 34kDa, V1 subunit D	0.184915	-0.127927	262.07	260.42	0.799204	NEG	1.1946	2.52009e-07	1.07212e-06
ATP6V1E1	208678_at	ATPase, H+ transporting, lysosomal 31kDa, V1 subunit E1	0.199836	-0.199836	229.28	309.36	0.445384	NEG	1.04658	0.191986	0.272644
ATP6V1F	201527_at	ATPase, H+ transporting, lysosomal 14kDa, V1 subunit F	0.203938	0.203938	292.57	231.9	1	0	-1.14625	9.97267e-05	0.000290624
ATP6V1G1	208737_at	ATPase, H+ transporting, lysosomal 13kDa, V1 subunit G1	0.200609	-0.0292112	247.18	267.32	0.445384	NEG	1.27514	1.16426e-08	5.93484e-08
ATP6V1G2	214762_at	ATPase, H+ transporting, lysosomal 13kDa, V1 subunit G2	0.207808	-0.207808	691.64	872.25	0.898791	NEG	1.16048	0.00382204	0.00843492
ATP6V1H	221504_s_at	ATPase, H+ transporting, lysosomal 50/57kDa, V1 subunit H	0.182644	0.00307877	216.36	255.41	0.898791	POS	1.24551	3.49877e-08	1.6696e-07
ATP7A	205198_s_at	ATPase, Cu++ transporting, alpha polypeptide	0.19391	0.128436	425.47	413.8	0.799204	POS	1.24119	1.91336e-09	1.0788e-08
ATP7B	204624_at	ATPase, Cu++ transporting, beta polypeptide	0.205177	-0.182691	695.82	773.1	0.0982384	NEG	1.98147	1.3149e-24	3.82224e-23
ATP8A1	213106_at	ATPase, aminophospholipid transporter (APLT), class I, type 8A, member 1	0.231357	-0.231357	536.35	678.64	0.16179	NEG	-1.02733	0.66205	0.739928
ATP8A2	219660_s_at	ATPase, aminophospholipid transporter, class I, type 8A, member 2	0.151353	0.131353	565.84	529.47	1	0	1.09022	0.112253	0.172299
ATP8B1	214594_x_at	ATPase, aminophospholipid transporter, class I, type 8B, member 1	0.2459	-0.225147	395.02	427.03	1	0	1.22793	0.00144492	0.00345795
ATP8B2	216873_s_at	ATPase, class I, type 8B, member 2	0.158557	-0.158557	213.08	305.27	1	0	1.18572	0.000391682	0.00103722
ATP8B3	215319_at	ATPase, aminophospholipid transporter, class I, type 8B, member 3	0.171054	0.132447	272.79	232.11	1	0	1.05149	0.527557	0.621741
ATP8B4	220416_at	ATPase, class I, type 8B, member 4	0.141248	-0.0231077	359.13	438.06	1	0	1.02632	0.646554	0.726958
ATP9A	212062_at	ATPase, class II, type 9A	0.180525	0.0668016	224.95	237.88	1	0	1.39931	2.82656e-11	2.03087e-10
ATP9B	214934_at	ATPase, class II, type 9B	0.143338	0.132871	529.74	510.69	1	0	1.27431	4.44485e-09	2.39961e-08
ATPAF2	213057_at	ATP synthase mitochondrial F1 complex assembly factor 2	0.142826	0.142826	226.44	188.65	1	0	1.43916	1.40127e-09	8.02899e-09
ATPIF1	218671_s_at	ATPase inhibitory factor 1	0.213223	-0.181288	278.14	311.15	0.799204	NEG	1.18571	5.10399e-06	1.81664e-05
ATR	209903_s_at	ataxia telangiectasia and Rad3 related	0.216785	0.144185	552.2	553.62	1	POS	-1.12245	0.0028034	0.00635921
ATRN	212517_at	attractin	0.176165	0.119259	548.42	546.51	1	0	1.15428	8.43968e-06	2.89442e-05
ATRNL1	213744_at	attractin-like 1	0.171576	-0.171576	294.1	576.81	0.610924	NEG	1.50454	3.856e-07	1.5997e-06
ATRX	208861_s_at	alpha thalassemia/mental retardation syndrome X-linked	0.18301	0.178961	804.1	723.86	0.799204	NEG	1.20146	2.6948e-06	9.96277e-06
ATXN10	208833_s_at	ataxin 10	0.192888	-0.0714297	241.32	262.54	0.524813	POS	1.01385	0.661374	0.739368
ATXN1	203232_s_at	ataxin 1	0.206187	-0.0558382	361.15	339.01	1	0	1.28267	3.59025e-07	1.49776e-06
ATXN2	202622_s_at	ataxin 2	0.140094	0.0627137	262.79	271.67	1	0	1.34139	1.20554e-08	6.13295e-08
ATXN2L	201806_s_at	ataxin 2-like	0.129127	0.0891274	289.91	260.91	1	0	-1.01917	0.753835	0.815863
ATXN3	205416_s_at	ataxin 3	0.142812	0.142812	593.12	461.35	1	0	-1.05047	0.199355	0.281171
ATXN3L	216539_at	ataxin 3-like	0.185845	0.181979	838.43	732.79	1	0	-1.01695	0.839647	0.881855
ATXN7	204516_at	ataxin 7	0.180198	-0.0443138	281.41	269.31	1	0	1.1168	0.0204763	0.0384607
ATXN7L1	214342_at	ataxin 7-like 1	0.113092	-0.113092	390.25	445.13	1	0	-1.2634	0.00121655	0.00294977
ATXN8OS	216404_at	ATXN8 opposite strand (non-protein coding)	0.134936	-0.134936	418.57	524.63	1	0	1.04522	0.611301	0.697446
AUH	205052_at	AU RNA binding protein/enoyl-CoA hydratase	0.174343	0.0972288	285.2	318.9	1	0	1.45618	1.73966e-21	3.64667e-20
AUP1	220525_s_at	ancient ubiquitous protein 1	0.202118	-0.202118	303.24	327.69	0.898791	NEG	-1.04652	0.213095	0.297631
AURKA	204092_s_at	aurora kinase A	0.29462	0.29462	336.98	269.78	0.0109661	POS	-1.84168	2.59604e-28	1.14109e-26
AURKAIP1	218580_x_at	aurora kinase A interacting protein 1	0.212891	-0.190239	255.83	274.53	0.524813	NEG	-1.04119	0.224179	0.310991
AURKB	209464_at	aurora kinase B	0.217213	0.132648	302.37	276.13	1	0	-1.88014	1.84394e-24	5.20523e-23
AURKC	211107_s_at	aurora kinase C	0.205087	-0.200863	805.44	896.34	1	0	1.00716	0.89201	0.921611
AUTS2	212599_at	autism susceptibility candidate 2	0.182615	-0.080461	275.69	229.24	1	0	1.12078	0.0292108	0.0526333
AVEN	219366_at	apoptosis, caspase activation inhibitor	0.164514	0.164514	252.93	223.05	1	0	-1.25415	2.35872e-10	1.49722e-09
AVIL	205539_at	advillin	0.15365	0.13153	667.57	625.55	1	0	1.05707	0.269361	0.361701
AVL9	212474_at	AVL9 homolog (S. cerevisiase)	0.142482	0.0574567	268.42	286.01	1	0	1.15161	6.59735e-06	2.30965e-05
AVP	207848_at	arginine vasopressin	0.120296	0.120296	468.69	372.29	1	0	1.03998	0.588453	0.677401
AVPI1	218631_at	arginine vasopressin-induced 1	0.156944	0.156944	782.14	697.55	1	0	1.00202	0.945271	0.962856
AVPR1A	206251_s_at	arginine vasopressin receptor 1A	0.13809	-0.127047	528.63	556.01	1	0	-1.0872	0.228034	0.315134
AVPR1B	208260_at	arginine vasopressin receptor 1B	0.185739	-0.123454	718.5	729.17	1	0	1.2955	0.000106349	0.000308225
AVPR2	208111_at	arginine vasopressin receptor 2	0.147628	-0.147628	277.93	473.95	1	0	1.15336	0.0708057	0.11558
AXIN1	212849_at	axin 1	0.172634	-0.172634	421.67	538.99	1	0	-1.07235	0.130506	0.196656
AXL	202686_s_at	AXL receptor tyrosine kinase	0.171198	0.0805641	325.14	337.78	0.702783	POS	1.31009	1.52791e-05	5.04919e-05
AZGP1	209309_at	alpha-2-glycoprotein 1, zinc-binding	0.204392	-0.171601	243.19	259.28	1	NEG	2.92905	1.19857e-16	1.50598e-15
AZGP1P1	217013_at	NA	0.171124	-0.171124	306.81	512.06	1	0	1.89864	1.54053e-13	1.40282e-12
AZI1	214742_at	5-azacytidine induced 1	0.186851	-0.166851	260.97	422.91	1	0	1.02287	0.698536	0.771345
AZI2	218043_s_at	5-azacytidine induced 2	0.148389	-0.055877	374.83	361.31	1	0	1.19805	5.21636e-06	1.85323e-05
AZIN1	212461_at	antizyme inhibitor 1	0.238215	0.238215	223.03	197.19	0.0418488	POS	-1.00833	0.826041	0.871673
AZU1	214575_s_at	azurocidin 1	0.141069	0.0881667	636.29	605.78	1	0	1.38029	0.000156461	0.000443544
B2M	216231_s_at	beta-2-microglobulin	0.238167	-0.0447821	324.81	346.94	1	0	-1.06201	0.119443	0.181994
B3GALNT1	211812_s_at	beta-1,3-N-acetylgalactosaminyltransferase 1 (globoside blood group)	0.15146	0.140706	225.28	211.57	1	0	1.0201	0.724917	0.792344
B3GALT1	220829_s_at	UDP-Gal:betaGlcNAc beta 1,3-galactosyltransferase, polypeptide 1	0.137863	-0.0322861	416.5	400.43	1	0	-1.12097	0.126867	0.191811
B3GALT2	217452_s_at	UDP-Gal:betaGlcNAc beta 1,3-galactosyltransferase, polypeptide 2	0.0986484	-0.0786484	186.14	236.08	1	0	-1.04983	0.671475	0.747698
B3GALT4	210205_at	UDP-Gal:betaGlcNAc beta 1,3-galactosyltransferase, polypeptide 4	0.147723	-0.147723	191.62	279	1	NEG	1.07504	0.228805	0.315973
B3GALT5	206947_at	UDP-Gal:betaGlcNAc beta 1,3-galactosyltransferase, polypeptide 5	0.174094	-0.150487	821.45	833.02	1	0	1.01442	0.850145	0.890965
B3GAT1	219521_at	beta-1,3-glucuronyltransferase 1 (glucuronosyltransferase P)	0.164872	0.164872	664.58	480.17	1	0	-1.26716	0.00101042	0.00249084
B3GAT3	35179_at	beta-1,3-glucuronyltransferase 3 (glucuronosyltransferase I)	0.181309	-0.181309	619.81	741.68	1	0	1.00529	0.892889	0.922284
B3GNT1	203188_at	UDP-GlcNAc:betaGal beta-1,3-N-acetylglucosaminyltransferase 1	0.132836	-0.127896	643.9	656.6	1	0	1.20513	1.93869e-09	1.09211e-08
B3GNT2	219326_s_at	UDP-GlcNAc:betaGal beta-1,3-N-acetylglucosaminyltransferase 2	0.199929	-0.132369	271.88	255.95	1	0	-1.04685	0.400007	0.499715
B3GNT3	204856_at	UDP-GlcNAc:betaGal beta-1,3-N-acetylglucosaminyltransferase 3	0.117852	0.0978524	223.43	196.69	1	0	-1.88272	5.63141e-18	8.23197e-17
B3GNT4	221240_s_at	UDP-GlcNAc:betaGal beta-1,3-N-acetylglucosaminyltransferase 4	0.148369	-0.148369	472.6	574.27	1	0	-1.16335	0.00147524	0.00352255
B3GNTL1	215055_at	UDP-GlcNAc:betaGal beta-1,3-N-acetylglucosaminyltransferase-like 1	0.153575	-0.144444	653.59	678.58	1	0	1.07159	0.14861	0.219664
B4GALNT1	206435_at	beta-1,4-N-acetyl-galactosaminyl transferase 1	0.155368	0.155368	641.34	614.56	1	0	-1.00975	0.882741	0.914555
B4GALT1	201883_s_at	UDP-Gal:betaGlcNAc beta 1,4- galactosyltransferase, polypeptide 1	0.19133	-0.19133	475.25	551.78	1	0	-1.07717	0.268335	0.360743
B4GALT2	209413_at	UDP-Gal:betaGlcNAc beta 1,4- galactosyltransferase, polypeptide 2	0.245721	0.23285	895.54	729.39	1	POS	-1.17615	0.00025882	0.000710106
B4GALT3	210243_s_at	UDP-Gal:betaGlcNAc beta 1,4- galactosyltransferase, polypeptide 3	0.171621	0.145681	245.57	238.66	1	0	-1.08636	0.0206724	0.0387275
B4GALT4	212876_at	UDP-Gal:betaGlcNAc beta 1,4- galactosyltransferase, polypeptide 4	0.140147	0.120147	465.16	396.55	1	0	-1.06554	0.0903939	0.143141
B4GALT5	221484_at	UDP-Gal:betaGlcNAc beta 1,4- galactosyltransferase, polypeptide 5	0.178686	0.167371	636.25	524.32	1	0	-1.33439	1.54827e-10	1.01119e-09
B4GALT6	206233_at	UDP-Gal:betaGlcNAc beta 1,4- galactosyltransferase, polypeptide 6	0.126818	-0.120746	361.29	445.51	1	0	1.09931	0.312619	0.40894
B4GALT7	53076_at	xylosylprotein beta 1,4-galactosyltransferase, polypeptide 7 (galactosyltransferase I)	0.173587	-0.0605431	418.11	493.21	1	0	1.11396	0.000826555	0.00206444
B9D1	210534_s_at	B9 protein domain 1	0.154428	0.00212415	234.95	339.65	1	0	1.37822	1.45207e-11	1.08504e-10
B9D2	219766_at	B9 protein domain 2	0.223226	0.200891	297.57	190.75	0.445384	POS	1.26433	0.00510895	0.0109868
BAALC	218899_s_at	brain and acute leukemia, cytoplasmic	0.165381	0.165381	638.16	562.46	1	0	-1.20883	0.0435926	0.0755157
BAAT	206913_at	bile acid CoA: amino acid N-acyltransferase (glycine N-choloyltransferase)	0.160812	-0.149058	468.87	571.07	0.898791	NEG	-1.11945	0.0112054	0.0223584
BACE1	217904_s_at	beta-site APP-cleaving enzyme 1	0.177237	0.177237	383.07	333.1	1	0	1.18137	0.00101428	0.0024991
BACE2	217867_x_at	beta-site APP-cleaving enzyme 2	0.153952	0.153952	467.37	301.99	1	0	-1.51478	1.13071e-10	7.52407e-10
BACH1	204194_at	BTB and CNC homology 1, basic leucine zipper transcription factor 1	0.184283	0.184283	417.31	225.83	1	0	-1.19296	0.000165527	0.000467055
BACH2	221234_s_at	BTB and CNC homology 1, basic leucine zipper transcription factor 2	0.239149	0.180823	695.15	673.69	0.252334	POS	-1.22643	6.04232e-05	0.000182144
BAD	209364_at	BCL2-associated agonist of cell death	0.192405	0.164183	266.48	251.47	0.799204	POS	1.17237	0.00016105	0.000455232
BAG1	202387_at	BCL2-associated athanogene	0.162949	-0.0315055	257.3	387	1	0	1.54123	1.2264e-17	1.71764e-16
BAG2	209406_at	BCL2-associated athanogene 2	0.200409	0.200409	353.38	264.48	1	0	-1.45314	4.00948e-09	2.18126e-08
BAG3	217911_s_at	BCL2-associated athanogene 3	0.168404	-0.168404	170.68	238.55	0.799204	NEG	1.40364	6.51128e-18	9.45289e-17
BAG4	219624_at	BCL2-associated athanogene 4	0.184781	-0.0793445	308.81	405.59	1	0	1.25004	0.000378348	0.00100484
BAG5	202985_s_at	BCL2-associated athanogene 5	0.17783	0.15783	229.33	201.65	1	0	1.10212	0.00113898	0.00277438
BAGE	207712_at	B melanoma antigen	0.117864	0.00837083	380.83	364.6	1	0	1.16264	0.114722	0.175622
BAHCC1	219218_at	BAH domain and coiled-coil containing 1	0.182135	0.17719	754.47	590.83	1	0	1.01169	0.882367	0.914399
BAHD1	203051_at	bromo adjacent homology domain containing 1	0.156177	-0.156177	484.34	638.17	1	0	1.01789	0.588772	0.677523
BAI1	206083_at	brain-specific angiogenesis inhibitor 1	0.140883	-0.140883	274.93	432.78	0.898791	NEG	1.00467	0.9493	0.964871
BAI2	204966_at	brain-specific angiogenesis inhibitor 2	0.151235	-0.0122206	255.37	373.54	1	0	2.6941	1.10855e-37	1.29298e-35
BAI3	205638_at	brain-specific angiogenesis inhibitor 3	0.163025	0.149445	809.19	755.95	1	0	1.04429	0.656086	0.734879
BAIAP2	205294_at	BAI1-associated protein 2	0.158147	0.00485617	812.77	858.98	1	0	1.04884	0.319011	0.415972
BAIAP2L2	221178_at	BAI1-associated protein 2-like 2	0.122025	0.122025	453.87	399.31	1	0	-1.10235	0.244463	0.333927
BAIAP3	216356_x_at	BAI1-associated protein 3	0.160179	0.0493044	490.02	433.94	1	0	1.72102	5.05084e-10	3.0699e-09
BAK1	203728_at	BCL2-antagonist/killer 1	0.160201	0.147741	558.7	507.68	1	0	-1.25075	4.62856e-08	2.17042e-07
BAMBI	203304_at	BMP and activin membrane-bound inhibitor homolog (Xenopus laevis)	0.146914	0.146914	289.45	186.64	1	0	-1.14806	0.133548	0.200435
BANF1	210125_s_at	barrier to autointegration factor 1	0.183466	0.0652102	257.27	248.32	1	0	-1.10301	0.014419	0.0280154
BANK1	219667_s_at	B-cell scaffold protein with ankyrin repeats 1	0.311346	-0.311346	293.06	403.93	0.0220562	NEG	-1.4473	0.000776158	0.00194776
BANP	219966_x_at	BTG3 associated nuclear protein	0.143929	0.108094	378.62	350.7	1	0	-1.16379	9.56895e-05	0.000279757
BAP1	201419_at	BRCA1 associated protein-1 (ubiquitin carboxy-terminal hydrolase)	0.209624	0.199869	736.77	553.41	0.799204	POS	1.13321	0.00101435	0.0024991
BARD1	205345_at	BRCA1 associated RING domain 1	0.148787	-0.123949	266.29	285.14	1	0	-1.18838	0.00417572	0.00914871
BARX1	219845_at	BARX homeobox 1	0.12182	-0.103837	321.57	347.56	1	0	-1.52507	2.90322e-05	9.15807e-05
BARX2	210419_at	BARX homeobox 2	0.130345	-0.130345	226.21	273.38	1	0	-1.04252	0.650446	0.73049
BASP1	202391_at	brain abundant, membrane attached signal protein 1	0.203641	-0.203641	307.94	405.11	1	0	1.01285	0.824204	0.870096
BAT1	200041_s_at	DEAD (Asp-Glu-Ala-Asp) box polypeptide 39B	0.225883	-0.164352	377.44	374.4	1	0	1.02717	0.461512	0.559781
BAT2	212081_x_at	proline-rich coiled-coil 2A	0.176061	0.0129635	505.41	574.84	1	POS	-1.0909	0.0533188	0.0903198
BAT2D1	211946_s_at	proline-rich coiled-coil 2C	0.232966	0.11123	469.71	467.11	0.252334	POS	-1.1045	0.00418894	0.0091745
BAT2L	212068_s_at	proline-rich coiled-coil 2B	0.169351	0.169351	533.49	418.08	1	0	1.30137	4.08817e-08	1.92912e-07
BAT3	210208_x_at	BCL2-associated athanogene 6	0.243971	-0.243971	223.24	274.12	0.0220562	NEG	-1.13291	4.95167e-05	0.000151205
BATF	205965_at	basic leucine zipper transcription factor, ATF-like	0.276153	-0.264531	220.19	337.33	0.000943316	NEG	1.27935	8.11969e-05	0.000239759
BATF3	220358_at	basic leucine zipper transcription factor, ATF-like 3	0.163939	-0.156992	404.6	453.92	0.702783	NEG	-1.70999	4.15783e-15	4.49123e-14
BAX	211833_s_at	BCL2-associated X protein	0.174088	0.137565	239.23	225.11	1	0	1.15144	0.139314	0.207907
BAZ1A	217986_s_at	bromodomain adjacent to zinc finger domain, 1A	0.179359	0.0773998	358.59	362.47	1	0	-1.26694	1.61782e-08	8.1198e-08
BAZ1B	208445_s_at	bromodomain adjacent to zinc finger domain, 1B	0.157992	-0.157992	398.28	446.59	1	0	-1.15605	7.31485e-06	2.5409e-05
BAZ2A	201353_s_at	bromodomain adjacent to zinc finger domain, 2A	0.228489	0.228489	317.39	294.58	0.799204	POS	1.17952	0.000234513	0.000648037
BAZ2B	203080_s_at	bromodomain adjacent to zinc finger domain, 2B	0.2177	0.115867	560.64	602.09	0.610924	POS	1.29544	9.72926e-08	4.37489e-07
BBC3	211692_s_at	BCL2 binding component 3	0.146682	-0.146682	307.24	507.02	0.898791	NEG	-1.12883	0.0732096	0.119076
BBOX1	205363_at	butyrobetaine (gamma), 2-oxoglutarate dioxygenase (gamma-butyrobetaine hydroxylase) 1	0.287565	0.274532	279.47	235.2	0.308911	POS	-2.95257	2.88414e-18	4.35638e-17
BBS10	219487_at	Bardet-Biedl syndrome 10	0.143279	0.143279	408.54	381.35	1	0	1.19258	1.84602e-05	5.99437e-05
BBS1	218471_s_at	Bardet-Biedl syndrome 1	0.170242	-0.170242	508.49	604	0.610924	NEG	1.67889	1.74278e-46	4.51807e-44
BBS4	212744_at	Bardet-Biedl syndrome 4	0.17108	0.0126168	346.12	461.39	1	0	1.62235	2.09094e-33	1.54426e-31
BBS7	219688_at	Bardet-Biedl syndrome 7	0.122847	0.122847	315.93	220.29	1	0	-1.10825	0.178309	0.256381
BBS9	37549_g_at	Bardet-Biedl syndrome 9	0.188076	0.188076	690.83	502.42	1	0	1.12588	0.00138822	0.00333253
BBX	213016_at	bobby sox homolog (Drosophila)	0.190018	0.190018	303.69	250.45	1	POS	1.17289	0.00129694	0.00313453
BCAM	40093_at	basal cell adhesion molecule (Lutheran blood group)	0.229243	0.193803	801.24	725.17	0.610924	POS	1.93395	1.40235e-24	4.05788e-23
BCAN	91920_at	brevican	0.209374	-0.209374	913.36	950.73	1	0	-1.07433	0.158116	0.231533
BCAP29	205084_at	B-cell receptor-associated protein 29	0.170918	-0.158997	232.77	271.82	0.702783	NEG	1.12979	0.00718342	0.0149665
BCAP31	200837_at	B-cell receptor-associated protein 31	0.216782	0.190169	243.48	215.73	1	0	-1.10249	0.0221243	0.0411727
BCAR3	204032_at	breast cancer anti-estrogen resistance 3	0.16682	-0.142323	207.45	220.77	0.524813	NEG	1.69296	1.09718e-18	1.73567e-17
BCAS1	204378_at	breast carcinoma amplified sequence 1	0.220904	-0.220904	289.39	490.61	0.0564129	NEG	2.16587	2.53735e-18	3.8509e-17
BCAS2	203053_at	breast carcinoma amplified sequence 2	0.19348	0.19348	339.62	320.26	1	0	-1.04884	0.227081	0.314126
BCAS3	220488_s_at	breast carcinoma amplified sequence 3	0.159765	0.159765	483.94	376.58	1	0	1.21855	5.81601e-07	2.3589e-06
BCAS4	220588_at	breast carcinoma amplified sequence 4	0.185669	0.160456	220.97	162.77	1	0	2.31882	2.56765e-26	9.14427e-25
BCAT1	214452_at	branched chain amino-acid transaminase 1, cytosolic	0.155641	0.155641	362.41	243.38	1	0	-1.3664	9.738e-07	3.8369e-06
BCAT2	203576_at	branched chain amino-acid transaminase 2, mitochondrial	0.128802	0.0537144	202.68	221.92	1	0	1.52282	1.64251e-22	3.78672e-21
BCCIP	218264_at	BRCA2 and CDKN1A interacting protein	0.143808	0.135034	240.62	206.93	1	0	1.06406	0.233448	0.32101
BCHE	205433_at	butyrylcholinesterase	0.125164	-0.125164	418.77	459.87	1	0	1.1605	0.0574179	0.0962878
BCKDHA	202331_at	branched chain keto acid dehydrogenase E1, alpha polypeptide	0.184873	0.159005	231.49	174.88	1	0	1.25131	5.86546e-13	5.01406e-12
BCKDHB	210653_s_at	branched chain keto acid dehydrogenase E1, beta polypeptide	0.165622	0.0354625	265.68	206.02	1	0	1.18692	0.00434829	0.00948915
BCKDK	202030_at	branched chain ketoacid dehydrogenase kinase	0.211834	0.0912366	241.72	305.68	0.524813	POS	1.23928	1.79056e-10	1.15342e-09
BCL10	205263_at	B-cell CLL/lymphoma 10	0.156096	0.156096	287.68	195.02	1	0	1.02972	0.389392	0.489698
BCL11A	210347_s_at	B-cell CLL/lymphoma 11A (zinc finger protein)	0.274044	-0.0609431	632.4	560.03	0.373293	NEG	-2.31766	3.81173e-34	3.06458e-32
BCL11B	219528_s_at	B-cell CLL/lymphoma 11B (zinc finger protein)	0.238246	0.123803	478.54	501.87	1	0	-1.48019	5.24385e-10	3.18568e-09
BCL2	203685_at	B-cell CLL/lymphoma 2	0.193619	-0.193619	350.92	452.98	1	POS	2.89497	4.20799e-49	1.37062e-46
BCL2A1	205681_at	BCL2-related protein A1	0.273463	0.237611	341.33	291.69	0.702783	POS	-2.70449	6.48246e-24	1.72997e-22
BCL2L10	221320_at	BCL2-like 10 (apoptosis facilitator)	0.149131	-0.149131	202.75	219.96	1	0	1.08326	0.293297	0.387897
BCL2L11	222343_at	BCL2-like 11 (apoptosis facilitator)	0.10095	0.0609495	179.98	163.55	1	0	-1.13977	0.013196	0.0259127
BCL2L1	212312_at	BCL2-like 1	0.192944	-0.183011	316.51	370.05	0.799204	NEG	1.23827	1.17648e-05	3.94636e-05
BCL2L13	217955_at	BCL2-like 13 (apoptosis facilitator)	0.171848	-0.117003	179.29	222.08	1	0	-1.01024	0.696671	0.770285
BCL2L14	221241_s_at	BCL2-like 14 (apoptosis facilitator)	0.213789	0.213789	718.41	544.79	1	0	-1.42275	5.62462e-07	2.28931e-06
BCL2L2	209311_at	BCL2-like 2	0.171113	0.171113	581.18	511.23	1	0	1.21998	5.80389e-10	3.51247e-09
BCL3	204908_s_at	B-cell CLL/lymphoma 3	0.191085	-0.141323	293.6	314.57	0.799204	NEG	1.01939	0.714879	0.785088
BCL6	203140_at	B-cell CLL/lymphoma 6	0.164836	0.156271	400.52	315.15	0.799204	POS	1.02599	0.55134	0.643365
BCL7A	203795_s_at	B-cell CLL/lymphoma 7A	0.155028	0.0547245	574.89	575.68	1	0	-1.03511	0.484067	0.580871
BCL7B	202518_at	B-cell CLL/lymphoma 7B	0.147398	-0.147398	331.46	378.73	1	0	1.00415	0.908292	0.933498
BCL7C	219072_at	B-cell CLL/lymphoma 7C	0.195243	0.195243	267.23	219.39	0.799204	POS	1.06428	0.29839	0.393527
BCL9	204129_at	B-cell CLL/lymphoma 9	0.171295	-0.0836439	577.62	575.63	1	0	1.19127	1.44851e-05	4.80556e-05
BCLAF1	201084_s_at	BCL2-associated transcription factor 1	0.182962	0.0750369	433.24	454.61	1	0	1.10551	0.000152626	0.000433543
BCMO1	220087_at	beta-carotene 15,15'-monooxygenase 1	0.130065	-0.0962957	522.68	531.41	1	0	-1.0438	0.604185	0.691296
BCOR	219433_at	BCL6 corepressor	0.157854	-0.137854	227.2	254.26	0.898791	NEG	1.30685	3.72312e-09	2.03418e-08
BCORL1	219444_at	BCL6 corepressor-like 1	0.190398	0.180039	952.3	867.62	1	0	1.06397	0.155496	0.228381
BCR	202315_s_at	breakpoint cluster region	0.181199	0.181199	569.75	401.21	1	0	-1.18942	1.13382e-07	5.07324e-07
BCS1L	207618_s_at	BCS1-like (S. cerevisiae)	0.219969	0.219969	815.38	628.64	1	0	-1.00304	0.907221	0.932699
BDH1	211715_s_at	3-hydroxybutyrate dehydrogenase, type 1	0.138503	0.102093	253.22	228.41	1	0	1.07082	0.181515	0.260217
BDH2	218285_s_at	3-hydroxybutyrate dehydrogenase, type 2	0.165242	0.14889	408.98	378.69	1	0	1.21497	1.9279e-05	6.24747e-05
BDKRB1	207510_at	bradykinin receptor B1	0.159279	0.153306	602.78	544.63	1	0	-1.12688	0.0189559	0.0358432
BDKRB2	205870_at	bradykinin receptor B2	0.194121	-0.194121	192.65	306.68	0.126944	NEG	1.16059	0.00823209	0.016932
BDNF	206382_s_at	brain-derived neurotrophic factor	0.165865	0.165865	603.93	369.02	0.702783	POS	-1.00473	0.96094	0.973431
BEAN	214068_at	brain expressed, associated with NEDD4, 1	0.199611	0.199611	818.81	635.11	0.308911	POS	-1.02953	0.604288	0.691306
BECN1	208946_s_at	beclin 1, autophagy related	0.177575	0.177575	285.1	219.04	1	0	1.44211	5.43215e-24	1.45579e-22
BEGAIN	220795_s_at	brain-enriched guanylate kinase-associated homolog (rat)	0.139467	-0.123544	534.36	583.61	1	0	1.00051	0.992069	0.995547
BEND5	219670_at	BEN domain containing 5	0.149088	0.129088	579.44	517.27	1	0	1.15541	0.0093202	0.0189644
BEST1	207671_s_at	bestrophin 1	0.13187	-0.13187	338.52	468.06	1	0	-1.06865	0.282483	0.375944
BEST2	207432_at	bestrophin 2	0.129654	0.129654	503.48	411.87	1	0	-1.07195	0.308672	0.4045
BET1	202710_at	blocked early in transport 1 homolog (S. cerevisiae)	0.199409	0.135905	334.75	324.69	0.610924	POS	1.04242	0.151505	0.22319
BET1L	220470_at	blocked early in transport 1 homolog (S. cerevisiae)-like	0.144904	0.0862537	180.37	188.89	1	0	1.02594	0.69952	0.771956
BEX1	218332_at	brain expressed, X-linked 1	0.268203	-0.268203	246.16	795.45	0.0220562	NEG	2.01319	3.49227e-11	2.47834e-10
BEX4	215440_s_at	brain expressed, X-linked 4	0.135214	-0.103987	190.69	208.64	1	0	1.30324	3.70843e-06	1.34865e-05
BFAR	218056_at	bifunctional apoptosis regulator	0.183742	-0.16384	205.16	226.93	1	0	1.02946	0.366041	0.465774
BFSP1	206746_at	beaded filament structural protein 1, filensin	0.143339	0.143339	203.64	168.06	1	0	-1.46038	1.513e-05	5.00642e-05
BFSP2	207399_at	beaded filament structural protein 2, phakinin	0.115799	-0.109194	337.8	387.52	1	0	1.00617	0.938951	0.958339
BGLAP	206956_at	bone gamma-carboxyglutamate (gla) protein	0.156963	0.156963	361.08	274.95	1	0	1.05506	0.256707	0.347501
BGN	213905_x_at	biglycan	0.280141	0.263075	670.33	600.08	0.524813	POS	1.09627	0.212646	0.297185
BHLHB9	213709_at	basic helix-loop-helix domain containing, class B, 9	0.125077	-0.125077	309.03	388.65	1	0	1.04999	0.376391	0.476314
BHLHE40	201170_s_at	basic helix-loop-helix family, member e40	0.207949	0.127949	535.92	339.93	0.702783	NEG	1.91457	4.86563e-34	3.81531e-32
BHLHE41	221530_s_at	basic helix-loop-helix family, member e41	0.24616	0.224306	391.5	284.02	0.252334	POS	1.20862	0.00446126	0.00971233
BHMT	206119_at	betaine--homocysteine S-methyltransferase	0.152935	-0.152935	607.88	665.77	1	0	-1.11501	0.17049	0.246864
BHMT2	219902_at	betaine--homocysteine S-methyltransferase 2	0.229569	0.229569	346.9	226.75	0.702783	POS	1.21925	0.00805962	0.0166123
BICC1	220580_at	bicaudal C homolog 1 (Drosophila)	0.20589	0.20589	854.08	684.05	0.702783	POS	-1.04268	0.29584	0.39065
BICD1	204741_at	bicaudal D homolog 1 (Drosophila)	0.181269	0.181269	574.43	402.63	1	POS	-1.05776	0.478044	0.57511
BICD2	213154_s_at	bicaudal D homolog 2 (Drosophila)	0.183796	0.172306	665.06	559.06	1	0	-1.14557	0.000134109	0.000383259
BID	211725_s_at	NA	0.203233	-0.179773	284.77	325.09	1	0	-1.45916	1.28161e-19	2.22746e-18
BIK	205780_at	BCL2-interacting killer (apoptosis-inducing)	0.226492	-0.214364	193.69	253.43	0.0749708	NEG	1.7821	4.69435e-10	2.87246e-09
BIN1	210201_x_at	bridging integrator 1	0.162514	0.149891	359.93	346.24	1	0	-1.3151	3.31223e-11	2.35848e-10
BIN2	219191_s_at	bridging integrator 2	0.240305	-0.240305	322.25	444.67	1	0	-2.02404	1.76027e-11	1.29402e-10
BIN3	222199_s_at	bridging integrator 3	0.213142	0.203698	739.72	617.61	0.308911	POS	1.19051	5.14543e-07	2.10371e-06
BIRC2	202076_at	baculoviral IAP repeat containing 2	0.213527	0.213527	336.34	319.22	0.702783	POS	-1.13577	0.000673611	0.00170626
BIRC3	210538_s_at	baculoviral IAP repeat containing 3	0.198205	-0.152617	307.06	327.48	1	0	-1.49823	1.46705e-06	5.62001e-06
BIRC5	202095_s_at	baculoviral IAP repeat containing 5	0.308564	0.121646	320.12	332.36	0.00147417	POS	-2.64547	6.23433e-28	2.65754e-26
BIRC7	220451_s_at	baculoviral IAP repeat containing 7	0.128668	-0.103321	342.16	354.52	1	0	-1.09451	0.0267841	0.0487587
BLCAP	201032_at	bladder cancer associated protein	0.170156	-0.170156	336.11	398.31	1	0	1.23084	3.58679e-11	2.544e-10
BLK	210934_at	B lymphoid tyrosine kinase	0.176697	0.168401	817.2	714.72	1	0	1.04006	0.571721	0.66222
BLM	205733_at	Bloom syndrome, RecQ helicase-like	0.232061	0.232061	695.11	607.54	1	0	-1.57909	1.9212e-28	8.50348e-27
BLMH	202179_at	bleomycin hydrolase	0.131877	0.111877	264.9	218.49	1	0	1.21827	0.000184942	0.000518727
BLNK	207655_s_at	B-cell linker	0.250932	-0.212566	282.24	336.48	0.0156668	NEG	1.28286	1.05455e-06	4.13201e-06
BLOC1S1	202592_at	biogenesis of lysosomal organelles complex-1, subunit 1	0.226519	0.176348	271.3	255.79	1	0	1.18373	1.341e-09	7.70455e-09
BLVRA	211729_x_at	biliverdin reductase A	0.203212	-0.203212	238.27	265.81	0.702783	NEG	1.47557	1.08183e-15	1.24029e-14
BLVRB	202201_at	biliverdin reductase B (flavin reductase (NADPH))	0.208117	-0.0738869	269.28	276.13	1	0	1.53507	5.37581e-12	4.19465e-11
BLZF1	32088_at	basic leucine zipper nuclear factor 1	0.273661	0.0608444	382.68	480.3	1	POS	1.40401	0.0019556	0.00456739
BMI1	202265_at	BMI1 polycomb ring finger oncogene	0.234035	0.234035	299.31	207.46	0.0418488	POS	1.51047	4.32617e-15	4.66118e-14
BMP10	208292_at	bone morphogenetic protein 10	0.190643	-0.182921	954.28	974.6	1	0	-1.01066	0.876046	0.910002
BMP1	202701_at	bone morphogenetic protein 1	0.207762	-0.00719979	803.63	842.49	0.898791	POS	-1.01473	0.782429	0.839317
BMP15	221332_at	bone morphogenetic protein 15	0.1736	0.130674	951.5	935.48	1	0	-1.01112	0.827432	0.872779
BMP2	205290_s_at	bone morphogenetic protein 2	0.191181	0.191181	778.73	549.15	0.799204	POS	-1.54229	3.75458e-07	1.56119e-06
BMP2K	59644_at	BMP2 inducible kinase	0.1795	-0.142077	229.57	264.41	1	0	1.09614	0.0464326	0.0799991
BMP3	208244_at	bone morphogenetic protein 3	0.114458	0.114458	420.72	404.17	1	0	-1.20661	0.00433761	0.00947073
BMP4	211518_s_at	bone morphogenetic protein 4	0.181291	-0.181291	268.34	394.96	0.308911	NEG	1.63242	1.2274e-05	4.10524e-05
BMP5	205431_s_at	bone morphogenetic protein 5	0.219974	0.219974	874.68	630.63	0.610924	POS	-1.19311	0.00762016	0.0157874
BMP6	206176_at	bone morphogenetic protein 6	0.190402	0.172316	900.19	845.22	1	POS	1.00008	0.999132	0.999447
BMP7	211260_at	bone morphogenetic protein 7	0.132425	0.018396	665.47	672.11	1	0	-1.06146	0.301776	0.397044
BMP8A	220203_at	bone morphogenetic protein 8a	0.13685	-0.0575641	383.83	424.2	1	0	-1.20738	0.00972474	0.019696
BMP8B	207865_s_at	bone morphogenetic protein 8b	0.176412	0.176412	672.91	554.3	1	POS	-1.11414	0.0832699	0.13344
BMPR1A	213578_at	bone morphogenetic protein receptor, type IA	0.139265	0.139265	273.11	215.99	1	0	-1.08891	0.0293242	0.0528152
BMPR1B	210523_at	bone morphogenetic protein receptor, type IB	0.162971	-0.162971	298.42	541.26	1	0	3.53501	8.95026e-23	2.13312e-21
BMPR2	210214_s_at	bone morphogenetic protein receptor, type II (serine/threonine kinase)	0.197067	0.168869	345.14	317.69	0.445384	POS	1.05211	0.167722	0.243439
BMS1	203082_at	BMS1 homolog, ribosome assembly protein (yeast)	0.164543	-0.15504	264.02	315.78	1	NEG	-1.24172	2.69525e-10	1.70083e-09
BMX	206464_at	BMX non-receptor tyrosine kinase	0.160868	-0.160868	385.77	615.26	1	0	1.06561	0.423588	0.522919
BNC1	206581_at	basonuclin 1	0.146971	0.146971	643.27	593.08	1	0	-1.10794	0.252633	0.342826
BNC2	220272_at	basonuclin 2	0.229999	0.222632	673.62	647.93	0.373293	POS	1.15259	0.00308374	0.00692956
BNIP1	37226_at	BCL2/adenovirus E1B 19kDa interacting protein 1	0.176011	-0.169637	474.98	640.2	1	0	1.05378	0.0704672	0.115087
BNIP2	209308_s_at	BCL2/adenovirus E1B 19kDa interacting protein 2	0.198074	-0.0827838	390.92	310.96	1	0	-1.08061	0.021435	0.0400308
BNIP3	201849_at	BCL2/adenovirus E1B 19kDa interacting protein 3	0.153712	-0.114631	225.41	227.25	1	0	-1.20516	0.00132212	0.00318748
BNIP3L	221479_s_at	BCL2/adenovirus E1B 19kDa interacting protein 3-like	0.177651	-0.0675409	258.35	263.18	1	0	1.30896	9.73476e-09	5.00448e-08
BOK	221454_at	BCL2-related ovarian killer	0.136056	-0.136056	244.49	279.05	1	0	-1.07145	0.174622	0.251898
BOLA1	219345_at	bolA homolog 1 (E. coli)	0.176993	-0.086401	424.86	455.78	1	0	-1.10301	0.0131895	0.0259038
BOP1	212563_at	block of proliferation 1	0.233652	-0.177903	406.66	428.82	0.799204	NEG	-1.72935	6.95962e-17	9.02123e-16
BPESC1	220772_at	blepharophimosis, epicanthus inversus and ptosis, candidate 1 (non-protein coding)	0.1373	-0.00533389	199.83	243.13	1	0	-1.08186	0.385307	0.485378
BPGM	203502_at	2,3-bisphosphoglycerate mutase	0.13893	0.13893	408.2	385.86	1	0	-1.00387	0.910034	0.934985
BPHL	205750_at	biphenyl hydrolase-like (serine hydrolase)	0.129819	0.0571199	210.61	209.66	1	0	1.10274	0.0195605	0.0369043
BPI	205557_at	bactericidal/permeability-increasing protein	0.165062	0.165062	523.57	315.37	1	0	-1.73033	9.35901e-11	6.30703e-10
BPNT1	219391_at	3'(2'), 5'-bisphosphate nucleotidase 1	0.132718	0.0927178	506.87	483.34	1	0	-1.09353	0.302148	0.39741
BPTF	207186_s_at	bromodomain PHD finger transcription factor	0.183449	-0.00535216	355.19	404.11	1	0	1.00088	0.986468	0.992091
BPY2	208331_at	basic charge, Y-linked, 2	0.143508	-0.135649	328.77	396.64	1	0	1.03932	0.490466	0.586831
BRAF	206044_s_at	v-raf murine sarcoma viral oncogene homolog B1	0.176253	0.176253	613.81	387.55	1	0	-1.06695	0.137019	0.205085
BRAP	213473_at	BRCA1 associated protein	0.173537	0.125712	231.52	237.05	0.799204	POS	1.36221	1.39983e-14	1.42828e-13
BRCA1	204531_s_at	breast cancer 1, early onset	0.241358	0.186969	266.28	252.07	0.898791	POS	1.24296	0.00118987	0.00288949
BRCA2	214727_at	breast cancer 2, early onset	0.159671	0.159671	604.27	483.15	1	0	-1.13945	0.0175832	0.0335475
BRCC3	221196_x_at	BRCA1/BRCA2-containing complex, subunit 3	0.1418	0.1418	289.33	263.23	1	0	1.04188	0.269463	0.3618
BRD1	204520_x_at	bromodomain containing 1	0.137329	0.132469	612.01	574.11	1	0	-1.09685	0.0115762	0.0230274
BRD2	208685_x_at	bromodomain containing 2	0.177856	0.136848	578.79	585.53	1	0	1.03625	0.346065	0.444414
BRD3	203825_at	bromodomain containing 3	0.144889	-0.123949	230.74	241.05	1	0	1.19274	0.000110155	0.000318819
BRD4	202102_s_at	bromodomain containing 4	0.205116	-0.205116	584.18	651.3	0.445384	NEG	-1.09109	0.0921618	0.145595
BRD7	221776_s_at	bromodomain containing 7	0.182811	-0.170811	178.47	296.12	0.898791	POS	-1.20404	3.06322e-07	1.28635e-06
BRD7P3	221093_at	bromodomain containing 7 pseudogene 3	0.140776	-0.00976989	453.81	436.38	1	0	1.00137	0.980906	0.98814
BRD8	202227_s_at	bromodomain containing 8	0.185341	-0.0171297	507.2	593.83	1	0	1.39269	4.21725e-23	1.04023e-21
BRD9	220155_s_at	bromodomain containing 9	0.165119	0.123055	719.79	703.63	1	0	1.00371	0.930964	0.951579
BRDT	206787_at	bromodomain, testis-specific	0.127898	-0.127898	418.83	513.42	1	0	1.18675	0.103182	0.160078
BRE	205550_s_at	brain and reproductive organ-expressed (TNFRSF1A modulator)	0.157256	0.157256	196.76	158.51	1	0	1.08856	0.000771855	0.0019381
BRF1	203754_s_at	BRF1 homolog, subunit of RNA polymerase III transcription initiation factor IIIB (S. cerevisiae)	0.161514	-0.161514	358.91	513.59	1	0	1.1307	0.071098	0.115968
BRF2	218955_at	BRF2, subunit of RNA polymerase III transcription initiation factor, BRF1-like	0.347345	-0.0473452	330.89	633.64	0.0022692	POS	1.15876	0.000112774	0.000325289
BRIP1	221703_at	BRCA1 interacting protein C-terminal helicase 1	0.134875	0.117098	414.13	359.72	1	0	-1.44409	2.92935e-05	9.23593e-05
BRMS1	215631_s_at	breast cancer metastasis suppressor 1	0.197984	0.177149	280.6	250.66	1	0	1.00188	0.946712	0.963419
BRP44	202427_s_at	brain protein 44	0.198556	0.104796	257.7	216.62	0.799204	POS	1.02402	0.589103	0.677842
BRP44L	218024_at	brain protein 44-like	0.144069	0.144069	240.14	210.55	1	0	-1.10846	0.00455148	0.00989179
BRPF1	204481_at	bromodomain and PHD finger containing, 1	0.143569	-0.0153245	530.97	537.59	1	0	-1.10822	0.00204532	0.00475942
BRS3	207369_at	bombesin-like receptor 3	0.180151	-0.175658	644.65	744.89	1	0	-1.08842	0.183757	0.262898
BRSK2	215010_s_at	BR serine/threonine kinase 2	0.116168	-0.109227	338.72	412.61	1	0	1.34622	0.000300542	0.000815069
BRWD1	214820_at	bromodomain and WD repeat domain containing 1	0.188487	0.182437	466.75	418.29	0.898791	POS	1.3441	1.57751e-08	7.93313e-08
BRWD2	218090_s_at	WD repeat domain 11	0.18034	0.173848	514.56	485.38	1	0	1.16684	0.000205877	0.000573647
BSCL2	208906_at	Berardinelli-Seip congenital lipodystrophy 2 (seipin)	0.172918	-0.172918	183.56	238.32	1	NEG	1.33878	8.42826e-10	4.98669e-09
BSDC1	218004_at	BSD domain containing 1	0.168429	-0.168429	547.38	672.59	1	0	1.08588	0.0109615	0.0219385
BSG	208677_s_at	basigin (Ok blood group)	0.231065	0.146948	265.94	267.1	0.702783	POS	1.06714	0.306946	0.402625
BSN	204586_at	bassoon (presynaptic cytomatrix protein)	0.13545	0.13545	589.96	526.28	1	0	1.06703	0.277205	0.370511
BSPRY	218792_s_at	B-box and SPRY domain containing	0.198903	-0.124295	246.34	230.26	0.524813	NEG	1.42428	1.88554e-08	9.40034e-08
BST1	205715_at	bone marrow stromal cell antigen 1	0.133781	0.0706755	205.36	201.05	1	0	-1.17616	0.0644828	0.106656
BST2	201641_at	bone marrow stromal cell antigen 2	0.246797	-0.246797	213.94	273.77	1	0	1.4655	5.67035e-05	0.000171607
BTAF1	209430_at	BTAF1 RNA polymerase II, B-TFIID transcription factor-associated, 170kDa (Mot1 homolog, S. cerevisiae)	0.183486	0.16522	570.85	548.83	1	0	-1.05846	0.114135	0.174888
BTBD1	217945_at	BTB (POZ) domain containing 1	0.166713	0.0940355	316.26	312.31	1	0	1.08686	0.0222146	0.0413226
BTBD2	207722_s_at	BTB (POZ) domain containing 2	0.181786	0.181786	274.93	207.4	0.898791	POS	1.28167	0.000623616	0.00158881
BTBD3	202946_s_at	BTB (POZ) domain containing 3	0.22226	-0.22226	336.48	381.96	0.252334	NEG	-1.20611	2.95753e-05	9.31782e-05
BTBD7	220297_at	BTB (POZ) domain containing 7	0.132719	0.120836	220.77	174.52	1	0	1.10648	0.168555	0.244426
BTC	207326_at	betacellulin	0.117739	-0.117739	159.42	270.32	0.799204	NEG	-1.16976	0.125549	0.190066
BTD	204167_at	biotinidase	0.175185	0.175185	396.42	300.44	0.702783	POS	1.74946	1.8288e-23	4.6649e-22
BTF3	211939_x_at	basic transcription factor 3	0.224481	-0.173732	260.47	270	1	0	1.49888	4.99511e-32	3.06536e-30
BTF3L1	208529_at	basic transcription factor 3 pseudogene 11	0.115193	-0.115193	182.85	229.04	1	0	1.0672	0.5747	0.664822
BTG1	200920_s_at	B-cell translocation gene 1, anti-proliferative	0.200942	0.123087	276.78	268.76	1	0	-1.03529	0.543963	0.636335
BTG2	201236_s_at	BTG family, member 2	0.233507	-0.233507	483.01	552.38	0.524813	NEG	2.13566	2.95261e-44	6.58017e-42
BTG3	213134_x_at	BTG family, member 3	0.195663	-0.171453	223.09	313.87	0.0564129	NEG	-1.90452	1.74939e-33	1.30721e-31
BTG4	220766_at	B-cell translocation gene 4	0.106166	-0.0861659	233.46	264.24	1	0	1.18875	0.0206227	0.0386671
BTK	205504_at	Bruton agammaglobulinemia tyrosine kinase	0.235971	-0.235971	534.34	578.68	1	0	-1.28196	1.98567e-05	6.42138e-05
BTN1A1	207395_at	butyrophilin, subfamily 1, member A1	0.17104	0.0705509	794.02	816.27	1	0	-1.21088	0.0263751	0.0481313
BTN2A1	203944_x_at	butyrophilin, subfamily 2, member A1	0.196342	0.179188	950.9	839.84	1	0	-1.13817	0.000134661	0.000384576
BTN2A2	205298_s_at	butyrophilin, subfamily 2, member A2	0.194826	-0.194826	551.49	613.01	0.373293	NEG	-1.23097	1.11523e-08	5.69174e-08
BTN2A3	208585_at	butyrophilin, subfamily 2, member A3	0.153086	-0.148138	662.37	701.67	1	0	1.07915	0.269323	0.361689
BTN3A1	209770_at	butyrophilin, subfamily 3, member A1	0.187349	-0.187349	431.43	536.88	1	0	-1.11571	0.00931855	0.018964
BTN3A2	209846_s_at	butyrophilin, subfamily 3, member A2	0.161202	-0.161202	262.01	278.43	1	0	-1.17033	0.0308072	0.0552044
BTN3A3	204821_at	butyrophilin, subfamily 3, member A3	0.191638	-0.191638	256.76	276.04	1	0	-1.11669	0.0679367	0.111513
BTNL2	221457_s_at	butyrophilin-like 2 (MHC class II associated)	0.137279	0.137279	564.01	445.25	1	0	-1.09029	0.137354	0.205465
BTNL3	217207_s_at	butyrophilin-like 3	0.198665	-0.19507	930.85	969.88	1	0	-1.10537	0.0243662	0.0447935
BTNL8	220421_at	butyrophilin-like 8	0.117488	-0.0632862	345.83	336.95	1	0	1.07674	0.29956	0.394742
BTRC	216091_s_at	beta-transducin repeat containing	0.209254	-0.209254	624.91	782.44	0.898791	NEG	1.20235	7.15053e-08	3.26738e-07
BUB1	209642_at	budding uninhibited by benzimidazoles 1 homolog (yeast)	0.250417	-0.0191525	367.47	357.56	0.610924	POS	-2.23952	9.11591e-36	8.39126e-34
BUB1B	203755_at	budding uninhibited by benzimidazoles 1 homolog beta (yeast)	0.296046	0.0507337	405.77	448.51	0.0220562	POS	-1.69067	4.81443e-24	1.29847e-22
BUB3	201457_x_at	budding uninhibited by benzimidazoles 3 homolog (yeast)	0.182627	-0.000327142	268.24	246.49	1	0	1.19072	4.34412e-05	0.000133773
BUD31	205690_s_at	BUD31 homolog (S. cerevisiae)	0.187676	-0.187676	211.27	259.22	1	0	-1.09686	0.0014191	0.00340066
BXDC2	219177_at	BRX1, biogenesis of ribosomes, homolog (S. cerevisiae)	0.156162	-0.0662435	256.51	222.45	1	0	-1.30007	3.62735e-08	1.72707e-07
BXDC5	218462_at	ribosome production factor 1 homolog (S. cerevisiae)	0.189895	0.189895	318.21	290.01	0.898791	POS	1.16322	9.92858e-05	0.000289538
BYSL	203612_at	bystin-like	0.212842	-0.212842	245.09	275.59	0.610924	NEG	-1.59266	2.97808e-23	7.44695e-22
BZRAP1	205839_s_at	benzodiazapine receptor (peripheral) associated protein 1	0.188323	0.188323	701.97	572.51	1	0	1.33392	1.70399e-06	6.47497e-06
BZRPL1	215449_at	translocator protein 2	0.184549	-0.179111	510.75	688.05	1	0	1.00261	0.959653	0.972593
BZW1	200777_s_at	basic leucine zipper and W2 domains 1	0.185034	-0.185034	248.83	280.07	1	0	1.21583	1.44053e-09	8.22432e-09
BZW2	217809_at	basic leucine zipper and W2 domains 2	0.141876	0.110762	248.79	244.91	1	0	-1.14001	0.00251341	0.00575691
C10orf10	209183_s_at	chromosome 10 open reading frame 10	0.277445	0.270134	526	444.01	0.0749708	POS	-1.30099	3.33814e-08	1.59655e-07
C10orf110	220703_at	IDI2 antisense RNA 1 (non-protein coding)	0.208696	0.208696	709.39	504.83	0.524813	POS	-1.49738	1.31064e-12	1.0896e-11
C10orf116	203571_s_at	chromosome 10 open reading frame 116	0.228855	-0.228855	211.98	346.44	0.0982384	NEG	5.20123	3.50755e-41	5.78655e-39
C10orf118	219844_at	chromosome 10 open reading frame 118	0.138062	0.0481271	434.65	397.26	1	0	-1.0209	0.691301	0.765417
C10orf119	217905_at	minichromosome maintenance complex binding protein	0.125074	-0.0512219	525.69	526.62	1	0	-1.11933	6.21336e-05	0.000186813
C10orf12	216393_at	chromosome 10 open reading frame 12	0.129269	-0.129269	224.75	304.74	1	0	1.2184	0.0044685	0.00972474
C10orf137	213410_at	chromosome 10 open reading frame 137	0.178225	-0.0435389	439.15	485.29	1	0	1.10188	0.00912286	0.0186135
C10orf18	218331_s_at	chromosome 10 open reading frame 18	0.235532	-0.197942	304.99	373.62	0.0220562	NEG	-1.13324	0.00861859	0.0176669
C10orf2	218590_at	chromosome 10 open reading frame 2	0.196342	-0.196342	363.67	519.99	0.0982384	NEG	-1.10595	0.00560438	0.011945
C10orf26	202808_at	chromosome 10 open reading frame 26	0.331856	0.185112	321.85	298.99	0.445384	POS	-1.15398	0.0857962	0.136901
C10orf28	210455_at	chromosome 10 open reading frame 28	0.146533	0.103516	220.18	203.25	1	0	1.1006	0.290957	0.385364
C10orf57	218174_s_at	chromosome 10 open reading frame 57	0.127529	0.0125415	223.99	215.16	1	0	1.43854	7.24149e-16	8.41616e-15
C10orf68	220749_at	chromosome 10 open reading frame 68	0.21239	0.21239	904.94	753.45	1	POS	1.34821	0.000219803	0.000609376
C10orf72	213381_at	chromosome 10 open reading frame 72	0.180883	0.12908	367	369.41	1	0	1.89753	3.36807e-09	1.85215e-08
C10orf76	218891_at	chromosome 10 open reading frame 76	0.156662	0.156662	301.36	249.8	1	0	1.32614	2.34166e-09	1.31098e-08
C10orf79	220919_s_at	WD repeat domain 96	0.183106	0.0959147	230.46	271.61	1	0	1.48361	3.27023e-08	1.56702e-07
C10orf81	219857_at	chromosome 10 open reading frame 81	0.142924	0.0699841	243.84	248.48	1	0	-1.17858	0.131449	0.19782
C10orf84	218390_s_at	chromosome 10 open reading frame 84	0.136739	0.124078	228.07	185.6	1	0	1.31379	0.000493402	0.00128022
C10orf88	219240_s_at	chromosome 10 open reading frame 88	0.163338	-0.123879	504.26	608.97	1	0	1.08651	0.0409047	0.0712578
C10orf92	220539_at	chromosome 10 open reading frame 92	0.169692	0.152259	678.62	561.15	1	0	1.13653	0.188211	0.268423
C10orf95	220152_at	chromosome 10 open reading frame 95	0.17408	-0.17408	253.23	432.46	1	0	1.02705	0.586934	0.675898
C11orf10	218213_s_at	chromosome 11 open reading frame 10	0.286695	-0.247945	280.13	347.21	0.0749708	NEG	-1.15807	3.88674e-05	0.000120423
C11orf1	218925_s_at	chromosome 11 open reading frame 1	0.139294	-0.139294	232.95	423.53	1	0	1.02849	0.750841	0.813124
C11orf16	220344_at	chromosome 11 open reading frame 16	0.128032	0.128032	519.18	428.84	1	0	1.00125	0.981216	0.988375
C11orf17	219953_s_at	chromosome 11 open reading frame 17	0.151311	0.151311	253.96	225.98	1	0	1.17499	0.00235417	0.00542322
C11orf20	219883_at	chromosome 11 open reading frame 20	0.184551	0.184551	886.29	795.78	1	0	-1.02952	0.592127	0.680582
C11orf21	220560_at	chromosome 11 open reading frame 21	0.181073	-0.092344	876.81	905.01	1	0	-1.0931	0.0743861	0.120757
C11orf2	217969_at	chromosome 11 open reading frame 2	0.140857	-0.122857	212.58	230.78	1	0	1.05418	0.146905	0.217602
C11orf24	52164_at	chromosome 11 open reading frame 24	0.168939	0.168939	588.04	467.74	1	0	-1.10931	0.000776529	0.0019483
C11orf30	219012_s_at	chromosome 11 open reading frame 30	0.120575	-0.103174	286.55	304.31	1	0	1.06466	0.276193	0.369274
C11orf41	214772_at	chromosome 11 open reading frame 41	0.243224	0.243224	915.13	679.56	0.16179	POS	-1.34165	7.95423e-08	3.6048e-07
C11orf48	221637_s_at	chromosome 11 open reading frame 48	0.154908	0.137714	287.64	271.91	1	0	-1.01749	0.674324	0.750082
C11orf49	203257_s_at	chromosome 11 open reading frame 49	0.159582	-0.159582	294.41	341.47	1	0	1.34716	2.75138e-20	5.10976e-19
C11orf51	204218_at	chromosome 11 open reading frame 51	0.152605	-0.152605	343.51	475.08	1	0	-1.03475	0.25253	0.342766
C11orf57	218314_s_at	chromosome 11 open reading frame 57	0.150002	0.150002	582.03	566.67	1	POS	-1.0895	0.00737366	0.0153302
C11orf58	200084_at	chromosome 11 open reading frame 58	0.224616	-0.193687	233.89	260.64	0.0749708	NEG	1.16484	1.15917e-07	5.17027e-07
C11orf60	218483_s_at	intraflagellar transport 46 homolog (Chlamydomonas)	0.176344	0.156344	544.89	373.36	1	0	1.40951	1.78478e-24	5.04946e-23
C11orf61	221208_s_at	chromosome 11 open reading frame 61	0.1531	-0.1531	393.12	465.5	1	0	1.11598	0.0145518	0.0282388
C11orf63	220141_at	chromosome 11 open reading frame 63	0.148014	0.108014	551.58	450.01	1	0	1.74554	1.13533e-10	7.54687e-10
C11orf67	221599_at	chromosome 11 open reading frame 67	0.256373	0.0743967	215.88	214.14	0.16179	POS	1.28502	1.03333e-06	4.05523e-06
C11orf68	221534_at	chromosome 11 open reading frame 68	0.175083	0.158364	646.07	575.11	1	0	1.12964	0.000537511	0.00138275
C11orf71	218789_s_at	chromosome 11 open reading frame 71	0.164146	-0.153552	243.19	268.65	1	0	1.03202	0.47762	0.574655
C11orf73	219979_s_at	chromosome 11 open reading frame 73	0.161567	-0.0690824	284.17	247.63	0.898791	NEG	-1.14282	0.00435488	0.00950027
C11orf75	219806_s_at	chromosome 11 open reading frame 75	0.216058	0.216058	319.95	236.49	0.898791	POS	-1.83161	7.77917e-31	4.20506e-29
C11orf80	204922_at	chromosome 11 open reading frame 80	0.142892	-0.142892	188.73	194.25	1	0	-1.19874	0.0547098	0.0923806
C11orf9	204073_s_at	chromosome 11 open reading frame 9	0.135194	-0.127442	350.56	418.94	1	0	-1.12745	0.12497	0.189303
C12orf10	218220_at	chromosome 12 open reading frame 10	0.203378	0.17137	279.88	232.48	1	0	1.39959	9.47592e-24	2.513e-22
C12orf11	221652_s_at	chromosome 12 open reading frame 11	0.229671	-0.219159	266.87	277.3	0.0982384	NEG	-1.32666	6.21022e-10	3.73771e-09
C12orf24	204521_at	chromosome 12 open reading frame 24	0.208272	-0.0456749	515.51	453.99	0.203413	NEG	-1.12906	0.00960207	0.0194786
C12orf29	213701_at	chromosome 12 open reading frame 29	0.176493	0.167647	273.17	242.45	1	0	1.33061	2.7442e-09	1.52225e-08
C12orf35	218614_at	chromosome 12 open reading frame 35	0.263132	-0.263132	415.53	598.03	0.0749708	NEG	1.05574	0.233347	0.320906
C12orf39	221067_s_at	chromosome 12 open reading frame 39	0.214046	-0.209785	672.49	794.4	0.610924	NEG	-1.01566	0.743943	0.807856
C12orf41	221821_s_at	chromosome 12 open reading frame 41	0.177151	0.0419236	522.15	453.96	1	0	1.0061	0.832142	0.876654
C12orf4	218374_s_at	chromosome 12 open reading frame 4	0.184811	-0.122396	290.18	283.19	0.702783	NEG	-1.25979	4.70646e-15	5.0495e-14
C12orf43	219022_at	chromosome 12 open reading frame 43	0.162493	0.162493	245.63	199.42	1	0	1.2018	3.18992e-07	1.33735e-06
C12orf44	218214_at	chromosome 12 open reading frame 44	0.157133	0.157133	231.79	216.26	1	0	1.05065	0.166409	0.241951
C12orf47	219817_at	chromosome 12 open reading frame 47	0.166051	0.154737	666.5	513.49	1	0	-1.00008	0.998286	0.998836
C12orf48	220060_s_at	chromosome 12 open reading frame 48	0.178044	0.158575	288.28	263.35	1	0	-1.41718	6.17316e-11	4.2572e-10
C12orf49	218867_s_at	chromosome 12 open reading frame 49	0.145871	0.0905467	451.5	393.96	1	0	-1.12196	7.7836e-05	0.000230371
C12orf51	211034_s_at	chromosome 12 open reading frame 51	0.183661	-0.183661	739.6	838.6	1	0	1.33274	2.16548e-11	1.57369e-10
C12orf5	219099_at	chromosome 12 open reading frame 5	0.156159	0.156159	282.74	234.4	1	0	-1.25503	1.79988e-07	7.82731e-07
C12orf52	44065_at	chromosome 12 open reading frame 52	0.143894	0.143894	221.04	176.36	1	0	1.02394	0.442988	0.541971
C13orf1	214668_at	chromosome 13 open reading frame 1	0.147649	0.147649	489.28	396.8	1	0	1.15132	0.0372525	0.0655246
C13orf15	218723_s_at	chromosome 13 open reading frame 15	0.24444	0.181167	356.24	335.64	0.0220562	POS	-1.07993	0.146678	0.217314
C13orf18	219471_at	chromosome 13 open reading frame 18	0.182078	0.111251	401.49	403.02	0.898791	POS	-1.58572	7.538e-13	6.38283e-12
C13orf23	218420_s_at	chromosome 13 open reading frame 23	0.158473	0.158473	773.73	694.06	1	0	-1.24221	4.23087e-08	1.99498e-07
C13orf27	213346_at	chromosome 13 open reading frame 27	0.203164	0.103164	555.33	374.07	1	NEG	-1.3477	2.72703e-11	1.9638e-10
C13orf34	219544_at	chromosome 13 open reading frame 34	0.164812	0.164812	343.71	287.31	1	0	-1.37336	1.70424e-19	2.9098e-18
C14orf101	219757_s_at	chromosome 14 open reading frame 101	0.186196	-0.179529	259.02	325.88	1	0	1.1702	0.000341879	0.00091719
C14orf102	221231_s_at	chromosome 14 open reading frame 102	0.161597	-0.161597	365.61	596.27	0.898791	NEG	1.22535	0.00098499	0.00243241
C14orf104	219166_at	chromosome 14 open reading frame 104	0.124709	-0.0920983	205.27	201.23	1	0	1.02515	0.56752	0.658435
C14orf105	220084_at	chromosome 14 open reading frame 105	0.120688	-0.0580632	234.57	241.61	1	0	-1.1351	0.26153	0.35294
C14orf106	206500_s_at	MIS18 binding protein 1	0.174546	0.0286887	201.87	272.59	1	0	1.15952	0.167283	0.24294
C14orf109	213246_at	chromosome 14 open reading frame 109	0.175773	0.041359	281.91	262.49	1	0	1.22991	5.29574e-07	2.1603e-06
C14orf113	221101_at	NA	0.137615	0.122741	662.84	630.1	1	0	-1.02947	0.683582	0.758197
C14orf115	220536_at	vertebrae development homolog (pig)	0.156956	-0.156956	562.67	685.12	1	0	-1.18061	0.0404629	0.0705948
C14orf118	219720_s_at	chromosome 14 open reading frame 118	0.162649	0.162649	558.02	360.5	1	0	1.123	0.0138464	0.0270309
C14orf1	202562_s_at	chromosome 14 open reading frame 1	0.200218	-0.118296	237.63	259.2	1	0	-1.01493	0.688896	0.76315
C14orf132	218820_at	chromosome 14 open reading frame 132	0.240734	-0.240734	288.81	517.29	0.0749708	NEG	1.94874	7.96112e-20	1.42037e-18
C14orf133	218431_at	VPS33B interacting protein, apical-basolateral polarity regulator	0.141502	0.141502	631.42	561.02	0.799204	POS	1.02007	0.345315	0.443668
C14orf135	219972_s_at	chromosome 14 open reading frame 135	0.186222	0.179574	565.91	426.12	0.898791	POS	1.27416	1.05912e-09	6.16307e-09
C14orf138	218940_at	methyltransferase like 21D	0.173909	0.160001	489.39	466.21	1	POS	1.12802	0.00365821	0.00810858
C14orf139	219563_at	chromosome 14 open reading frame 139	0.303055	0.0515221	389.68	578.12	0.308911	POS	1.14769	0.011337	0.0225904
C14orf143	214264_s_at	EF-hand calcium binding domain 11	0.188839	0.0991022	270.08	238.83	1	0	1.35542	6.46893e-13	5.50401e-12
C14orf147	213508_at	chromosome 14 open reading frame 147	0.273277	-0.20067	330.76	350.95	0.000369042	NEG	1.07677	0.143502	0.213156
C14orf156	221434_s_at	chromosome 14 open reading frame 156	0.199489	-0.108087	349.31	311.14	0.799204	POS	-1.04406	0.27501	0.36812
C14orf159	218298_s_at	chromosome 14 open reading frame 159	0.221019	-0.221019	324.44	568.84	0.0982384	NEG	1.24392	7.26801e-06	2.52601e-05
C14orf162	220887_at	chromosome 14 open reading frame 162	0.172774	-0.095042	748.18	752.56	1	0	1.01559	0.807597	0.857912
C14orf166	217768_at	chromosome 14 open reading frame 166	0.239026	-0.220141	269.03	300.73	0.030602	NEG	1.0841	0.00384494	0.0084825
C14orf169	219526_at	chromosome 14 open reading frame 169	0.161066	-0.141965	513.24	546.85	0.445384	POS	1.04676	0.131239	0.197551
C14orf2	210532_s_at	chromosome 14 open reading frame 2	0.19754	-0.104	302.33	313.2	1	0	1.00176	0.965352	0.976888
C14orf45	220173_at	chromosome 14 open reading frame 45	0.18173	-0.18173	350.1	586.19	1	0	1.64894	4.88296e-29	2.29734e-27
C14orf56	215877_at	chromosome 14 open reading frame 56	0.146691	-0.0718195	773.74	798.9	1	0	-1.07089	0.406444	0.505637
C14orf79	213512_at	chromosome 14 open reading frame 79	0.149943	-0.149943	596.64	621.95	0.799204	POS	1.72139	4.90535e-18	7.20377e-17
C14orf93	219009_at	chromosome 14 open reading frame 93	0.123864	0.123864	417.93	361.3	1	0	1.1693	0.000290624	0.000789689
C15orf2	221300_at	chromosome 15 open reading frame 2	0.181849	0.181849	951.71	909.77	1	0	-1.03117	0.617845	0.703144
C15orf24	217898_at	chromosome 15 open reading frame 24	0.186204	0.186204	262.49	245	1	0	1.12239	4.49214e-05	0.000137935
C15orf28	220710_at	chromosome 15 open reading frame 28	0.167717	0.167717	330.75	196.98	1	0	1.10089	0.227049	0.314115
C15orf29	218791_s_at	chromosome 15 open reading frame 29	0.149671	0.149671	553	537.92	1	0	1.12868	0.000718347	0.00180983
C15orf34	220718_at	chromosome 15 open reading frame 34	0.122827	-0.122827	223.29	379.82	1	0	1.17941	0.0456488	0.0787661
C15orf39	204494_s_at	chromosome 15 open reading frame 39	0.21579	0.21579	823.5	682.77	1	0	-1.16916	1.00754e-06	3.96249e-06
C15orf44	221265_s_at	chromosome 15 open reading frame 44	0.167883	0.147883	237.27	200.49	1	0	1.02206	0.405024	0.50458
C15orf49	221001_at	NA	0.169883	0.154049	679.64	563.94	1	0	-1.141	0.0893024	0.141726
C15orf5	208109_s_at	chromosome 15 open reading frame 5	0.137488	0.122942	461.41	374.84	1	0	-1.09545	0.339313	0.437538
C15orf63	218680_x_at	NA	0.185462	0.105716	290.88	284.52	0.898791	POS	1.1511	0.000182417	0.000512099
C16orf3	207615_s_at	chromosome 16 open reading frame 3	0.164633	0.16115	896.99	810.6	1	0	-1.06251	0.529086	0.623005
C16orf35	210672_s_at	nitrogen permease regulator-like 3 (S. cerevisiae)	0.19191	0.19191	635.06	474.61	1	0	1.00543	0.866356	0.902964
C16orf42	213105_s_at	chromosome 16 open reading frame 42	0.175244	-0.138495	237.04	264.71	1	NEG	1.01111	0.79915	0.851217
C16orf45	212736_at	chromosome 16 open reading frame 45	0.187931	-0.187931	378.5	486.06	0.898791	NEG	2.17796	2.56987e-26	9.14427e-25
C16orf5	218183_at	chromosome 16 open reading frame 5	0.174758	-0.174758	281.55	369.95	0.702783	NEG	-1.11293	0.0548015	0.0925107
C16orf53	218300_at	chromosome 16 open reading frame 53	0.227256	0.227256	342.31	267.18	0.0982384	POS	1.21568	8.89569e-07	3.5236e-06
C16orf57	218060_s_at	chromosome 16 open reading frame 57	0.190699	0.179691	687.69	528.09	1	0	-1.56875	2.0799e-20	3.90843e-19
C16orf58	217891_at	chromosome 16 open reading frame 58	0.222389	0.222389	357.59	252.29	0.524813	POS	1.24788	2.25165e-07	9.66961e-07
C16orf59	219556_at	chromosome 16 open reading frame 59	0.145622	0.134336	235.96	208.13	1	0	-1.45563	4.60116e-06	1.64922e-05
C16orf61	218447_at	chromosome 16 open reading frame 61	0.183068	-0.00680513	321.6	336.23	1	0	-1.75691	1.75815e-32	1.12797e-30
C16orf62	203173_s_at	chromosome 16 open reading frame 62	0.172776	-0.0712302	215.82	213.76	0.898791	POS	1.26068	2.96246e-10	1.86113e-09
C16orf67	219442_at	KIAA0664-like 3	0.149346	-0.0900865	530.66	591.6	1	0	1.19124	0.00430695	0.00940864
C16orf68	218945_at	methyltransferase like 22	0.171864	0.171864	441.43	263.99	1	0	1.09844	0.00177996	0.00418415
C16orf70	220601_at	chromosome 16 open reading frame 70	0.159035	-0.159035	247.31	327.07	1	0	-1.01106	0.853304	0.89295
C16orf71	222089_s_at	chromosome 16 open reading frame 71	0.107693	-0.0751075	291.95	302.6	1	NEG	1.16735	0.048357	0.082913
C16orf7	205781_at	chromosome 16 open reading frame 7	0.177879	0.0939951	829.26	868.03	1	0	-1.15208	0.00838222	0.0172206
C16orf72	220743_at	chromosome 16 open reading frame 72	0.159057	-0.159057	444.26	599.57	0.898791	NEG	-1.19709	0.0102452	0.020635
C16orf80	217957_at	chromosome 16 open reading frame 80	0.209073	-0.209073	263.63	322.2	0.898791	NEG	-1.36865	4.53901e-15	4.87397e-14
C16orf88	213237_at	chromosome 16 open reading frame 88	0.153631	-0.00959524	255.29	219.02	1	POS	1.20901	1.06246e-06	4.15916e-06
C17orf101	53071_s_at	chromosome 17 open reading frame 101	0.177205	-0.0958372	331.87	330.16	1	0	1.01965	0.638107	0.720202
C17orf39	220058_at	chromosome 17 open reading frame 39	0.121111	-0.0697053	270.02	257.49	1	0	-1.12061	0.104727	0.162258
C17orf42	219146_at	chromosome 17 open reading frame 42	0.151371	0.151371	271.97	200.65	1	0	1.12182	0.00237906	0.00547287
C17orf48	220606_s_at	chromosome 17 open reading frame 48	0.173232	0.164734	274.97	234.94	1	0	1.28782	0.000111388	0.00032202
C17orf53	219879_s_at	chromosome 17 open reading frame 53	0.112138	0.112138	304.99	216.77	1	0	-1.02807	0.693166	0.766878
C17orf59	219417_s_at	chromosome 17 open reading frame 59	0.156121	-0.0569107	274.54	398.59	1	0	1.29794	0.000255146	0.00070039
C17orf60	217513_at	chromosome 17 open reading frame 60	0.130279	0.064346	239.26	252.39	1	0	-1.15027	0.14702	0.217745
C17orf62	218130_at	chromosome 17 open reading frame 62	0.16595	-0.16595	332.79	430.2	1	0	-1.01078	0.772937	0.831734
C17orf63	218464_s_at	chromosome 17 open reading frame 63	0.157743	0.148469	644.43	590.43	1	0	-1.02579	0.621732	0.706554
C17orf68	219435_at	CTS telomere maintenance complex component 1	0.155753	-0.155753	508.41	545.22	1	0	1.30284	9.34537e-08	4.21122e-07
C17orf70	221800_s_at	chromosome 17 open reading frame 70	0.150446	0.0703345	603.42	636.31	1	0	1.05296	0.0923836	0.145909
C17orf71	218514_at	chromosome 17 open reading frame 71	0.221918	0.16745	243.43	238.41	0.203413	POS	-1.02169	0.487958	0.584712
C17orf73	207259_at	chromosome 17 open reading frame 73	0.149368	-0.0608571	266.62	329.81	1	0	1.01438	0.822193	0.868629
C17orf75	203830_at	chromosome 17 open reading frame 75	0.149628	0.149628	249.87	227.42	1	0	1.24655	0.000406353	0.00107182
C17orf80	221048_x_at	chromosome 17 open reading frame 80	0.121949	0.0469195	285.87	272.76	1	0	1.21632	0.010405	0.0209203
C17orf81	219260_s_at	chromosome 17 open reading frame 81	0.140728	-0.140728	263.42	283.99	1	0	1.25384	0.000174559	0.000491015
C17orf85	218896_s_at	chromosome 17 open reading frame 85	0.160665	-0.0132088	921.33	939.66	1	0	1.08141	0.0373928	0.0657622
C17orf86	221621_at	chromosome 17 open reading frame 86	0.144715	-0.144715	614.05	650.01	1	0	1.00081	0.989382	0.994077
C17orf88	221129_at	chromosome 17 open reading frame 88	0.110263	0.0702627	294.22	269.28	1	0	1.14686	0.0892343	0.141657
C17orf90	50374_at	chromosome 17 open reading frame 90	0.234352	0.137773	319.04	343.53	1	0	1.05305	0.210406	0.294522
C17orf91	214696_at	chromosome 17 open reading frame 91	0.233305	-0.233305	483.69	618.52	0.0982384	NEG	1.15646	0.00553416	0.0118053
C18orf10	212055_at	chromosome 18 open reading frame 10	0.191866	-0.191866	201.99	299.07	0.203413	NEG	-1.18387	2.66865e-05	8.46226e-05
C18orf1	207996_s_at	chromosome 18 open reading frame 1	0.168464	-0.0749152	328.62	302.3	1	0	1.94226	6.10523e-25	1.84654e-23
C18orf22	219419_at	ribosome binding factor A (putative)	0.165275	0.125275	343.52	312.49	1	0	1.02476	0.54	0.632865
C18orf25	217508_s_at	chromosome 18 open reading frame 25	0.161277	0.161277	672.02	587.02	1	0	-1.0685	0.0861433	0.137369
C18orf8	221190_s_at	chromosome 18 open reading frame 8	0.144711	0.0358602	681.99	690.29	1	0	-1.08105	0.00681512	0.0142506
C19orf10	221739_at	chromosome 19 open reading frame 10	0.159014	0.127956	248.16	234.59	1	0	-1.0477	0.109277	0.168321
C19orf21	212925_at	chromosome 19 open reading frame 21	0.152289	-0.152289	239.76	346.12	0.898791	NEG	2.16872	5.07815e-24	1.36505e-22
C19orf2	214173_x_at	chromosome 19 open reading frame 2	0.218284	-0.208877	272.4	297.17	0.445384	NEG	-1.27774	4.63472e-07	1.90534e-06
C19orf22	55705_at	chromosome 19 open reading frame 22	0.179722	0.140765	693.29	688.07	1	0	1.01928	0.495475	0.591766
C19orf24	221587_s_at	chromosome 19 open reading frame 24	0.152698	0.152698	264.5	182.06	1	0	-1.01259	0.748703	0.811601
C19orf26	215325_x_at	chromosome 19 open reading frame 26	0.151018	0.151018	237.93	177.46	1	0	-1.08954	0.300024	0.395271
C19orf28	220178_at	chromosome 19 open reading frame 28	0.166313	-0.166313	206.97	286.44	0.702783	NEG	-1.50939	2.932e-06	1.08051e-05
C19orf29	214892_x_at	chromosome 19 open reading frame 29	0.180844	0.166097	718.06	582.74	1	0	-1.03652	0.248766	0.338773
C19orf36	214296_x_at	IZUMO family member 4	0.121641	-0.121641	233.31	287.29	1	0	-1.00182	0.980794	0.98814
C19orf40	214816_x_at	chromosome 19 open reading frame 40	0.137922	-0.0791514	371.09	356.38	1	0	-1.12845	0.000583229	0.0014928
C19orf42	219097_x_at	chromosome 19 open reading frame 42	0.178332	0.109166	332.12	356.9	1	0	1.23269	1.99721e-13	1.79678e-12
C19orf50	200076_s_at	chromosome 19 open reading frame 50	0.172041	0.110195	246.02	235.05	1	0	-1.20897	4.22292e-12	3.33813e-11
C19orf53	217926_at	chromosome 19 open reading frame 53	0.215298	0.206589	267.86	221.25	0.799204	POS	1.03367	0.36048	0.459896
C19orf54	222052_at	chromosome 19 open reading frame 54	0.206388	-0.206388	544.26	796.3	1	0	1.23186	3.77493e-08	1.78929e-07
C19orf56	217780_at	chromosome 19 open reading frame 56	0.209362	0.0380571	263.1	280.71	0.373293	POS	1.23532	2.72215e-09	1.51134e-08
C19orf57	206901_at	chromosome 19 open reading frame 57	0.115667	0.0719084	492.47	489.1	1	0	-1.03931	0.564876	0.656086
C19orf60	51200_at	chromosome 19 open reading frame 60	0.17224	-0.112139	660.48	681.9	0.898791	NEG	-1.03083	0.456127	0.554839
C19orf61	221335_x_at	chromosome 19 open reading frame 61	0.171363	0.171363	552.14	502.96	1	0	-1.02007	0.546717	0.639086
C19orf6	212574_x_at	chromosome 19 open reading frame 6	0.187854	0.187854	320.53	284.85	1	0	1.29771	0.00111803	0.0027286
C19orf62	221711_s_at	BRISC and BRCA1 A complex member 1	0.160452	0.0183856	254.54	271.25	1	0	-1.06623	0.0471343	0.0811421
C19orf66	218429_s_at	chromosome 19 open reading frame 66	0.196942	0.000367108	643.54	534.14	1	0	-1.00381	0.935094	0.954533
C19orf73	220151_at	chromosome 19 open reading frame 73	0.132682	-0.0326821	240.41	314.54	1	0	-1.07737	0.337195	0.435127
C1D	200056_s_at	C1D nuclear receptor corepressor	0.206993	0.206993	314.57	242.15	0.610924	POS	1.12488	0.00156667	0.00372058
C1GALT1	219439_at	core 1 synthase, glycoprotein-N-acetylgalactosamine 3-beta-galactosyltransferase, 1	0.134073	-0.134073	207.55	262.7	1	0	-1.58664	1.04427e-17	1.47229e-16
C1GALT1C1	219283_at	C1GALT1-specific chaperone 1	0.20983	0.20983	280.8	212.24	1	0	1.03698	0.304771	0.40028
C1orf103	220235_s_at	chromosome 1 open reading frame 103	0.135885	0.0933213	290	282.4	1	0	1.00084	0.983838	0.99078
C1orf105	214357_at	chromosome 1 open reading frame 105	0.203515	0.19487	852.42	739.88	1	POS	-1.22153	0.00265368	0.00605006
C1orf106	219010_at	chromosome 1 open reading frame 106	0.176184	-0.0207241	281.54	282.29	1	0	-2.90782	1.11964e-37	1.29298e-35
C1orf107	204700_x_at	digestive organ expansion factor homolog (zebrafish)	0.223489	-0.223489	288.26	408.89	1	0	-1.10794	0.00484221	0.0104557
C1orf109	218712_at	chromosome 1 open reading frame 109	0.142698	-0.107803	383.62	385.09	0.898791	NEG	-1.06197	0.235546	0.323475
C1orf112	220840_s_at	chromosome 1 open reading frame 112	0.267134	-0.217741	300.5	347.57	0.610924	NEG	-1.401	1.37764e-10	9.03e-10
C1orf113	220193_at	SH3 domain containing 21	0.187084	-0.187084	448.66	616.28	0.373293	NEG	1.49093	9.73819e-12	7.43415e-11
C1orf114	206721_at	chromosome 1 open reading frame 114	0.111671	-0.103997	296.77	337.94	1	0	-1.0115	0.863828	0.90092
C1orf115	218546_at	chromosome 1 open reading frame 115	0.211553	-0.192466	395.44	459.15	0.373293	NEG	1.18629	0.015351	0.0296719
C1orf116	219476_at	chromosome 1 open reading frame 116	0.161457	-0.138238	201.09	208.34	0.898791	NEG	-1.09254	0.522033	0.616815
C1orf123	203197_s_at	chromosome 1 open reading frame 123	0.150578	-0.150578	221.84	259.62	1	0	1.1616	3.0214e-07	1.27005e-06
C1orf129	221182_at	chromosome 1 open reading frame 129	0.146417	-0.146417	329.34	543.89	0.799204	NEG	-1.09756	0.346079	0.444414
C1orf135	220011_at	chromosome 1 open reading frame 135	0.263278	0.263278	845.2	659.54	1	POS	-1.31767	7.17322e-12	5.55618e-11
C1orf14	220996_s_at	SHC SH2-domain binding protein 1-like	0.121845	-0.115791	489.87	517	1	0	1.00147	0.985598	0.991595
C1orf144	212004_at	chromosome 1 open reading frame 144	0.137911	0.137911	610.55	562.83	1	0	-1.03054	0.248911	0.338934
C1orf156	213528_at	methyltransferase like 18	0.217587	0.139351	322.05	351.53	0.373293	POS	1.19336	5.83434e-06	2.057e-05
C1orf159	219337_at	chromosome 1 open reading frame 159	0.165371	0.150303	736.11	661.28	1	0	1.05694	0.296551	0.391467
C1orf163	219420_s_at	chromosome 1 open reading frame 163	0.179156	0.0449649	218.63	244.7	1	0	-1.44944	1.37841e-09	7.91229e-09
C1orf174	222000_at	chromosome 1 open reading frame 174	0.198032	0.198032	287.89	242.69	1	0	-1.11304	2.69011e-05	8.52395e-05
C1orf183	220476_s_at	chromosome 1 open reading frame 183	0.10652	0.016687	227.33	199.78	1	0	-1.34301	0.000118384	0.000340466
C1orf21	221272_s_at	chromosome 1 open reading frame 21	0.16052	0.16052	388.45	281.29	1	0	3.62515	4.85428e-38	5.92922e-36
C1orf216	212791_at	chromosome 1 open reading frame 216	0.1794	-0.1794	464.38	611.27	1	0	1.05989	0.0605147	0.100855
C1orf217	210711_at	non-protein coding RNA 260	0.136269	-0.136269	294.23	356.27	1	0	-1.03982	0.634461	0.717034
C1orf222	215788_at	chromosome 1 open reading frame 222	0.179621	-0.145334	707.32	752.34	0.898791	NEG	-1.13411	0.054322	0.0918234
C1orf25	220992_s_at	TRM1 tRNA methyltransferase 1-like	0.203388	0.193738	270.32	224.31	1	0	1.41313	1.15031e-14	1.18319e-13
C1orf27	218721_s_at	chromosome 1 open reading frame 27	0.205288	0.205288	221.92	170.57	0.898791	POS	1.31275	6.62411e-10	3.97854e-09
C1orf35	219063_at	chromosome 1 open reading frame 35	0.180056	-0.0349719	424.53	508.46	1	0	-1.06068	0.0566018	0.0950824
C1orf38	210785_s_at	chromosome 1 open reading frame 38	0.223635	0.0868131	490.59	494.63	1	0	-1.4454	1.48256e-14	1.50543e-13
C1orf46	216935_at	chromosome 1 open reading frame 46	0.128869	0.0888695	479.36	458.76	1	0	1.10106	0.284292	0.377955
C1orf50	62212_at	chromosome 1 open reading frame 50	0.199744	-0.0291774	215.3	352.96	1	0	1.01733	0.533733	0.627373
C1orf54	219506_at	chromosome 1 open reading frame 54	0.25092	-0.25092	348.51	432.9	0.799204	NEG	-1.12173	0.00872107	0.0178626
C1orf56	221222_s_at	chromosome 1 open reading frame 56	0.15289	-0.133716	227.86	246.52	1	0	1.28184	0.00106362	0.00260533
C1orf61	205103_at	chromosome 1 open reading frame 61	0.168546	0.0474673	759.62	769.6	1	0	-1.28018	0.000453189	0.00118551
C1orf63	209007_s_at	chromosome 1 open reading frame 63	0.219508	0.0170193	613.71	619.34	1	NEG	1.10118	0.0715293	0.116627
C1orf66	218914_at	ribosomal RNA adenine dimethylase domain containing 1	0.200005	0.200005	599.01	387.48	1	0	1.18885	2.52864e-05	8.0444e-05
C1orf68	216701_at	chromosome 1 open reading frame 68	0.121822	0.121822	354.77	287.08	1	0	-1.07493	0.299184	0.394409
C1orf69	215490_at	IBA57, iron-sulfur cluster assembly homolog (S. cerevisiae)	0.115792	-0.115792	176.59	260.88	1	0	-1.009	0.903748	0.930182
C1orf77	202560_s_at	chromosome 1 open reading frame 77	0.196278	0.144182	594.93	566.12	1	0	1.07177	0.0226021	0.0419696
C1orf89	220963_s_at	REM2 and RAB-like small GTPase 1	0.173731	-0.161775	556.78	646.99	1	0	1.03726	0.388331	0.488747
C1orf9	203429_s_at	chromosome 1 open reading frame 9	0.212279	0.0955732	323.68	385.51	0.373293	POS	1.14935	0.00110615	0.00270273
C1orf95	213925_at	chromosome 1 open reading frame 95	0.201641	-0.201641	521.84	797.17	0.702783	NEG	1.31626	0.000615435	0.00156895
C1QA	218232_at	complement component 1, q subcomponent, A chain	0.238683	-0.0976079	341.37	313.89	0.610924	NEG	-1.35088	2.84568e-05	8.98996e-05
C1QB	202953_at	complement component 1, q subcomponent, B chain	0.204164	-0.119914	309.83	313.69	0.610924	NEG	-1.36042	1.25062e-05	4.1807e-05
C1QBP	208910_s_at	complement component 1, q subcomponent binding protein	0.200105	-0.200105	217.01	310.03	1	0	-1.02669	0.550865	0.642929
C1QL1	205575_at	complement component 1, q subcomponent-like 1	0.16134	-0.16134	674.48	740.34	1	0	-1.09572	0.0541742	0.0915857
C1QTNF1	220975_s_at	C1q and tumor necrosis factor related protein 1	0.18579	0.164886	738.55	665.85	0.0564129	POS	-1.11383	0.00635994	0.0133958
C1QTNF3	220988_s_at	C1q and tumor necrosis factor related protein 3	0.235364	0.235364	543.77	460.29	0.702783	POS	1.90991	1.08973e-16	1.38015e-15
C1R	212067_s_at	complement component 1, r subcomponent	0.28497	0.202666	500.2	494.02	0.00344077	POS	-1.17658	0.00155975	0.00370761
C1RL	218983_at	complement component 1, r subcomponent-like	0.183473	0.183473	396.47	271.82	1	0	-1.00253	0.958017	0.971399
C1S	208747_s_at	complement component 1, s subcomponent	0.369394	0.369394	504.83	434.92	0.00344077	POS	-1.21587	0.00411119	0.00901353
C20orf103	219463_at	chromosome 20 open reading frame 103	0.254197	0.103833	359.51	394.09	0.610924	POS	2.74336	2.79637e-24	7.70548e-23
C20orf111	209020_at	chromosome 20 open reading frame 111	0.157704	0.157704	225.87	188.46	1	0	1.02114	0.478285	0.575183
C20orf11	218448_at	chromosome 20 open reading frame 11	0.16263	0.16263	465.46	403.36	0.799204	POS	-1.0207	0.577092	0.666497
C20orf117	207711_at	KIAA0889	0.287936	0.283257	694.33	530.42	1	0	1.17924	0.0247632	0.0454511
C20orf12	219951_s_at	chromosome 20 open reading frame 12	0.206611	0.206611	507.59	329.2	1	POS	1.64027	4.99474e-17	6.56814e-16
C20orf19	219961_s_at	polo-like kinase 1 substrate 1	0.18552	0.176734	285.08	222.72	0.524813	POS	1.45939	0.000247498	0.000681102
C20orf195	220426_at	chromosome 20 open reading frame 195	0.145193	-0.145193	518.14	577.62	1	0	1.54627	2.07863e-05	6.70004e-05
C20orf20	218586_at	chromosome 20 open reading frame 20	0.198368	0.193182	716.7	539.61	1	POS	-1.24502	1.50161e-09	8.54994e-09
C20orf24	217835_x_at	chromosome 20 open reading frame 24	0.213588	0.213588	311.44	252.9	1	0	-1.34945	8.3104e-17	1.06204e-15
C20orf27	50314_i_at	chromosome 20 open reading frame 27	0.177807	0.0737387	363.08	403.86	1	0	-1.15193	0.00137849	0.00331145
C20orf29	219706_at	chromosome 20 open reading frame 29	0.141917	0.0827166	440.42	414.44	1	0	1.08345	0.00714847	0.0149035
C20orf30	220477_s_at	chromosome 20 open reading frame 30	0.213055	0.0853385	271.46	291.02	1	POS	1.47466	1.63719e-09	9.2928e-09
C20orf3	206656_s_at	chromosome 20 open reading frame 3	0.187526	-0.059041	435.74	380.14	0.702783	NEG	1.14523	0.000452368	0.00118385
C20orf4	218089_at	chromosome 20 open reading frame 4	0.215073	0.215073	933.87	809.87	0.898791	POS	1.07095	0.00974575	0.0197354
C20orf43	217737_x_at	chromosome 20 open reading frame 43	0.170354	0.170354	237.65	158.88	1	0	1.01947	0.404766	0.504389
C20orf46	219958_at	chromosome 20 open reading frame 46	0.179541	0.179541	747.47	688.3	1	POS	-1.21314	0.000110281	0.000319112
C20orf7	219524_s_at	chromosome 20 open reading frame 7	0.119018	0.119018	433.93	390.69	1	0	-1.16811	0.0405967	0.070799
C21orf2	203996_s_at	chromosome 21 open reading frame 2	0.180655	0.176779	744.94	653.46	1	0	1.1116	0.00957321	0.0194232
C21orf33	202217_at	chromosome 21 open reading frame 33	0.151235	-0.0632042	191.32	224.49	1	NEG	1.08158	0.0196202	0.0370114
C21orf45	219004_s_at	MIS18 kinetochore protein homolog A (S. pombe)	0.156995	0.156995	324.29	275.35	1	0	-1.33061	8.21129e-13	6.91697e-12
C21orf59	218123_at	chromosome 21 open reading frame 59	0.190275	-0.190275	247.67	334.03	1	0	1.16127	0.000230003	0.000636265
C21orf62	220543_at	chromosome 21 open reading frame 62	0.156375	-0.156375	582.3	620.54	1	0	-1.05529	0.518279	0.613235
C21orf66	218515_at	GC-rich sequence DNA-binding factor 1	0.196984	0.113007	618.81	616.01	1	0	-1.10201	0.0475641	0.0818154
C21orf7	221211_s_at	chromosome 21 open reading frame 7	0.137995	-0.120378	513.16	560.19	1	0	1.06452	0.136808	0.204817
C21orf91	220941_s_at	chromosome 21 open reading frame 91	0.223096	-0.053807	435.85	369.18	0.126944	NEG	-1.72386	2.05446e-27	8.07983e-26
C21orf96	220918_at	chromosome 21 open reading frame 96	0.167321	-0.167321	422.59	513.51	1	0	-1.41266	4.62456e-05	0.000141727
C2	203052_at	complement component 2	0.209837	-0.0427846	603.44	551.48	1	0	-1.09442	0.0377528	0.0663312
C22orf24	207701_at	chromosome 22 open reading frame 24	0.150872	0.0688685	1013.04	1000.21	1	0	1.0449	0.350091	0.448895
C22orf26	220681_at	chromosome 22 open reading frame 26	0.128385	0.0996814	610.25	599.55	1	0	-1.07549	0.357396	0.456419
C22orf28	200042_at	chromosome 22 open reading frame 28	0.129339	0.0845745	220.03	184.1	1	0	-1.05977	0.0417334	0.0725324
C22orf29	219560_at	chromosome 22 open reading frame 29	0.155129	0.155129	359.36	259.85	1	0	1.05813	0.248474	0.338484
C22orf30	216555_at	proline rich 14-like	0.216126	-0.216126	749.43	901.63	0.799204	NEG	-1.02145	0.711874	0.782667
C22orf31	206839_at	chromosome 22 open reading frame 31	0.105847	0.105847	221.98	192.31	1	0	-1.05029	0.534028	0.627602
C22orf36	217668_at	chromosome 22 open reading frame 36	0.14896	-0.143696	437.2	580.8	1	NEG	1.04979	0.374489	0.474196
C22orf43	221108_at	chromosome 22 open reading frame 43	0.139061	0.0693589	603.46	566.18	1	0	-1.01166	0.861573	0.899307
C22orf9	217118_s_at	KIAA0930	0.166195	-0.166195	401.88	513.06	1	0	1.07508	0.0335582	0.0597212
C2CD2	212875_s_at	C2 calcium-dependent domain containing 2	0.171981	-0.0175691	319	433.44	1	0	1.02538	0.628615	0.712591
C2CD2L	204757_s_at	C2CD2-like	0.124878	0.0880508	545.19	535.83	1	0	1.66701	2.41078e-11	1.74496e-10
C2CD3	213199_at	C2 calcium-dependent domain containing 3	0.189909	-0.189909	433.65	489.87	1	0	1.11175	0.00202163	0.0047086
C2orf18	219783_at	chromosome 2 open reading frame 18	0.147361	-0.147361	408.77	470.58	1	0	1.1717	5.20164e-06	1.84881e-05
C2orf24	200070_at	chromosome 2 open reading frame 24	0.168596	-0.15085	528.93	557.69	1	0	1.03559	0.311452	0.407621
C2orf27A	206611_at	chromosome 2 open reading frame 27A	0.158313	0.140239	626.83	523.35	1	0	1.2872	2.57907e-06	9.56552e-06
C2orf28	219329_s_at	chromosome 2 open reading frame 28	0.168453	-0.0952309	241.14	246.67	1	0	1.09124	0.00204664	0.00476162
C2orf3	216305_s_at	chromosome 2 open reading frame 3	0.173379	0.173379	568.28	391.35	1	0	-1.09829	0.00634568	0.0133705
C2orf34	219617_at	calmodulin-lysine N-methyltransferase	0.133614	0.133614	583.3	537.89	1	0	1.03372	0.49512	0.591453
C2orf42	219128_at	chromosome 2 open reading frame 42	0.143403	-0.0470452	634.98	617.82	1	0	1.06553	0.00465889	0.0101045
C2orf43	222192_s_at	chromosome 2 open reading frame 43	0.154531	0.154531	626.17	531.96	1	0	1.17309	0.000802343	0.0020087
C2orf44	219120_at	chromosome 2 open reading frame 44	0.124977	-0.119237	474.72	501.89	1	0	1.00878	0.841414	0.883387
C2orf47	219176_at	chromosome 2 open reading frame 47	0.183764	-0.145985	263.9	270.26	1	0	-1.10855	0.00205398	0.00477607
C2orf49	219662_at	chromosome 2 open reading frame 49	0.143415	-0.0877997	215.46	213.91	1	0	-1.08275	0.0477864	0.0821421
C2orf54	220149_at	chromosome 2 open reading frame 54	0.265767	-0.113056	446.8	372.97	0.00513957	NEG	-1.56611	4.59416e-08	2.15508e-07
C2orf55	214134_at	chromosome 2 open reading frame 55	0.104871	-0.0980067	326.24	370.14	1	0	-1.07043	0.189744	0.269932
C2orf56	220943_s_at	chromosome 2 open reading frame 56	0.1236	0.112688	179.39	161.01	1	0	1.07172	0.400795	0.500373
C2orf67	215046_at	chromosome 2 open reading frame 67	0.169629	-0.169629	253.53	274.74	1	0	-1.25887	5.68739e-05	0.000172057
C2orf68	221878_at	chromosome 2 open reading frame 68	0.159851	-0.159851	266.83	322.58	1	0	1.10021	0.0820741	0.131657
C2orf72	213143_at	chromosome 2 open reading frame 72	0.118981	0.118981	328.41	297.41	1	0	-1.06748	0.430328	0.529747
C2orf83	208265_at	chromosome 2 open reading frame 83	0.1562	-0.1562	477.13	639.31	0.799204	NEG	1.11455	0.176818	0.254604
C3	217767_at	complement component 3	0.243663	0.104951	386.45	470.06	1	0	1.00112	0.988322	0.993484
C3AR1	209906_at	complement component 3a receptor 1	0.23258	-0.135164	374.71	334.23	1	0	-1.01023	0.853381	0.892957
C3orf14	219288_at	chromosome 3 open reading frame 14	0.214665	-0.0635017	392.41	278.31	0.126944	NEG	1.35542	4.96878e-05	0.000151691
C3orf18	219114_at	chromosome 3 open reading frame 18	0.187142	0.119541	266.28	284.85	0.898791	POS	1.83248	1.59638e-23	4.12171e-22
C3orf27	208440_at	chromosome 3 open reading frame 27	0.201609	-0.201609	355.64	523.95	1	0	-1.0056	0.880349	0.912829
C3orf32	206741_at	chromosome 3 open reading frame 32	0.150319	-0.150319	293.47	496.54	1	0	1.03279	0.653068	0.732532
C3orf36	221175_at	chromosome 3 open reading frame 36	0.122593	0.0777198	247.09	247.19	1	0	-1.09443	0.320397	0.417393
C3orf37	201678_s_at	chromosome 3 open reading frame 37	0.101993	0.101993	406.88	372.51	1	0	-1.08743	0.00202574	0.00471733
C3orf51	208247_at	chromosome 3 open reading frame 51	0.14152	0.123668	600.78	538.44	1	0	-1.06925	0.367299	0.466969
C3orf52	219474_at	chromosome 3 open reading frame 52	0.135562	0.135562	231.8	172.75	1	0	1.84869	7.41444e-15	7.81624e-14
C3orf63	209284_s_at	chromosome 3 open reading frame 63	0.191525	0.155126	458.08	431.51	0.126944	POS	1.22059	2.52085e-10	1.59633e-09
C3orf64	221935_s_at	chromosome 3 open reading frame 64	0.159058	0.159058	567.51	455.94	1	0	-1.14429	0.00659767	0.0138438
C3orf75	220600_at	chromosome 3 open reading frame 75	0.155296	-0.0481385	422.31	388.33	1	0	1.07308	0.195839	0.277
C4BPA	205654_at	complement component 4 binding protein, alpha	0.176371	0.176371	788.07	610.71	0.524813	POS	-1.14152	0.106721	0.164904
C4BPB	208209_s_at	complement component 4 binding protein, beta	0.117323	-0.0182724	198.04	237	1	0	-1.06271	0.385998	0.486153
C4orf10	215141_at	chromosome 4 open reading frame 10	0.1357	0.1357	499.8	471.42	1	0	-1.13419	0.0426579	0.0740177
C4orf16	219023_at	adaptor-related protein complex 1 associated regulatory protein	0.163273	0.0716316	270.93	309.37	1	0	1.53215	1.41407e-22	3.28991e-21
C4orf18	219872_at	family with sequence similarity 198, member B	0.200823	-0.190116	260.43	296.73	1	0	2.71243	2.96529e-23	7.4296e-22
C4orf19	219450_at	chromosome 4 open reading frame 19	0.146423	-0.146423	228.5	320.8	1	0	-1.00331	0.960856	0.973431
C4orf23	220891_at	methyltransferase like 19	0.151689	-0.151689	399.33	524.17	1	NEG	1.0226	0.774328	0.832808
C4orf27	218646_at	chromosome 4 open reading frame 27	0.148564	0.148564	341.84	296.31	1	0	-1.01328	0.659948	0.738358
C4orf29	219980_at	chromosome 4 open reading frame 29	0.201862	0.201862	492.05	371.6	1	0	-1.01575	0.746218	0.8096
C4orf31	219747_at	chromosome 4 open reading frame 31	0.168352	-0.0207999	648.62	600.64	0.898791	NEG	1.21689	0.00044252	0.00115976
C4orf34	222336_at	chromosome 4 open reading frame 34	0.186149	0.186149	476.58	389.77	1	0	1.4307	8.26703e-07	3.28998e-06
C4orf41	218179_s_at	chromosome 4 open reading frame 41	0.196799	0.196799	439.41	314.4	1	POS	1.28618	2.0824e-10	1.32795e-09
C4orf43	218513_at	chromosome 4 open reading frame 43	0.144416	0.144416	396.95	355.4	1	POS	1.11794	0.0159641	0.0307401
C4orf6	207241_at	chromosome 4 open reading frame 6	0.117942	0.0791182	468.07	437.77	1	0	-1.09845	0.135079	0.202419
C4orf8	203600_s_at	family with sequence similarity 193, member A	0.17888	-0.0287966	708.88	752.68	1	0	1.17461	3.61452e-06	1.31865e-05
C5	205500_at	complement component 5	0.134281	0.0743556	529.91	530.05	1	0	1.31411	3.20872e-07	1.3439e-06
C5AR1	220088_at	complement component 5a receptor 1	0.190574	0.152074	552.61	407.41	1	0	-1.06142	0.291599	0.386093
C5orf13	201310_s_at	chromosome 5 open reading frame 13	0.30098	0.30098	359.62	265.47	0.00344077	POS	1.08474	0.0607914	0.10125
C5orf15	203024_s_at	chromosome 5 open reading frame 15	0.198173	0.133511	338.77	306.38	1	0	1.43263	8.75865e-33	5.98178e-31
C5orf22	203738_at	chromosome 5 open reading frame 22	0.19949	0.191845	438.6	323.63	1	POS	-1.01677	0.56976	0.660371
C5orf23	219054_at	natriuretic peptide receptor C/guanylate cyclase C (atrionatriuretic peptide receptor C)	0.162128	0.162128	423.63	358.89	1	0	-1.24808	0.00201315	0.00469144
C5orf28	219029_at	chromosome 5 open reading frame 28	0.183518	0.161081	244.63	200.33	1	0	1.06039	0.187133	0.267186
C5orf30	221823_at	chromosome 5 open reading frame 30	0.155345	-0.155345	200.69	379.08	1	0	2.06791	6.70206e-42	1.16625e-39
C5orf4	48030_i_at	chromosome 5 open reading frame 4	0.239096	-0.0811921	942.44	920.75	1	0	1.04588	0.429164	0.528621
C5orf42	219381_at	chromosome 5 open reading frame 42	0.137287	0.0295988	360.3	368.18	1	0	1.84134	1.73283e-11	1.27607e-10
C5orf44	218674_at	chromosome 5 open reading frame 44	0.172791	0.0788059	298.85	316.08	0.524813	POS	1.48698	2.48687e-21	5.16187e-20
C5orf45	220341_s_at	chromosome 5 open reading frame 45	0.164787	0.130167	600.43	575.15	1	0	1.52096	5.25102e-14	5.06098e-13
C5orf54	220770_s_at	chromosome 5 open reading frame 54	0.143702	0.143702	215.86	196.78	0.898791	POS	1.21294	3.61402e-05	0.000112357
C6	210168_at	complement component 6	0.201631	-0.126782	645.44	781.4	1	0	1.10563	0.116102	0.177499
C6orf10	207523_at	chromosome 6 open reading frame 10	0.118661	-0.11199	420.92	431.86	1	0	-1.10625	0.225064	0.311878
C6orf103	220614_s_at	chromosome 6 open reading frame 103	0.114255	-0.0698149	306.12	307.97	1	0	-1.00113	0.990317	0.994624
C6orf105	215100_at	chromosome 6 open reading frame 105	0.210322	0.210322	942.68	843.18	1	0	-1.12524	0.0105165	0.0211177
C6orf106	217925_s_at	chromosome 6 open reading frame 106	0.185178	-0.175077	266.75	336.26	1	NEG	-1.30532	5.32573e-12	4.15813e-11
C6orf108	39817_s_at	chromosome 6 open reading frame 108	0.166392	0.166392	727.19	657.07	1	0	-1.14973	2.62895e-05	8.3447e-05
C6orf120	221786_at	chromosome 6 open reading frame 120	0.186144	0.186144	266.97	215.25	0.898791	POS	1.25018	1.75481e-11	1.29076e-10
C6orf123	207698_at	chromosome 6 open reading frame 123	0.156805	0.156805	623.17	480.41	1	0	-1.23138	0.00810727	0.0166942
C6orf124	210409_at	chromosome 6 open reading frame 124	0.125859	-0.125859	469.3	492.2	1	0	-1.14112	0.131101	0.197366
C6orf130	213322_at	chromosome 6 open reading frame 130	0.195103	0.17356	298.58	243.95	1	POS	1.1553	0.000189281	0.000530312
C6orf134	218874_s_at	alpha tubulin acetyltransferase 1	0.174798	0.124003	926.01	908.97	1	0	-1.08855	0.0442316	0.0765705
C6orf145	212923_s_at	chromosome 6 open reading frame 145	0.181569	0.0830194	319.3	267.67	1	0	-1.28908	3.89407e-09	2.12302e-08
C6orf15	221100_at	chromosome 6 open reading frame 15	0.221658	0.221658	702.51	389.88	0.898791	POS	-1.43539	3.81394e-07	1.58277e-06
C6orf155	220324_at	chromosome 6 open reading frame 155	0.159417	-0.152701	449.7	492.47	1	0	1.74627	3.94542e-11	2.78746e-10
C6orf162	213312_at	chromosome 6 open reading frame 162	0.164554	0.106221	266.82	241.32	1	0	-1.08772	0.0741022	0.120343
C6orf208	220904_at	chromosome 6 open reading frame 208	0.130365	-0.130365	360	456.53	1	0	1.0887	0.260335	0.351588
C6orf211	218195_at	chromosome 6 open reading frame 211	0.192123	-0.172123	210.9	234.74	1	0	3.50719	7.57096e-73	8.74308e-70
C6orf25	221342_at	chromosome 6 open reading frame 25	0.158826	0.136672	659.4	582.91	1	0	1.05635	0.405928	0.505094
C6orf27	221301_at	chromosome 6 open reading frame 27	0.144978	-0.144978	384.31	503.41	1	NEG	1.03679	0.510465	0.606079
C6orf35	218453_s_at	chromosome 6 open reading frame 35	0.178691	-0.178691	540.7	686.12	1	0	1.16988	0.000408824	0.00107789
C6orf47	204968_at	chromosome 6 open reading frame 47	0.160228	-0.160228	536.65	645.88	1	0	-1.03014	0.445198	0.544382
C6orf48	220755_s_at	chromosome 6 open reading frame 48	0.182516	0.106629	234.32	255.7	0.799204	POS	1.01703	0.655683	0.734622
C6orf54	207963_at	chromosome 6 open reading frame 54	0.127196	0.127196	372.89	281.03	1	0	-1.03681	0.63383	0.716553
C6orf62	208809_s_at	chromosome 6 open reading frame 62	0.166549	-0.0766279	294.02	453.45	1	0	-1.04346	0.173803	0.250917
C6orf64	218784_s_at	chromosome 6 open reading frame 64	0.127182	-0.0608116	278.49	255.44	0.445384	NEG	1.16014	0.0117929	0.0234107
C6orf97	220581_at	chromosome 6 open reading frame 97	0.173018	0.0069822	199.92	332.09	1	0	3.88367	4.38885e-59	2.32298e-56
C7	202992_at	complement component 7	0.267409	0.0571822	354.92	547.93	1	0	1.67112	3.95273e-06	1.42931e-05
C7orf10	219655_at	chromosome 7 open reading frame 10	0.172842	0.077064	205.56	206.4	1	0	-1.06301	0.522265	0.617005
C7orf16	220231_at	chromosome 7 open reading frame 16	0.152479	-0.0705028	655.87	677.95	1	0	-1.02094	0.800281	0.852064
C7orf23	204215_at	chromosome 7 open reading frame 23	0.17904	-0.17904	365.76	453.94	1	0	1.01864	0.634998	0.717458
C7orf25	221573_at	NA	0.119466	0.0994658	299.72	222.45	1	0	1.0548	0.0854148	0.136395
C7orf26	47083_at	chromosome 7 open reading frame 26	0.222624	0.208605	900.16	781.71	1	0	-1.07063	0.0389452	0.0682186
C7orf28A	201974_s_at	CCZ1 vacuolar protein trafficking and biogenesis associated homolog (S. cerevisiae)	0.155703	0.125327	844.87	820.02	1	0	-1.01662	0.710453	0.78151
C7orf28B	215024_at	chromosome 7 open reading frame 28B	0.157463	0.157463	282.17	235.22	1	0	1.02432	0.745911	0.809508
C7orf42	218008_at	chromosome 7 open reading frame 42	0.15495	0.144255	209.8	198.78	1	0	-1.1409	1.79157e-05	5.8338e-05
C7orf43	220659_s_at	chromosome 7 open reading frame 43	0.133902	-0.133902	359.3	473.29	1	0	1.05464	0.469337	0.566945
C7orf44	209445_x_at	chromosome 7 open reading frame 44	0.150701	0.0655502	221.53	257.91	1	0	-1.06615	0.0589508	0.0985072
C7orf49	220949_s_at	chromosome 7 open reading frame 49	0.140464	0.140464	475.07	348.62	1	0	-1.12656	2.09005e-05	6.73343e-05
C7orf54	210109_at	chromosome 7 open reading frame 54	0.137007	0.0982558	582.97	581.48	1	0	-1.10595	0.235872	0.323888
C7orf58	220032_at	chromosome 7 open reading frame 58	0.207565	-0.19978	971.05	1006.8	0.702783	NEG	1.11882	0.00498709	0.0107411
C7orf63	219455_at	chromosome 7 open reading frame 63	0.178041	-0.0589429	411.14	483.36	1	0	3.50945	1.07539e-36	1.08418e-34
C7orf64	221596_s_at	chromosome 7 open reading frame 64	0.157271	-0.0269553	246.3	238.41	1	0	1.01834	0.664909	0.74213
C7orf68	218507_at	chromosome 7 open reading frame 68	0.152323	0.0408564	223.22	216.3	1	0	-1.38592	1.77579e-10	1.1474e-09
C7orf69	221172_at	chromosome 7 open reading frame 69	0.134734	-0.134734	199.54	334	1	NEG	1.07088	0.249776	0.339857
C8A	206305_s_at	complement component 8, alpha polypeptide	0.140687	-0.123942	557.13	590.82	1	0	-1.05108	0.465167	0.563148
C8B	206979_at	complement component 8, beta polypeptide	0.164506	0.164506	753.38	663.31	1	0	-1.11623	0.080777	0.129756
C8G	210324_at	complement component 8, gamma polypeptide	0.141448	-0.141448	202.88	272.87	1	0	-1.07264	0.220736	0.307053
C8orf17	208266_at	chromosome 8 open reading frame 17	0.150083	-0.150083	578.22	658.14	1	0	1.09914	0.147368	0.218184
C8orf30A	219071_x_at	family with sequence similarity 203, member A	0.203361	-0.183361	667.74	729.03	1	POS	-1.00985	0.800895	0.852646
C8orf33	218187_s_at	chromosome 8 open reading frame 33	0.208918	0.108179	226.47	234.29	1	0	1.09681	0.0664296	0.10952
C8orf39	220222_at	chromosome 8 open reading frame 39	0.235837	-0.235837	281.91	440.98	0.702783	NEG	1.04395	0.249068	0.339112
C8orf41	219124_at	chromosome 8 open reading frame 41	0.150738	-0.144775	541.11	597.63	1	NEG	-1.00471	0.863229	0.90042
C8orf4	218541_s_at	chromosome 8 open reading frame 4	0.153353	0.153353	313.15	201.53	1	0	1.67934	2.4938e-07	1.06305e-06
C8orf44	220216_at	chromosome 8 open reading frame 44	0.177624	-0.168693	288.87	309.96	1	0	1.05512	0.357099	0.456132
C8orf51	207458_at	chromosome 8 open reading frame 51	0.160689	-0.156093	719.19	736.35	1	0	-1.07979	0.0592141	0.0988821
C8orf55	218500_at	chromosome 8 open reading frame 55	0.199681	0.0976035	223.32	225.65	1	0	-1.0375	0.550068	0.642235
C8orf60	220712_at	chromosome 8 open reading frame 60	0.194131	0.173704	1017.84	974.95	1	0	-1.03021	0.459643	0.558261
C8orf71	210464_at	chromosome 8 open reading frame 71	0.128251	-0.121959	434.42	514.19	1	0	1.01965	0.847482	0.888688
C8orf79	214796_at	KIAA1456	0.125842	-0.0869703	491.44	506.2	1	0	1.19772	0.0135823	0.0265848
C8orf84	214725_at	chromosome 8 open reading frame 84	0.135981	0.127936	350.22	272.26	1	0	1.62902	2.63788e-06	9.76085e-06
C9	206727_at	complement component 9	0.137053	-0.137053	375.63	478.04	1	0	1.03418	0.725417	0.792738
C9orf114	218565_at	chromosome 9 open reading frame 114	0.116699	0.105194	205.42	198.63	1	0	1.05065	0.130812	0.196979
C9orf116	59437_at	chromosome 9 open reading frame 116	0.191018	-0.191018	243.3	357.31	0.898791	NEG	2.44517	1.73845e-63	1.29903e-60
C9orf125	213386_at	chromosome 9 open reading frame 125	0.17342	0.158837	976.07	916.82	1	0	1.08307	0.0772434	0.124742
C9orf144	216084_at	transmembrane protein C9orf144B pseudogene	0.129135	-0.129135	297.4	390.34	1	0	1.0359	0.726225	0.793364
C9orf156	47530_at	chromosome 9 open reading frame 156	0.149109	-0.149109	650.27	724.96	1	0	1.11047	0.000368049	0.000980358
C9orf16	41047_at	chromosome 9 open reading frame 16	0.201122	0.201122	288.95	229.19	1	0	-1.06652	0.0986178	0.154134
C9orf167	219620_x_at	chromosome 9 open reading frame 167	0.18052	-0.175347	536.36	688.8	1	0	-1.09461	0.0549372	0.0926925
C9orf27	220660_at	chromosome 9 open reading frame 27	0.179884	0.143217	878.95	818.97	1	0	1.02005	0.819115	0.866451
C9orf31	221072_at	chromosome 9 open reading frame 31	0.108177	-0.0300455	232.11	259.83	1	0	-1.06943	0.329682	0.427081
C9orf3	212848_s_at	chromosome 9 open reading frame 3	0.210922	0.210922	499.76	282.66	0.799204	POS	-1.01349	0.815818	0.863612
C9orf33	217130_at	NA	0.163537	-0.104797	775.39	796.38	1	0	-1.07006	0.224997	0.311819
C9orf38	208077_at	chromosome 9 open reading frame 38	0.178009	0.178009	575.14	406.27	1	0	-1.26801	0.00819565	0.0168598
C9orf40	218904_s_at	chromosome 9 open reading frame 40	0.160391	-0.0980405	409.24	402.04	1	0	-1.27677	1.87797e-05	6.09499e-05
C9orf45	221422_s_at	non-protein coding RNA 287	0.158618	0.153768	610.27	501.85	1	0	1.05428	0.467194	0.564839
C9orf46	218992_at	chromosome 9 open reading frame 46	0.206511	-0.132784	287.74	269.29	0.373293	NEG	1.3344	4.53621e-09	2.44064e-08
C9orf53	220505_at	chromosome 9 open reading frame 53	0.157294	0.157294	245.42	204.07	1	0	-1.07523	0.282158	0.375629
C9orf6	218998_at	chromosome 9 open reading frame 6	0.143063	0.0506968	192.01	177.51	1	0	1.11836	0.00348281	0.00776041
C9orf68	220218_at	chromosome 9 open reading frame 68	0.132427	-0.132427	430.03	483.33	1	0	1.31528	0.00221874	0.00513194
C9orf7	61874_at	chromosome 9 open reading frame 7	0.209005	0.157761	724.48	657.11	0.702783	NEG	1.2063	1.75875e-05	5.7433e-05
C9orf78	218116_at	chromosome 9 open reading frame 78	0.164622	0.0533537	259.99	220.96	1	0	1.03742	0.237511	0.325761
C9orf82	219276_x_at	chromosome 9 open reading frame 82	0.187217	0.084147	255.81	240.1	0.445384	NEG	1.15549	1.09252e-05	3.68416e-05
C9orf86	219828_at	chromosome 9 open reading frame 86	0.121627	-0.00661128	506.83	461.76	1	0	-1.04326	0.340526	0.438654
C9orf91	221865_at	chromosome 9 open reading frame 91	0.177783	-0.172145	532.11	632.29	0.524813	NEG	1.26152	2.74432e-08	1.33261e-07
C9orf9	220050_at	chromosome 9 open reading frame 9	0.119215	-0.04048	246.8	288.58	1	0	1.03449	0.400534	0.500195
C9orf95	219147_s_at	chromosome 9 open reading frame 95	0.160799	-0.102888	345.6	358.76	1	0	1.11929	0.00130654	0.00315411
CA10	220889_s_at	carbonic anhydrase X	0.10979	-0.0320869	214.73	237.47	1	0	1.01191	0.890534	0.920852
CA11	209726_at	carbonic anhydrase XI	0.122782	-0.122782	327.5	367.54	1	0	1.04609	0.527572	0.621741
CA1	205950_s_at	carbonic anhydrase I	0.132115	-0.0647581	539.68	528.75	1	0	-1.01722	0.793836	0.846822
CA12	215867_x_at	carbonic anhydrase XII	0.246446	-0.246446	256.62	466.5	0.373293	NEG	6.65709	5.82211e-93	2.46527e-89
CA14	219464_at	carbonic anhydrase XIV	0.173751	0.173751	777.49	680.94	1	0	1.14323	0.0659871	0.108847
CA2	209301_at	carbonic anhydrase II	0.126111	-0.0932182	163.34	174.17	1	0	1.8637	1.32877e-07	5.87723e-07
CA3	204865_at	carbonic anhydrase III, muscle specific	0.151374	0.0244386	393.85	428.95	1	0	-1.1353	0.224467	0.311289
CA4	206209_s_at	carbonic anhydrase IV	0.198983	-0.198983	832.62	879.67	1	0	1.0391	0.562282	0.653672
CA5A	207421_at	carbonic anhydrase VA, mitochondrial	0.207732	0.207732	778.79	596.75	0.898791	POS	-1.04367	0.629649	0.713573
CA5B	214082_at	carbonic anhydrase VB, mitochondrial	0.119431	-0.119431	253.29	335.49	1	0	1.11963	0.11686	0.178465
CA5BP	213363_at	carbonic anhydrase VB pseudogene 1	0.133353	-0.0844332	207.14	205.67	1	0	-1.3188	0.00124865	0.00302413
CA6	206873_at	carbonic anhydrase VI	0.140668	0.100668	503.31	393.12	1	0	-1.62891	7.40932e-07	2.96163e-06
CA7	207504_at	carbonic anhydrase VII	0.158705	0.0921237	836.04	843.22	1	0	-1.14772	0.0232698	0.0430334
CA8	220234_at	carbonic anhydrase VIII	0.105168	0.010081	272.34	280.23	1	0	1.24891	0.0283394	0.051274
CA9	205199_at	carbonic anhydrase IX	0.166272	0.146272	502.53	293.35	0.702783	NEG	-1.96204	1.97625e-19	3.34278e-18
CAB39	217873_at	calcium binding protein 39	0.175129	-0.143168	282.26	311.01	0.445384	NEG	1.02834	0.407827	0.506917
CAB39L	221003_s_at	calcium binding protein 39-like	0.162476	0.162476	232.02	183.7	1	0	1.47317	1.57081e-05	5.18018e-05
CABC1	218168_s_at	aarF domain containing kinase 3	0.232737	-0.232737	343.08	532.79	0.00756336	NEG	1.00922	0.839021	0.881316
CABIN1	37652_at	calcineurin binding protein 1	0.214193	0.204824	884.82	762.81	0.898791	POS	-1.00578	0.895092	0.923819
CABP1	208321_s_at	calcium binding protein 1	0.141484	-0.0361814	236.01	280.32	1	0	-1.04293	0.542028	0.634715
CABP2	207745_at	calcium binding protein 2	0.126989	0.126989	235.86	213.1	1	0	1.03716	0.615996	0.701668
CABP5	221160_s_at	calcium binding protein 5	0.163419	0.163419	786.6	713.11	1	POS	-1.11692	0.133226	0.200091
CABYR	219928_s_at	calcium binding tyrosine-(Y)-phosphorylation regulated	0.148157	0.0881569	512.64	432.73	0.702783	NEG	-1.03574	0.453863	0.552613
CACNA1A	214933_at	calcium channel, voltage-dependent, P/Q type, alpha 1A subunit	0.145663	0.145663	578.19	542.53	0.898791	POS	-1.27375	2.44422e-07	1.04366e-06
CACNA1B	207162_s_at	calcium channel, voltage-dependent, N type, alpha 1B subunit	0.12714	-0.102258	504.14	516.5	1	0	-1.06995	0.243483	0.332899
CACNA1C	211592_s_at	calcium channel, voltage-dependent, L type, alpha 1C subunit	0.156031	0.145223	617.03	514.37	1	0	1.39837	0.000528127	0.00136109
CACNA1D	210108_at	calcium channel, voltage-dependent, L type, alpha 1D subunit	0.177976	0.177976	512.65	438.12	0.898791	POS	3.16554	8.57391e-35	7.30969e-33
CACNA1E	208432_s_at	calcium channel, voltage-dependent, R type, alpha 1E subunit	0.136306	0.136306	403.93	243.68	1	0	-1.19007	0.00363295	0.00805828
CACNA1F	208377_s_at	calcium channel, voltage-dependent, L type, alpha 1F subunit	0.142849	0.122849	532.67	414.79	1	0	-1.00702	0.881416	0.913605
CACNA1G	211802_x_at	calcium channel, voltage-dependent, T type, alpha 1G subunit	0.164537	-0.159322	520.67	657.94	1	0	-1.00558	0.903605	0.930133
CACNA1H	205845_at	calcium channel, voltage-dependent, T type, alpha 1H subunit	0.24856	-0.24856	460.16	811.45	0.203413	NEG	1.25227	0.000824891	0.00206109
CACNA1I	221631_at	calcium channel, voltage-dependent, T type, alpha 1I subunit	0.185521	-0.185521	613.69	818.75	1	0	1.11289	0.183426	0.262513
CACNA1S	217515_s_at	calcium channel, voltage-dependent, L type, alpha 1S subunit	0.126678	-0.117697	263.81	345.89	1	0	1.06529	0.400083	0.49973
CACNA2D1	207050_at	calcium channel, voltage-dependent, alpha 2/delta subunit 1	0.140621	-0.130527	625.03	663.92	1	0	1.05311	0.431632	0.531044
CACNA2D2	204811_s_at	calcium channel, voltage-dependent, alpha 2/delta subunit 2	0.162402	-0.122402	443.05	508.77	1	0	2.442	1.90429e-31	1.07992e-29
CACNA2D3	219714_s_at	calcium channel, voltage-dependent, alpha 2/delta subunit 3	0.143993	-0.143993	289.16	361.45	1	0	1.54207	6.59821e-06	2.30965e-05
CACNB1	210185_at	calcium channel, voltage-dependent, beta 1 subunit	0.190847	0.150048	926.8	886.84	0.610924	POS	-1.16303	0.0136692	0.0267139
CACNB2	207776_s_at	calcium channel, voltage-dependent, beta 2 subunit	0.165158	-0.165158	635.72	736.77	1	0	1.06921	0.253405	0.343728
CACNB3	34726_at	calcium channel, voltage-dependent, beta 3 subunit	0.179417	-0.179417	245.48	395.69	1	0	1.10736	0.0208879	0.0390894
CACNB4	207693_at	calcium channel, voltage-dependent, beta 4 subunit	0.144752	0.123723	658.52	644.85	1	0	-1.06724	0.469692	0.567265
CACNG1	206612_at	calcium channel, voltage-dependent, gamma subunit 1	0.149183	-0.149183	178.24	379.18	1	0	2.02442	2.90557e-13	2.57388e-12
CACNG2	214495_at	calcium channel, voltage-dependent, gamma subunit 2	0.155451	-0.155451	579.11	634.28	1	0	1.02157	0.786242	0.841908
CACNG3	206384_at	calcium channel, voltage-dependent, gamma subunit 3	0.150592	-0.143956	436.18	451.57	1	0	1.00269	0.963037	0.975166
CACNG4	62987_r_at	calcium channel, voltage-dependent, gamma subunit 4	0.188297	-0.188297	591.11	664.85	1	0	1.49689	1.65379e-10	1.07404e-09
CACNG5	221401_at	calcium channel, voltage-dependent, gamma subunit 5	0.118813	-0.0330275	563.81	583.88	1	0	1.11034	0.159662	0.233473
CACYBP	201381_x_at	calcyclin binding protein	0.178499	-0.168599	261.11	281.74	1	NEG	-1.26141	8.27567e-11	5.61869e-10
CAD	202715_at	carbamoyl-phosphate synthetase 2, aspartate transcarbamylase, and dihydroorotase	0.172444	0.155521	296.16	277.06	1	0	-1.18946	9.57793e-05	0.000279907
CADM1	209031_at	cell adhesion molecule 1	0.190907	-0.0741436	308.2	304.52	1	0	1.00997	0.877312	0.910767
CADM3	213948_x_at	cell adhesion molecule 3	0.173597	0.149509	720.09	675.43	1	0	-1.03548	0.534341	0.627797
CADM4	222293_at	cell adhesion molecule 4	0.150484	-0.150484	176.78	432.02	1	0	1.08967	0.254561	0.344963
CADPS	204814_at	Ca++-dependent secretion activator	0.201747	0.201747	819.71	684.21	0.610924	POS	1.10443	0.194653	0.275753
CADPS2	219572_at	Ca++-dependent secretion activator 2	0.279052	-0.257438	368.23	419.93	0.0418488	NEG	1.39233	2.7459e-08	1.33287e-07
CALB1	205626_s_at	calbindin 1, 28kDa	0.143306	-0.102959	561.64	565.64	1	0	1.06623	0.399527	0.499429
CALB2	205428_s_at	calbindin 2	0.195974	-0.0465133	327.81	357.74	1	0	-1.7118	2.09538e-10	1.33555e-09
CALCA	217561_at	calcitonin-related polypeptide alpha	0.136846	0.136846	703.28	663.07	1	0	-1.08661	0.14143	0.210422
CALCB	214636_at	calcitonin-related polypeptide beta	0.1513	-0.0103443	743.56	748.35	1	0	-1.21834	0.04373	0.0757435
CALCOCO1	209002_s_at	calcium binding and coiled-coil domain 1	0.199994	0.127528	835.75	848.74	0.898791	POS	1.30829	3.97359e-11	2.80581e-10
CALCOCO2	210817_s_at	calcium binding and coiled-coil domain 2	0.192667	-0.192667	203.84	382.36	0.445384	NEG	1.26869	1.56988e-12	1.29579e-11
CALCR	207887_s_at	calcitonin receptor	0.158021	0.0632824	746.88	683.96	1	0	1.01124	0.873785	0.908396
CALCRL	206331_at	calcitonin receptor-like	0.190948	-0.190948	432.71	483.51	1	0	1.1798	0.00114039	0.0027773
CALD1	212077_at	caldesmon 1	0.297948	0.297948	473.64	337.85	0.0982384	POS	-1.08188	0.0728483	0.118549
CALHM2	57715_at	calcium homeostasis modulator 2	0.179345	-0.179345	476.83	545.77	0.610924	NEG	1.20132	8.29485e-09	4.31136e-08
CALM1	209563_x_at	calmodulin 1 (phosphorylase kinase, delta)	0.192311	-0.152469	246.21	249.53	1	0	-1.09183	0.0302982	0.054369
CALM2	207243_s_at	calmodulin 2 (phosphorylase kinase, delta)	0.272088	-0.272088	279.05	345.19	0.445384	NEG	-1.01084	0.729323	0.795614
CALM3	200623_s_at	calmodulin 3 (phosphorylase kinase, delta)	0.238168	0.226677	783.52	617.44	0.610924	POS	1.00095	0.985662	0.991595
CALML3	210020_x_at	calmodulin-like 3	0.14904	-0.0738242	425.56	472.26	1	0	1.19081	0.00629346	0.0132778
CALML4	221879_at	calmodulin-like 4	0.191167	-0.18287	328.54	481.12	0.00513957	NEG	-1.4547	2.92797e-06	1.07934e-05
CALML5	220414_at	calmodulin-like 5	0.140576	0.00580528	175.12	178.79	1	0	-5.62828	6.82048e-23	1.64716e-21
CALR	212953_x_at	calreticulin	0.188853	-0.0464955	706.17	689.84	0.898791	NEG	-1.28304	8.08107e-07	3.219e-06
CALU	200757_s_at	calumenin	0.239892	0.182895	244.32	223.41	0.702783	POS	-1.38596	7.36393e-18	1.06421e-16
CALY	219896_at	calcyon neuron-specific vesicular protein	0.142183	-0.142183	458.95	516.17	1	0	-1.03197	0.718375	0.787318
CAMK1	204392_at	calcium/calmodulin-dependent protein kinase I	0.175338	-0.075338	515.68	603.23	1	0	1.10968	0.0118578	0.0235186
CAMK1D	220246_at	calcium/calmodulin-dependent protein kinase ID	0.119588	0.062026	337.99	239.38	1	0	-1.25302	0.0091931	0.0187358
CAMK1G	217128_s_at	calcium/calmodulin-dependent protein kinase IG	0.164111	-0.126611	817.61	845.93	1	0	-1.03098	0.600905	0.688305
CAMK2A	213108_at	calcium/calmodulin-dependent protein kinase II alpha	0.150622	-0.150622	712.34	732.58	1	0	-1.01068	0.889513	0.920078
CAMK2B	34846_at	calcium/calmodulin-dependent protein kinase II beta	0.232812	-0.232812	966.1	1010.89	0.898791	NEG	-1.01986	0.546306	0.638694
CAMK2G	212757_s_at	calcium/calmodulin-dependent protein kinase II gamma	0.210387	0.204859	693.72	485.99	1	0	-1.12726	0.00052264	0.00134777
CAMK2N1	218309_at	calcium/calmodulin-dependent protein kinase II inhibitor 1	0.283186	-0.283186	196.71	376.22	0.000369042	NEG	2.2483	3.09384e-24	8.50672e-23
CAMK4	210349_at	calcium/calmodulin-dependent protein kinase IV	0.150433	-0.0563206	678.19	741.92	1	0	-1.07183	0.2929	0.387452
CAMKK2	213812_s_at	calcium/calmodulin-dependent protein kinase kinase 2, beta	0.175188	0.175188	472.23	433.12	1	0	1.03863	0.531572	0.625237
CAMKV	219365_s_at	CaM kinase-like vesicle-associated	0.172994	0.172994	867.39	785.31	1	0	-1.19498	0.000861664	0.00214748
CAMLG	203538_at	calcium modulating ligand	0.144929	0.00349294	267.76	285.3	1	0	1.44347	1.06524e-22	2.50589e-21
CAMP	210244_at	cathelicidin antimicrobial peptide	0.164578	-0.0573916	233.86	231.94	1	0	-1.45789	0.000488053	0.00126836
CAMSAP1	212711_at	calmodulin regulated spectrin-associated protein 1	0.154834	0.0232291	414.55	430.7	1	0	1.04847	0.0781924	0.12605
CAMSAP1L1	212765_at	calmodulin regulated spectrin-associated protein 1-like 1	0.126032	0.110318	396.94	386.09	1	0	-1.00673	0.870315	0.905975
CAMTA1	213268_at	calmodulin binding transcription activator 1	0.141298	0.0698403	218.16	252.68	1	0	1.28063	0.00394798	0.00868568
CAMTA2	212948_at	calmodulin binding transcription activator 2	0.168607	-0.00127617	822.39	852.96	1	0	1.19041	2.20005e-06	8.22219e-06
CAND1	207483_s_at	cullin-associated and neddylation-dissociated 1	0.188006	-0.123155	247.78	233.54	1	0	-1.01382	0.697463	0.770893
CAND2	213547_at	cullin-associated and neddylation-dissociated 2 (putative)	0.181192	-0.133556	482.7	495.36	0.445384	NEG	-1.03356	0.568376	0.659248
CANT1	46323_at	calcium activated nucleotidase 1	0.199532	-0.199532	238.36	313.69	0.524813	NEG	1.37274	3.32584e-13	2.9278e-12
CANX	200068_s_at	calnexin	0.158304	-0.0724641	197.34	195.91	1	0	1.05086	0.0697555	0.114056
CAP1	200625_s_at	CAP, adenylate cyclase-associated protein 1 (yeast)	0.223094	-0.223094	234.68	338.14	0.203413	NEG	-1.12441	0.000627196	0.00159729
CAP2	212551_at	CAP, adenylate cyclase-associated protein, 2 (yeast)	0.171542	-0.171542	184.55	247.18	0.898791	POS	2.12578	2.37564e-26	8.5248e-25
CAPG	201850_at	capping protein (actin filament), gelsolin-like	0.188567	-0.128567	245.89	287.15	1	0	-1.2404	0.000284834	0.000774951
CAPN10	219333_s_at	calpain 10	0.16716	-0.16716	409.56	586.55	1	0	1.0091	0.905305	0.931257
CAPN11	207962_at	calpain 11	0.134058	-0.134058	498.89	546.52	1	0	1.05194	0.528659	0.622612
CAPN1	200752_s_at	calpain 1, (mu/I) large subunit	0.213896	0.203522	288.08	248.15	0.898791	POS	1.00135	0.970624	0.981128
CAPN2	208683_at	calpain 2, (m/II) large subunit	0.181888	0.181888	255.45	223.15	1	POS	-1.12038	0.00456354	0.0099129
CAPN3	210944_s_at	calpain 3, (p94)	0.175664	0.0741983	865.34	893.53	1	0	-1.0592	0.227412	0.314412
CAPN5	205166_at	calpain 5	0.129678	-0.129678	584.5	617.75	1	0	-1.11639	0.0273419	0.0496603
CAPN6	202966_at	calpain 6	0.174808	0.0173373	315.99	323.39	1	0	-1.72847	1.45558e-06	5.57942e-06
CAPN7	203356_at	calpain 7	0.172779	0.15099	282.64	236.01	1	POS	1.21247	7.1525e-09	3.75447e-08
CAPN9	210641_at	calpain 9	0.206682	-0.20073	459.82	669.39	1	0	1.2118	0.00132464	0.00319235
CAPNS1	200001_at	calpain, small subunit 1	0.241676	0.107295	250.75	280.67	0.610924	POS	1.15114	0.00103506	0.00254369
CAPRIN1	200723_s_at	cell cycle associated protein 1	0.22208	0.0017791	246.74	280.59	1	0	1.20424	0.000320095	0.000861659
CAPRIN2	218456_at	caprin family member 2	0.216327	0.185585	802.99	752.95	0.702783	POS	1.04706	0.323126	0.420388
CAPZA1	208374_s_at	capping protein (actin filament) muscle Z-line, alpha 1	0.189915	-0.158085	271.34	307.4	0.252334	NEG	-1.11361	4.66016e-05	0.000142714
CAPZA2	201238_s_at	capping protein (actin filament) muscle Z-line, alpha 2	0.179551	-0.00354429	281.55	256.31	0.524813	NEG	1.09912	0.0125384	0.0247552
CAPZB	37012_at	capping protein (actin filament) muscle Z-line, beta	0.185941	0.174043	600.84	531.62	1	0	-1.00072	0.980237	0.987955
CARD10	210026_s_at	caspase recruitment domain family, member 10	0.16664	-0.16664	335.61	527.79	1	0	1.75404	1.53323e-25	4.93812e-24
CARD14	220599_s_at	caspase recruitment domain family, member 14	0.156097	0.126083	658.4	631.88	1	0	1.06189	0.272507	0.365462
CARD8	204950_at	caspase recruitment domain family, member 8	0.211019	-0.211019	661.25	795.3	0.445384	NEG	1.14613	0.000210136	0.000584488
CARD9	220162_s_at	caspase recruitment domain family, member 9	0.18225	-0.18225	399.36	622.85	0.898791	NEG	-1.38754	1.63912e-06	6.24715e-06
CARHSP1	218384_at	calcium regulated heat stable protein 1, 24kDa	0.148473	0.148473	217.6	185.42	1	0	-1.36885	7.74529e-10	4.61051e-09
CARKD	217940_s_at	carbohydrate kinase domain containing	0.261462	-0.223443	519.82	532.53	0.0109661	NEG	1.2049	4.24082e-05	0.000130692
CARS	212971_at	cysteinyl-tRNA synthetase	0.157704	-0.157704	203.62	294.17	1	0	-1.14155	1.35501e-05	4.50948e-05
CARS2	218153_at	cysteinyl-tRNA synthetase 2, mitochondrial (putative)	0.257971	-0.122079	504.56	464.11	0.000369042	NEG	-1.09686	0.0289826	0.0522665
CARTPT	206339_at	CART prepropeptide	0.177959	-0.177959	338.1	590.7	1	0	1.37617	0.00101726	0.0025046
CASC1	220168_at	cancer susceptibility candidate 1	0.188311	0.086018	386.04	402.76	0.610924	POS	2.66439	1.40845e-26	5.20103e-25
CASC3	207842_s_at	cancer susceptibility candidate 3	0.310783	-0.196954	332.07	279.68	8.52297e-06	NEG	-1.00437	0.9422	0.960807
CASC5	220247_at	cancer susceptibility candidate 5	0.152071	0.152071	537.18	421.38	1	0	-1.10825	0.314803	0.411372
CASD1	219342_at	CAS1 domain containing 1	0.14351	-0.0131271	424.17	431.66	1	0	1.75313	2.82263e-20	5.23443e-19
CASK	211208_s_at	calcium/calmodulin-dependent serine protein kinase (MAGUK family)	0.10237	0.0765574	170.41	164.72	1	0	-1.06751	0.0942013	0.148356
CASKIN2	221846_s_at	CASK interacting protein 2	0.174435	0.113818	438.1	445.31	1	0	1.01958	0.763389	0.824253
CASP10	205467_at	caspase 10, apoptosis-related cysteine peptidase	0.162263	-0.116394	328.95	347.9	1	0	-1.29289	0.000302161	0.000818761
CASP1	211366_x_at	caspase 1, apoptosis-related cysteine peptidase (interleukin 1, beta, convertase)	0.223691	-0.170133	319.99	328.43	0.610924	NEG	-1.19199	0.000225461	0.000624652
CASP2	208050_s_at	caspase 2, apoptosis-related cysteine peptidase	0.173826	-0.109742	354.65	341	0.898791	NEG	-1.04747	0.245322	0.334729
CASP3	202763_at	caspase 3, apoptosis-related cysteine peptidase	0.1773	-0.106256	311.02	271.58	1	0	-1.1495	2.24429e-06	8.38013e-06
CASP4	209310_s_at	caspase 4, apoptosis-related cysteine peptidase	0.183482	-0.117269	312.39	320.28	1	0	-1.21506	4.61644e-06	1.65423e-05
CASP5	207500_at	caspase 5, apoptosis-related cysteine peptidase	0.161962	-0.161962	276.69	346.78	1	NEG	-1.20667	0.0183066	0.0347755
CASP6	209790_s_at	caspase 6, apoptosis-related cysteine peptidase	0.173341	0.146645	257.83	242.67	1	0	1.4522	2.19394e-10	1.39455e-09
CASP7	207181_s_at	caspase 7, apoptosis-related cysteine peptidase	0.158154	-0.128917	316	345.74	1	0	1.13031	9.5253e-05	0.000278673
CASP8	213373_s_at	caspase 8, apoptosis-related cysteine peptidase	0.183272	-0.183272	261.04	347.3	0.252334	NEG	-1.0323	0.448693	0.547737
CASP8AP2	222201_s_at	caspase 8 associated protein 2	0.209181	-0.209181	402.83	465.83	0.898791	NEG	-1.20116	4.01588e-05	0.000124182
CASP9	210775_x_at	caspase 9, apoptosis-related cysteine peptidase	0.212612	-0.193846	918.48	940.17	1	NEG	1.10631	0.0029956	0.00675059
CASQ1	219645_at	calsequestrin 1 (fast-twitch, skeletal muscle)	0.170048	0.170048	822.85	705.22	1	0	1.2382	0.000430894	0.00113139
CASQ2	207317_s_at	calsequestrin 2 (cardiac muscle)	0.170166	-0.131342	332.88	569.98	1	0	1.39134	1.64612e-05	5.41165e-05
CASR	210577_at	calcium-sensing receptor	0.141664	0.141664	802.81	756.22	1	0	-1.13959	0.0694612	0.113619
CASS4	220888_s_at	Cas scaffolding protein family member 4	0.126272	-0.113238	433.53	485.18	1	0	1.00208	0.979381	0.987696
CAST	212586_at	calpastatin	0.173447	-0.136955	293.52	309.89	1	0	1.42025	9.43487e-18	1.34062e-16
CASZ1	220015_at	castor zinc finger 1	0.13614	-0.116588	491.61	549.63	1	0	-1.0255	0.36938	0.468995
CAT	201432_at	catalase	0.187058	0.165787	268.48	207.89	1	0	1.14591	0.00135303	0.00325336
CATR1	211601_at	CATR tumorigenicity conversion 1	0.127844	-0.127844	475.82	584.52	1	0	-1.1649	0.045481	0.0785164
CATSPERB	220293_at	cation channel, sperm-associated, beta	0.238672	-0.201993	476.96	492.43	0.0156668	NEG	-1.03682	0.606668	0.693093
CATSPERG	221316_at	cation channel, sperm-associated, gamma	0.163053	0.163053	688.1	587.45	1	0	-1.03418	0.698546	0.771345
CAV1	212097_at	caveolin 1, caveolae protein, 22kDa	0.335183	0.263567	441.54	442.44	0.00756336	POS	1.38479	2.58829e-07	1.0989e-06
CAV2	203323_at	caveolin 2	0.279858	0.263937	486.78	412.61	0.126944	POS	-1.01993	0.712649	0.783384
CAV3	208204_s_at	caveolin 3	0.134131	-0.000422296	515.73	510.5	1	0	-1.16183	0.05941	0.0991572
CBARA1	216903_s_at	calcium binding atopy-related autoantigen 1	0.162969	0.0929755	541	551.78	1	0	1.04824	0.0654851	0.108104
CBFA2T2	207625_s_at	core-binding factor, runt domain, alpha subunit 2; translocated to, 2	0.160752	0.1004	734.33	729.18	1	0	1.15925	3.07893e-05	9.66674e-05
CBFA2T3	208056_s_at	core-binding factor, runt domain, alpha subunit 2; translocated to, 3	0.252897	-0.252897	310.54	613.65	0.000943316	NEG	1.35478	2.18539e-09	1.22674e-08
CBFB	202370_s_at	core-binding factor, beta subunit	0.148133	0.0828496	260.34	224.47	1	0	-1.38461	1.09689e-22	2.57557e-21
CBL	206607_at	Cas-Br-M (murine) ecotropic retroviral transforming sequence	0.154118	0.154118	685.33	610.37	1	0	-1.08859	0.147422	0.218187
CBLB	209682_at	Cas-Br-M (murine) ecotropic retroviral transforming sequence b	0.176954	-0.0063586	281.96	357.5	1	0	-1.12102	0.0074194	0.0154127
CBLC	220638_s_at	Cas-Br-M (murine) ecotropic retroviral transforming sequence c	0.177022	-0.177022	205.87	266.59	0.308911	NEG	1.59586	2.43677e-05	7.77549e-05
CBLL1	220018_at	Cas-Br-M (murine) ecotropic retroviral transforming sequence-like 1	0.141509	0.0650465	242.16	216.94	1	0	-1.09477	0.0966743	0.151499
CBLN1	205747_at	cerebellin 1 precursor	0.122637	-0.122637	471.24	495.48	1	0	-1.03374	0.687773	0.76203
CBR1	209213_at	carbonyl reductase 1	0.19075	-0.179869	197.86	269.12	0.445384	NEG	-1.27563	0.00394619	0.00868327
CBR3	205379_at	carbonyl reductase 3	0.174676	-0.146748	203.72	240.18	1	0	-1.49089	5.05137e-13	4.35035e-12
CBR4	213626_at	carbonyl reductase 4	0.181309	-0.0122323	490.38	517.91	0.702783	NEG	1.54019	2.1266e-16	2.59254e-15
CBS	212816_s_at	cystathionine-beta-synthase	0.151999	0.0131164	390.83	343.07	1	NEG	-2.05188	5.36354e-19	8.63537e-18
CBX1	201518_at	chromobox homolog 1	0.191547	-0.110223	268.98	298.42	1	0	1.05319	0.189832	0.269984
CBX2	215989_at	chromobox homolog 2	0.133839	0.133839	360.08	249.68	1	0	-1.30296	0.000292593	0.00079436
CBX3	200037_s_at	chromobox homolog 3	0.180208	-0.0771181	504.94	480.78	0.898791	NEG	-1.05666	0.106428	0.164552
CBX4	206724_at	chromobox homolog 4	0.178788	0.0445105	410.76	444.72	1	POS	1.51988	6.0161e-09	3.18693e-08
CBX5	212126_at	chromobox homolog 5	0.198673	0.192486	692.42	511.89	1	0	1.08867	0.0348437	0.0617063
CBX6	202047_s_at	chromobox homolog 6	0.127876	-0.0216824	424.91	504.39	1	0	1.2393	1.69469e-06	6.44541e-06
CBX7	212914_at	chromobox homolog 7	0.203567	-0.203567	544.97	702.28	1	0	1.68714	3.18004e-19	5.25502e-18
CBX8	219755_at	chromobox homolog 8	0.136738	-0.00224246	243.78	256.56	1	0	-1.03159	0.655095	0.734157
CBY1	203450_at	chibby homolog 1 (Drosophila)	0.181903	0.129325	316.99	316	1	0	-1.02434	0.500823	0.596694
CC2D1A	58994_at	coiled-coil and C2 domain containing 1A	0.173156	0.124197	365.83	362.59	0.702783	POS	1.03788	0.300934	0.396347
CCBL1	206037_at	cysteine conjugate-beta lyase, cytoplasmic	0.187005	0.187005	927.22	866.56	1	0	1.16867	0.0028093	0.00637031
CCBL2	209472_at	cysteine conjugate-beta lyase 2	0.138138	0.128198	252.31	218.51	1	0	1.07439	0.0282409	0.0511322
CCBP2	206887_at	chemokine binding protein 2	0.177282	0.177282	797.74	688.27	1	0	1.0535	0.497191	0.593258
CCDC101	48117_at	coiled-coil domain containing 101	0.165455	-0.165455	310.57	412.38	1	0	1.06385	0.0280573	0.0508434
CCDC102B	220301_at	coiled-coil domain containing 102B	0.168526	-0.130725	239.5	256.72	1	0	-1.24693	0.0207747	0.0388948
CCDC106	207006_s_at	coiled-coil domain containing 106	0.172598	0.149972	230.44	182.63	1	0	2.19853	1.26295e-16	1.57751e-15
CCDC109B	218802_at	coiled-coil domain containing 109B	0.168431	0.160334	486.19	417.49	1	0	-1.0932	0.00972036	0.0196934
CCDC121	220321_s_at	coiled-coil domain containing 121	0.112992	-0.0532513	306.25	339.24	1	0	1.14513	0.00600936	0.0127398
CCDC130	208094_s_at	coiled-coil domain containing 130	0.180268	0.180268	639.65	498.53	1	0	1.03732	0.317744	0.414703
CCDC132	207045_at	coiled-coil domain containing 132	0.113765	0.0346161	500.78	491.8	1	0	1.35098	9.77489e-05	0.000285384
CCDC134	220077_at	coiled-coil domain containing 134	0.11815	-0.0993264	240.15	302.7	1	0	-1.21634	0.0148817	0.0288224
CCDC144A	216045_at	coiled-coil domain containing 144A	0.1188	-0.110937	316.95	337.85	1	0	1.09321	0.350824	0.449685
CCDC15	220466_at	coiled-coil domain containing 15	0.163611	-0.158771	529.14	630.73	1	0	1.07294	0.140722	0.20959
CCDC19	220308_at	coiled-coil domain containing 19	0.1593	-0.1593	315.19	431.56	1	0	1.40264	3.04905e-06	1.12007e-05
CCDC21	219611_s_at	coiled-coil domain containing 21	0.159337	0.159337	623.22	559.72	1	0	-1.01579	0.755123	0.816994
CCDC22	206016_at	coiled-coil domain containing 22	0.223377	0.223377	249.37	224.85	0.445384	POS	1.23843	1.15492e-05	3.87915e-05
CCDC25	218125_s_at	coiled-coil domain containing 25	0.167139	0.140866	544.91	517.12	1	0	1.33965	3.08906e-12	2.48043e-11
CCDC28A	209479_at	coiled-coil domain containing 28A	0.157043	-0.157043	301.66	343.48	0.702783	NEG	1.19151	1.03912e-06	4.07656e-06
CCDC28B	221912_s_at	coiled-coil domain containing 28B	0.152444	-0.0554027	361.02	360.14	1	NEG	-1.23883	0.00126837	0.00306996
CCDC30	221171_at	coiled-coil domain containing 30	0.148709	0.148709	510.29	421.51	1	0	1.25527	0.000507057	0.00131131
CCDC33	220908_at	coiled-coil domain containing 33	0.138304	0.138304	462.12	427.36	1	NEG	-1.07397	0.182995	0.262044
CCDC40	220592_at	coiled-coil domain containing 40	0.15246	0.0256444	777.91	765.84	1	0	1.06169	0.1547	0.22729
CCDC41	219644_at	coiled-coil domain containing 41	0.151005	-0.151005	774.46	803	1	0	1.16824	4.69384e-05	0.000143642
CCDC46	213644_at	coiled-coil domain containing 46	0.186261	0.0621728	395.73	453.52	1	0	1.00332	0.951725	0.966439
CCDC47	217814_at	coiled-coil domain containing 47	0.208806	-0.208806	229.24	363.69	0.702783	NEG	1.09713	0.0346891	0.0614817
CCDC48	220006_at	coiled-coil domain containing 48	0.14485	-0.14485	197.35	340.33	1	0	1.53491	1.81755e-07	7.89885e-07
CCDC49	218655_s_at	CWC25 spliceosome-associated protein homolog (S. cerevisiae)	0.2034	0.1434	796.11	699.43	1	0	1.00719	0.873142	0.907802
CCDC51	218722_s_at	coiled-coil domain containing 51	0.183352	0.0801586	337.61	380.59	0.308911	POS	1.13161	6.6755e-05	0.000199433
CCDC52	215094_at	spindle and centriole associated protein 1	0.119838	0.119838	446.22	362.25	1	0	1.19016	0.0750877	0.121741
CCDC53	218628_at	coiled-coil domain containing 53	0.167111	0.167111	310.02	284.99	0.799204	POS	1.19631	0.000554224	0.00142286
CCDC56	218026_at	coiled-coil domain containing 56	0.213504	0.213504	274.57	200.21	1	0	1.41351	8.44767e-22	1.83751e-20
CCDC57	214818_at	coiled-coil domain containing 57	0.154912	0.133292	658.06	599.63	1	0	-1.07234	0.354289	0.453181
CCDC59	218936_s_at	coiled-coil domain containing 59	0.156326	-0.071529	235.03	229.42	1	0	-1.23808	3.79915e-13	3.32603e-12
CCDC6	204716_at	coiled-coil domain containing 6	0.188506	-0.118187	259.2	257.76	1	0	1.02439	0.622934	0.70754
CCDC64	215015_at	coiled-coil domain containing 64	0.128178	-0.128178	244.22	368.73	1	0	1.38937	1.19415e-07	5.31695e-07
CCDC68	220180_at	coiled-coil domain containing 68	0.120117	-0.0937603	464.46	477.87	1	0	1.73183	5.80483e-09	3.08273e-08
CCDC69	212886_at	coiled-coil domain containing 69	0.306416	-0.306416	315.42	513.03	0.610924	NEG	-1.04988	0.504983	0.600847
CCDC70	221167_s_at	coiled-coil domain containing 70	0.110949	-0.105479	432.56	452.72	1	0	-1.01122	0.906844	0.932458
CCDC71	219893_at	coiled-coil domain containing 71	0.14553	0.14553	554.7	448.18	1	0	-1.06351	0.262212	0.353746
CCDC72	221791_s_at	coiled-coil domain containing 72	0.18771	-0.117472	366.27	356.52	1	0	1.05102	0.173993	0.251135
CCDC76	219130_at	coiled-coil domain containing 76	0.210289	0.205679	687.29	635.41	0.799204	POS	1.10478	0.0482463	0.0827536
CCDC81	220389_at	coiled-coil domain containing 81	0.163686	-0.163686	438.97	597.48	0.610924	NEG	-1.19603	0.0385111	0.067542
CCDC82	220693_at	coiled-coil domain containing 82	0.173879	-0.168165	497.71	645.97	1	NEG	-1.17036	0.0299651	0.053893
CCDC85B	204610_s_at	coiled-coil domain containing 85B	0.170285	0.170285	295.85	278.85	1	0	-1.10208	0.0550919	0.0929021
CCDC85C	219018_s_at	coiled-coil domain containing 85C	0.150505	0.140477	321.68	278.35	1	0	-1.07885	0.21625	0.301737
CCDC86	203119_at	coiled-coil domain containing 86	0.188656	-0.181814	408.66	539.5	1	0	-1.16172	1.64984e-07	7.21691e-07
CCDC87	219887_at	coiled-coil domain containing 87	0.135591	-0.0175422	454.86	482.79	1	0	1.09709	0.272319	0.365325
CCDC88A	221078_s_at	coiled-coil domain containing 88A	0.151386	0.0386042	357.85	395.7	1	0	-1.24113	0.00120774	0.00293009
CCDC88C	215343_at	coiled-coil domain containing 88C	0.15873	-0.15873	205.39	238.48	0.524813	NEG	-1.00049	0.995042	0.997082
CCDC90A	220094_s_at	coiled-coil domain containing 90A	0.186605	-0.186605	277.65	300.78	1	0	-1.37048	2.00191e-13	1.79973e-12
CCDC90B	218288_s_at	coiled-coil domain containing 90B	0.174269	-0.0733794	281.94	252.19	1	0	-1.08937	0.00312686	0.00702023
CCDC91	218545_at	coiled-coil domain containing 91	0.216674	0.205787	284.5	211.97	0.799204	POS	1.26373	3.17107e-08	1.52353e-07
CCDC9	206257_at	coiled-coil domain containing 9	0.198709	0.174598	1097.45	1057.58	1	0	-1.03168	0.389756	0.489994
CCDC92	218175_at	coiled-coil domain containing 92	0.209531	0.209531	586.41	425.86	1	0	1.03295	0.427265	0.526741
CCDC93	209688_s_at	coiled-coil domain containing 93	0.188245	0.157134	666.48	638.99	1	0	1.01558	0.698269	0.771345
CCDC94	204335_at	coiled-coil domain containing 94	0.177309	0.14493	219.41	191.49	1	0	1.15433	0.0382795	0.0671636
CCDC99	221685_s_at	coiled-coil domain containing 99	0.162849	0.0256784	506.04	516.53	1	0	-1.25155	0.00815869	0.0167865
CCHCR1	209698_at	coiled-coil alpha-helical rod protein 1	0.22297	-0.22297	315.39	427.21	0.203413	NEG	-1.34553	2.62737e-06	9.7248e-06
CCIN	210642_at	calicin	0.119507	0.0352361	392.53	384.53	1	0	1.08625	0.171071	0.247648
CCK	205827_at	cholecystokinin	0.139912	0.139912	453.13	344.33	1	0	-1.1979	0.0509757	0.0868836
CCKAR	211173_at	cholecystokinin A receptor	0.133009	-0.126666	404.37	479.34	1	NEG	1.00138	0.984639	0.990893
CCKBR	210381_s_at	cholecystokinin B receptor	0.207388	0.207388	718.08	521.48	1	POS	-1.44856	2.78742e-07	1.17758e-06
CCL11	210133_at	chemokine (C-C motif) ligand 11	0.14709	0.0649242	379.63	392.63	1	0	-1.08504	0.257546	0.348451
CCL1	207533_at	chemokine (C-C motif) ligand 1	0.133973	0.0544417	503.1	466.79	1	0	-1.1037	0.0228765	0.0424172
CCL13	206407_s_at	chemokine (C-C motif) ligand 13	0.168991	0.148991	473.95	411.99	1	0	-1.83139	1.56261e-11	1.15878e-10
CCL16	207354_at	chemokine (C-C motif) ligand 16	0.130848	0.130848	635.35	590.98	1	0	-1.03092	0.711867	0.782667
CCL17	207900_at	chemokine (C-C motif) ligand 17	0.133949	0.00498121	251.16	323.27	1	0	-1.151	0.073066	0.118857
CCL18	209924_at	chemokine (C-C motif) ligand 18 (pulmonary and activation-regulated)	0.19187	0.0992143	349.62	356.2	0.373293	POS	-3.1997	2.10168e-24	5.88053e-23
CCL19	210072_at	chemokine (C-C motif) ligand 19	0.249843	-0.000607488	363.95	466.02	1	0	-1.4696	0.000493556	0.0012803
CCL20	205476_at	chemokine (C-C motif) ligand 20	0.135018	0.135018	337.58	187.19	1	0	-2.52677	1.56626e-18	2.44125e-17
CCL21	204606_at	chemokine (C-C motif) ligand 21	0.205045	-0.205045	291.74	439.77	1	0	-1.28087	0.00735943	0.0153031
CCL2	216598_s_at	chemokine (C-C motif) ligand 2	0.194142	0.0332111	301.3	284.88	0.799204	NEG	-1.82901	1.02622e-10	6.87197e-10
CCL22	207861_at	chemokine (C-C motif) ligand 22	0.149293	0.0262103	456.01	454.8	1	0	-1.41714	0.0001902	0.000532654
CCL23	210548_at	chemokine (C-C motif) ligand 23	0.153361	-0.14847	542.81	654.85	1	0	-1.04256	0.649789	0.72995
CCL24	221463_at	chemokine (C-C motif) ligand 24	0.142255	-0.136606	390.6	513.64	1	0	-1.27721	0.00161261	0.00382417
CCL25	206988_at	chemokine (C-C motif) ligand 25	0.152148	-0.14309	593.69	649.66	1	0	1.10002	0.24434	0.333833
CCL27	207955_at	chemokine (C-C motif) ligand 27	0.108891	-0.101514	381.5	405.78	1	0	-1.02275	0.791459	0.845292
CCL4	204103_at	chemokine (C-C motif) ligand 4	0.25095	-0.118641	421.39	345.88	1	0	-1.27353	0.000272323	0.000744259
CCL5	204655_at	chemokine (C-C motif) ligand 5	0.324284	0.0539371	404.35	500.86	1	POS	-1.84529	3.78638e-12	3.00991e-11
CCL7	208075_s_at	chemokine (C-C motif) ligand 7	0.197684	-0.128149	270.63	263.07	0.898791	NEG	-1.87209	3.27464e-13	2.88874e-12
CCL8	214038_at	chemokine (C-C motif) ligand 8	0.239896	-0.149814	350.68	322.16	0.799204	NEG	-1.935	1.26017e-15	1.43312e-14
CCNA1	205899_at	cyclin A1	0.198795	0.198795	733.47	519.78	1	0	-1.37833	0.000237358	0.00065547
CCNA2	213226_at	cyclin A2	0.249352	0.152139	475.53	413.11	0.373293	POS	-2.06147	4.17344e-32	2.58611e-30
CCNB1	214710_s_at	cyclin B1	0.278288	0.278288	312.38	286.23	0.0564129	POS	-1.63816	1.49699e-17	2.07375e-16
CCNB1IP1	217988_at	cyclin B1 interacting protein 1, E3 ubiquitin protein ligase	0.15145	-0.140809	260.97	294.32	1	0	-1.24678	1.6458e-07	7.20171e-07
CCNB2	202705_at	cyclin B2	0.360144	0.20875	315.61	293.99	4.67658e-06	POS	-2.31528	1.33001e-37	1.52209e-35
CCNC	201955_at	cyclin C	0.199437	-0.148946	243.12	275.56	1	POS	-1.28591	1.38068e-11	1.03473e-10
CCND1	208712_at	cyclin D1	0.183575	-0.122478	266.16	302.07	1	0	2.65599	7.22247e-33	5.06889e-31
CCND2	200953_s_at	cyclin D2	0.265432	-0.103055	582.89	600.37	0.898791	POS	1.03074	0.500298	0.596237
CCND3	201700_at	cyclin D3	0.160608	0.108161	213.82	232.63	1	0	-1.08326	0.0264213	0.0481967
CCNE1	213523_at	cyclin E1	0.193883	0.0618093	414.58	338.77	1	0	-2.74585	1.62887e-38	2.10863e-36
CCNE2	205034_at	cyclin E2	0.260281	0.260281	340.5	244.82	0.16179	POS	-1.74465	7.08741e-15	7.49013e-14
CCNF	204826_at	cyclin F	0.185542	0.185542	365.25	246.81	1	0	-1.19057	9.64525e-05	0.000281793
CCNG1	208796_s_at	cyclin G1	0.19426	0.19426	281.05	231.26	1	0	1.36214	1.00969e-13	9.36899e-13
CCNG2	202769_at	cyclin G2	0.160473	0.045932	296.06	303.34	1	0	1.83831	1.506e-32	9.86116e-31
CCNH	204093_at	cyclin H	0.173534	0.0494796	302.29	321.95	1	0	1.33465	1.86667e-21	3.90006e-20
CCNI	208656_s_at	cyclin I	0.155366	-0.155366	204.82	228.19	1	0	1.24645	3.46848e-10	2.16938e-09
CCNJ	219470_x_at	cyclin J	0.152645	-0.0447268	475.36	472.41	1	0	-1.47614	1.42967e-18	2.23935e-17
CCNJL	219227_at	cyclin J-like	0.143684	0.143684	751.99	717.75	1	0	-1.29228	7.1006e-05	0.00021114
CCNK	219273_at	cyclin K	0.149442	0.149442	648.64	553.87	1	0	-1.01199	0.792325	0.845861
CCNL1	220046_s_at	cyclin L1	0.201166	-0.201166	689.57	764.53	0.203413	POS	-1.05878	0.273346	0.366394
CCNL2	221427_s_at	cyclin L2	0.175413	0.162267	492.45	457.63	1	0	1.26553	0.0037223	0.00823627
CCNO	210021_s_at	cyclin O	0.197354	-0.14975	455.41	476.88	0.0982384	NEG	1.63775	1.97096e-07	8.53053e-07
CCNT1	206967_at	cyclin T1	0.195474	0.195474	418.92	364.48	0.799204	POS	1.04669	0.551214	0.643277
CCNT2	213743_at	cyclin T2	0.220529	0.0707252	475.21	553.21	0.308911	POS	1.22907	6.40546e-08	2.95027e-07
CCPG1	221511_x_at	cell cycle progression 1	0.165777	0.165777	634.11	575.77	1	POS	1.46878	1.07991e-16	1.36908e-15
CCR10	220565_at	chemokine (C-C motif) receptor 10	0.186953	0.182047	671.74	565.46	1	0	-1.0958	0.140096	0.208769
CCR1	205098_at	chemokine (C-C motif) receptor 1	0.240539	0.222987	386	362.01	1	0	-1.46798	2.58991e-13	2.30389e-12
CCR2	206978_at	chemokine (C-C motif) receptor 2	0.28605	-0.167356	604.95	606.53	0.445384	NEG	-1.27171	0.000112426	0.000324432
CCR3	208304_at	chemokine (C-C motif) receptor 3	0.125047	-0.112673	422.61	486.13	1	0	1.22213	0.0250791	0.0459712
CCR4	208376_at	chemokine (C-C motif) receptor 4	0.167292	0.167292	742.21	652.87	1	0	-1.07687	0.298005	0.393182
CCR5	206991_s_at	chemokine (C-C motif) receptor 5	0.261943	-0.261943	246.32	391.12	0.799204	NEG	-1.29517	0.000911842	0.00226305
CCR6	206983_at	chemokine (C-C motif) receptor 6	0.225336	-0.208501	331.91	404.95	0.16179	NEG	-1.03393	0.612593	0.698606
CCR7	206337_at	chemokine (C-C motif) receptor 7	0.279715	-0.279715	414.6	554.97	1	0	-1.44302	9.15536e-07	3.62194e-06
CCR8	208059_at	chemokine (C-C motif) receptor 8	0.158007	0.15251	662.19	534.59	1	0	-1.34407	7.09297e-05	0.000210962
CCR9	207445_s_at	chemokine (C-C motif) receptor 9	0.180009	0.180009	851.91	802.19	1	0	1.00558	0.934217	0.953891
CCRK	205271_s_at	cyclin-dependent kinase 20	0.143055	0.143055	660.42	585.17	1	0	1.26569	2.15852e-09	1.21272e-08
CCRL1	220351_at	chemokine (C-C motif) receptor-like 1	0.15034	-0.068297	396	484.29	1	0	-1.01725	0.839064	0.881316
CCRL2	211434_s_at	chemokine (C-C motif) receptor-like 2	0.151154	-0.122831	262.5	287.83	1	0	-1.15391	0.0717686	0.116972
CCRN4L	220671_at	CCR4 carbon catabolite repression 4-like (S. cerevisiae)	0.171609	0.157013	865.77	823.86	1	0	-1.07659	0.0390419	0.0683597
CCS	203522_at	copper chaperone for superoxide dismutase	0.185355	0.185355	373.68	304.24	1	0	1.19099	3.2806e-05	0.000102619
CCT2	201947_s_at	chaperonin containing TCP1, subunit 2 (beta)	0.194067	-0.106335	303.27	295.57	1	0	-1.04854	0.181909	0.260693
CCT3	200910_at	chaperonin containing TCP1, subunit 3 (gamma)	0.281446	-0.281446	258.54	368.27	0.00756336	NEG	-1.16139	7.75742e-05	0.000229864
CCT4	200877_at	chaperonin containing TCP1, subunit 4 (delta)	0.270859	-0.23564	223.42	312.9	0.252334	NEG	-1.26208	9.80238e-12	7.47866e-11
CCT5	208696_at	chaperonin containing TCP1, subunit 5 (epsilon)	0.237808	-0.0410333	281.16	322.26	1	POS	-1.51289	2.17808e-18	3.34704e-17
CCT6A	201327_s_at	chaperonin containing TCP1, subunit 6A (zeta 1)	0.170451	0.0497275	297.83	296.28	0.308911	NEG	-1.35545	2.86874e-17	3.86034e-16
CCT6B	206587_at	chaperonin containing TCP1, subunit 6B (zeta 2)	0.189268	0.189268	619.57	314.9	1	0	1.03743	0.357979	0.457026
CCT7	200812_at	chaperonin containing TCP1, subunit 7 (eta)	0.223893	-0.223893	308.93	342.85	0.702783	NEG	-1.15634	0.000155929	0.000442432
CCT8	200873_s_at	chaperonin containing TCP1, subunit 8 (theta)	0.264191	-0.255352	296.2	358.45	0.0109661	NEG	-1.27295	6.44355e-09	3.39777e-08
CCT8L2	220508_at	chaperonin containing TCP1, subunit 8 (theta)-like 2	0.116683	0.116683	385.45	319.58	1	0	-1.07854	0.232211	0.319517
CD14	201743_at	CD14 molecule	0.232086	0.183569	290.22	281.79	1	0	-1.26285	8.4333e-05	0.000248154
CD151	204306_s_at	CD151 molecule (Raph blood group)	0.176728	-0.176728	308.37	391.95	0.524813	NEG	1.32348	5.25047e-07	2.14459e-06
CD160	207840_at	CD160 molecule	0.171739	-0.171739	486.25	593.24	1	0	-1.16816	0.00381163	0.0084178
CD163	215049_x_at	CD163 molecule	0.195545	-0.159806	334.01	363.11	1	0	-1.73642	1.93607e-14	1.94726e-13
CD164	208405_s_at	CD164 molecule, sialomucin	0.181074	-0.113407	207.13	258.72	1	0	1.2274	4.07462e-10	2.51873e-09
CD177	219669_at	CD177 molecule	0.121492	0.0624822	427.89	400.41	1	0	1.28556	0.000251892	0.000692445
CD180	206206_at	CD180 molecule	0.215878	0.157333	378.9	365.09	1	0	-1.37568	1.15432e-07	5.15407e-07
CD19	206398_s_at	CD19 molecule	0.223097	-0.117892	606.2	609.11	0.702783	NEG	-1.4195	6.61253e-06	2.31402e-05
CD1A	210325_at	CD1a molecule	0.2282	0.224152	901.6	754.99	0.702783	POS	-1.17654	0.00168993	0.00399241
CD1B	206749_at	CD1b molecule	0.134855	-0.134855	420.72	548.63	1	0	-1.11866	0.228737	0.315969
CD1C	205987_at	CD1c molecule	0.197905	-0.0496458	280.78	352.87	1	0	1.09386	0.446309	0.545456
CD1D	205789_at	CD1d molecule	0.18557	-0.18557	422.61	513.31	0.702783	NEG	-1.16983	0.0397822	0.0694896
CD1E	208592_s_at	CD1e molecule	0.151885	0.146269	555.92	484.55	1	0	-1.08496	0.197194	0.278669
CD200	209583_s_at	CD200 molecule	0.219046	0.115568	497.55	536.85	0.610924	POS	-1.10865	0.0158614	0.0305609
CD207	220428_at	CD207 molecule, langerin	0.157365	0.157365	784.9	737.08	0.702783	POS	-1.20041	0.0264246	0.0481967
CD209	207277_at	CD209 molecule	0.176373	-0.176373	686.01	706.48	0.524813	NEG	-1.11467	0.0220021	0.0409813
CD2	205831_at	CD2 molecule	0.295911	-0.295911	427.92	473.16	0.524813	NEG	-1.48544	3.88052e-07	1.60882e-06
CD22	38521_at	CD22 molecule	0.1767	-0.0526327	868.24	890.03	1	0	1.04713	0.393917	0.493728
CD226	207315_at	CD226 molecule	0.148908	-0.132625	647.68	702.92	0.898791	NEG	-1.0934	0.101862	0.158418
CD24	216379_x_at	CD24 molecule	0.289348	-0.246744	244.51	264.24	0.0418488	NEG	-1.57898	1.42829e-07	6.29688e-07
CD244	220307_at	CD244 molecule, natural killer cell receptor 2B4	0.158948	-0.158948	370.47	402.06	1	0	-1.15764	0.0533824	0.0903915
CD247	210031_at	CD247 molecule	0.249736	-0.153803	492.86	490.02	1	0	-1.43123	3.2275e-06	1.18187e-05
CD248	219025_at	CD248 molecule, endosialin	0.251503	-0.251503	609.91	669.68	1	0	1.08188	0.0700684	0.114494
CD27	206150_at	CD27 molecule	0.299603	-0.299603	344.53	466.27	1	0	-1.42052	5.56827e-06	1.9703e-05
CD28	206545_at	CD28 molecule	0.250844	-0.250844	620.14	705.91	0.610924	NEG	-1.06931	0.194866	0.275962
CD2AP	203593_at	CD2-associated protein	0.21217	0.21217	347.71	250.71	0.030602	POS	1.12114	0.00267852	0.00609555
CD2BP2	202257_s_at	CD2 (cytoplasmic tail) binding protein 2	0.187347	-0.0146899	259.16	277.89	1	POS	1.29183	1.69804e-10	1.10108e-09
CD300A	209933_s_at	CD300a molecule	0.193901	-0.168101	404.21	424.03	1	0	-1.24917	3.43983e-06	1.25591e-05
CD300C	207270_x_at	CD300c molecule	0.162375	0.162375	631.98	526.01	1	0	-1.05537	0.219922	0.306089
CD302	203799_at	CD302 molecule	0.18825	0.0661725	454.12	464.73	1	0	1.49758	1.54319e-12	1.27458e-11
CD320	218529_at	CD320 molecule	0.16543	-0.16543	188.04	272.98	0.799204	NEG	-1.0292	0.673667	0.749548
CD33	206120_at	CD33 molecule	0.153243	-0.0376581	362.79	448.13	1	0	1.0445	0.517268	0.612381
CD34	209543_s_at	CD34 molecule	0.190882	-0.190882	776.05	837.54	1	0	1.17936	0.00019855	0.000554569
CD36	206488_s_at	CD36 molecule (thrombospondin receptor)	0.292679	-0.151194	248.6	481.86	1	0	1.52704	1.33378e-05	4.4493e-05
CD37	204192_at	CD37 molecule	0.261232	-0.261232	345.48	395.56	1	0	-1.18497	0.0288298	0.0520206
CD38	205692_s_at	CD38 molecule	0.241844	-0.138115	398.89	371.29	1	0	-2.02857	5.5099e-14	5.29042e-13
CD3D	213539_at	CD3d molecule, delta (CD3-TCR complex)	0.271566	-0.242899	346.32	400.15	0.524813	NEG	-1.50796	1.51874e-07	6.68254e-07
CD3E	205456_at	CD3e molecule, epsilon (CD3-TCR complex)	0.249106	-0.249106	757.99	797.08	0.252334	NEG	-1.26403	5.53811e-05	0.000167902
CD3EAP	205264_at	CD3e molecule, epsilon associated protein	0.161306	-0.114515	423.53	414.21	1	0	-1.07397	0.0957587	0.150473
CD3G	206804_at	CD3g molecule, gamma (CD3-TCR complex)	0.201452	-0.201452	340.45	391.65	1	0	-1.58308	4.63919e-06	1.66162e-05
CD40	35150_at	CD40 molecule, TNF receptor superfamily member 5	0.270996	0.270996	916.48	776.28	0.524813	POS	-1.17408	2.70113e-05	8.55494e-05
CD40LG	207892_at	CD40 ligand	0.20889	-0.20889	306.34	446.71	0.898791	NEG	-1.09365	0.281475	0.374956
CD4	203547_at	CD4 molecule	0.218172	-0.218172	469.55	559.49	1	0	-1.14235	0.0198212	0.037363
CD44	212063_at	CD44 molecule (Indian blood group)	0.158937	-0.0734279	282.74	258.69	1	0	1.09531	0.0511775	0.0871926
CD46	208783_s_at	CD46 molecule, complement regulatory protein	0.225964	0.0724456	269.29	284.29	0.445384	POS	1.56782	8.16034e-25	2.43908e-23
CD47	213857_s_at	CD47 molecule	0.189768	-0.189768	238.13	336.97	1	NEG	-1.30603	3.1826e-08	1.52775e-07
CD48	204118_at	CD48 molecule	0.279212	-0.279212	389.06	445.14	0.524813	NEG	-1.35339	1.46276e-06	5.60526e-06
CD5	206485_at	CD5 molecule	0.187624	0.18248	680.39	505.55	1	0	-1.09666	0.187553	0.267665
CD52	34210_at	CD52 molecule	0.276367	-0.276367	304.16	376.03	1	0	-1.44366	0.000134443	0.000384041
CD53	203416_at	CD53 molecule	0.277667	-0.194175	473.27	479.35	0.252334	NEG	-1.35525	8.15179e-09	4.24568e-08
CD55	201926_s_at	CD55 molecule, decay accelerating factor for complement (Cromer blood group)	0.241119	0.241119	261.02	204.45	0.799204	POS	-1.16925	0.000611507	0.00156015
CD58	205173_x_at	CD58 molecule	0.178213	-0.0986459	314.26	323.56	1	0	-1.19343	8.01787e-05	0.000236918
CD59	200983_x_at	CD59 molecule, complement regulatory protein	0.186721	-0.175007	218.08	260.41	1	NEG	-1.20048	0.000651151	0.00165236
CD5L	206680_at	CD5 molecule-like	0.153917	0.153917	748.98	619.27	1	0	1.09116	0.26822	0.360626
CD6	213958_at	CD6 molecule	0.219251	-0.219251	505.83	618.57	1	0	-1.36841	1.45079e-06	5.56611e-06
CD63	200663_at	CD63 molecule	0.228506	-0.228506	226.32	311.59	0.898791	NEG	1.13502	2.12862e-06	7.98105e-06
CD69	209795_at	CD69 molecule	0.322568	-0.224083	666.49	680.16	0.203413	NEG	-1.10468	0.224967	0.311819
CD70	206508_at	CD70 molecule	0.125361	-0.0797576	269.22	267.64	1	0	-1.17122	0.0134535	0.0263654
CD7	214049_x_at	CD7 molecule	0.253641	-0.199917	259.52	298.48	1	0	-1.51508	2.16567e-06	8.10324e-06
CD72	215925_s_at	CD72 molecule	0.178128	-0.0670302	261.27	284.21	1	0	-1.26295	0.0144551	0.0280769
CD74	209619_at	CD74 molecule, major histocompatibility complex, class II invariant chain	0.275025	-0.187475	441.32	449.21	0.799204	NEG	-1.02966	0.611129	0.697312
CD79A	205049_s_at	CD79a molecule, immunoglobulin-associated alpha	0.222356	-0.222356	443.39	472.31	1	0	-1.3925	3.52742e-05	0.000109852
CD79B	205297_s_at	CD79b molecule, immunoglobulin-associated beta	0.255661	-0.255661	266.4	354.29	0.203413	NEG	-1.54439	1.08088e-06	4.22344e-06
CD80	207176_s_at	CD80 molecule	0.17952	-0.171143	850.63	862.59	1	0	-1.09411	0.0185461	0.0351576
CD81	200675_at	CD81 molecule	0.204271	0.196146	495.88	401.96	1	0	1.00103	0.973904	0.983581
CD82	203904_x_at	CD82 molecule	0.121443	-0.0249375	415.12	398.67	0.799204	NEG	-1.36384	2.27514e-09	1.27486e-08
CD83	204440_at	CD83 molecule	0.24924	0.24924	608.73	491.45	1	POS	-1.22555	4.28208e-06	1.54225e-05
CD84	205988_at	CD84 molecule	0.203632	0.203632	543.2	481.13	1	0	-1.14065	0.00675634	0.014137
CD86	210895_s_at	CD86 molecule	0.199029	-0.0465645	337.82	343.86	1	0	-1.24067	9.48359e-05	0.000277645
CD8A	205758_at	CD8a molecule	0.21786	-0.21786	438.27	544.32	1	0	-1.19957	0.0126717	0.0249719
CD8B	207979_s_at	CD8b molecule	0.199386	0.193509	621.26	550.63	1	0	-1.24083	0.0054127	0.0115695
CD9	201005_at	CD9 molecule	0.229985	-0.229985	195.83	319.42	0.16179	NEG	1.28849	1.50552e-06	5.75697e-06
CD93	202878_s_at	CD93 molecule	0.301236	0.0975373	315.61	314.3	1	0	-1.12538	0.0942444	0.148405
CD96	206761_at	CD96 molecule	0.20739	-0.20739	484.63	550.01	1	0	-1.40339	6.18284e-06	2.17143e-05
CD97	202910_s_at	CD97 molecule	0.194857	-0.115986	370.11	368.25	1	0	-1.40919	3.97987e-09	2.16608e-08
CD99	201029_s_at	CD99 molecule	0.245964	0.216478	384.46	337.23	1	0	-1.02168	0.599678	0.687271
CDA	205627_at	cytidine deaminase	0.136288	-0.136288	492.27	533.28	1	0	-1.1125	0.231124	0.318435
CDADC1	221015_s_at	cytidine and dCMP deaminase domain containing 1	0.131726	-0.111726	499.07	539.24	1	0	1.30913	0.000698729	0.00176566
CDC123	201725_at	cell division cycle 123 homolog (S. cerevisiae)	0.290858	-0.253	220.45	280.21	4.70048e-05	NEG	-1.45038	3.09141e-21	6.32369e-20
CDC14A	210742_at	CDC14 cell division cycle 14 homolog A (S. cerevisiae)	0.174944	0.0858325	477.83	500.76	1	0	1.2038	0.0145856	0.0282914
CDC14B	221555_x_at	CDC14 cell division cycle 14 homolog B (S. cerevisiae)	0.216335	-0.0939684	927.13	915.33	0.898791	NEG	-1.04676	0.27324	0.366329
CDC16	209659_s_at	cell division cycle 16 homolog (S. cerevisiae)	0.261022	-0.261022	270.76	409.76	0.030602	NEG	1.09587	0.0145223	0.028186
CDC20	202870_s_at	cell division cycle 20 homolog (S. cerevisiae)	0.203719	0.0737124	285.17	257.19	1	0	-1.97732	1.49365e-16	1.85291e-15
CDC2	203213_at	cyclin-dependent kinase 1	0.271587	0.0266039	308.76	340.94	0.0109661	POS	-1.78229	4.70193e-13	4.0687e-12
CDC23	202892_at	cell division cycle 23 homolog (S. cerevisiae)	0.232396	-0.227975	540.23	634.33	1	0	1.22276	3.42408e-08	1.6358e-07
CDC25A	204696_s_at	cell division cycle 25 homolog A (S. pombe)	0.132567	0.0333948	328.97	247.24	1	0	-1.43305	6.09306e-07	2.46654e-06
CDC25B	201853_s_at	cell division cycle 25 homolog B (S. pombe)	0.16601	0.152701	549.98	444.39	1	0	-1.72876	6.60847e-30	3.33125e-28
CDC25C	205167_s_at	cell division cycle 25 homolog C (S. pombe)	0.243002	0.180775	336.03	316.63	0.799204	POS	-1.36391	6.42507e-10	3.86448e-09
CDC27	217879_at	cell division cycle 27 homolog (S. cerevisiae)	0.130543	0.0410936	358.12	336.13	1	0	-1.03012	0.273584	0.366635
CDC2L5	207318_s_at	cyclin-dependent kinase 13	0.144721	0.0482349	270.18	269.82	1	0	1.0561	0.0850093	0.135911
CDC2L6	212899_at	cyclin-dependent kinase 19	0.178331	-0.159517	339.49	390.85	1	0	-1.27629	7.14791e-08	3.26736e-07
CDC34	212540_at	cell division cycle 34 homolog (S. cerevisiae)	0.181613	0.0130039	265.4	272.38	1	0	-1.18778	9.57893e-06	3.25873e-05
CDC37	209953_s_at	cell division cycle 37 homolog (S. cerevisiae)	0.21727	0.171034	248.99	235.86	0.524813	POS	1.12719	0.123661	0.18761
CDC37L1	219343_at	cell division cycle 37 homolog (S. cerevisiae)-like 1	0.197669	0.0934104	310.45	278.68	0.702783	NEG	1.04866	0.213554	0.298205
CDC40	203376_at	cell division cycle 40 homolog (S. cerevisiae)	0.168298	0.0657703	303.24	272.76	1	0	1.02818	0.350143	0.448917
CDC42	208727_s_at	cell division cycle 42 (GTP binding protein, 25kDa)	0.193861	0.104727	233.55	221.24	0.898791	POS	1.05902	0.507452	0.603404
CDC42BPA	203794_at	CDC42 binding protein kinase alpha (DMPK-like)	0.130434	0.105646	540.65	515.48	1	0	-1.06039	0.297545	0.392657
CDC42BPB	217849_s_at	CDC42 binding protein kinase beta (DMPK-like)	0.254327	0.249637	862.36	655.5	0.898791	POS	1.1979	0.00761286	0.015781
CDC42EP1	204693_at	CDC42 effector protein (Rho GTPase binding) 1	0.190852	0.190852	451.07	244.65	0.610924	POS	-1.61818	1.45693e-15	1.65097e-14
CDC42EP2	209850_s_at	CDC42 effector protein (Rho GTPase binding) 2	0.108959	0.0889594	318.92	290.02	1	0	1.3355	1.24669e-07	5.53732e-07
CDC42EP3	209288_s_at	CDC42 effector protein (Rho GTPase binding) 3	0.153976	0.153976	281.52	242.22	1	0	-1.31014	1.62455e-07	7.1203e-07
CDC42EP4	218062_x_at	CDC42 effector protein (Rho GTPase binding) 4	0.209787	0.209787	540.19	379.13	1	0	-1.02348	0.602864	0.690237
CDC42SE1	218157_x_at	CDC42 small effector 1	0.208476	-0.208476	521.19	589.44	1	0	-1.23752	3.1246e-08	1.50291e-07
CDC45L	204126_s_at	cell division cycle 45 homolog (S. cerevisiae)	0.165663	0.0186052	279.05	273.49	1	0	-3.69057	1.35672e-30	7.18101e-29
CDC5L	209056_s_at	CDC5 cell division cycle 5-like (S. pombe)	0.206474	-0.0883317	294.34	292.97	0.702783	NEG	-1.25687	1.20785e-11	9.11665e-11
CDC6	203968_s_at	cell division cycle 6 homolog (S. cerevisiae)	0.254824	0.254824	402.47	184.42	1	POS	-1.5864	8.60084e-17	1.09695e-15
CDC7	204510_at	cell division cycle 7 homolog (S. cerevisiae)	0.168223	0.156223	692.67	617.66	1	0	-1.54433	7.22249e-23	1.73764e-21
CDC73	218578_at	cell division cycle 73, Paf1/RNA polymerase II complex component, homolog (S. cerevisiae)	0.219312	-0.110809	282.22	257.12	1	0	-1.12867	0.00377729	0.00835213
CDCA3	221436_s_at	cell division cycle associated 3	0.221854	-0.176844	250.56	319.22	1	0	-2.37529	1.13067e-26	4.22438e-25
CDCA4	218399_s_at	cell division cycle associated 4	0.18561	-0.113447	428.2	430.36	1	0	-1.22063	4.63511e-11	3.24407e-10
CDCA8	221520_s_at	cell division cycle associated 8	0.220903	-0.0213315	285.35	313.18	0.702783	POS	-4.10847	8.62221e-37	8.9777e-35
CDCP1	218451_at	CUB domain containing protein 1	0.171532	-0.171532	314.95	374.2	1	0	-1.20043	0.00130616	0.0031538
CDH10	220115_s_at	cadherin 10, type 2 (T2-cadherin)	0.181493	0.121493	810.09	782.91	1	0	-1.02473	0.600374	0.687945
CDH11	207173_x_at	cadherin 11, type 2, OB-cadherin (osteoblast)	0.311388	0.154582	352.12	357.26	0.610924	POS	1.47654	4.70374e-08	2.20242e-07
CDH1	201131_s_at	cadherin 1, type 1, E-cadherin (epithelial)	0.280951	-0.280951	218.34	268.5	4.70048e-05	NEG	1.11577	0.244786	0.334285
CDH12	207149_at	cadherin 12, type 2 (N-cadherin 2)	0.127741	-0.058534	395.53	383.6	1	0	-1.0234	0.834726	0.878285
CDH13	204726_at	cadherin 13, H-cadherin (heart)	0.159438	-0.0335579	340.17	283.46	0.898791	NEG	1.08987	0.291277	0.385708
CDH15	206327_s_at	cadherin 15, type 1, M-cadherin (myotubule)	0.184047	0.173584	687.48	567.74	1	0	-1.1015	0.244472	0.333927
CDH16	206517_at	cadherin 16, KSP-cadherin	0.131331	0.120906	602.45	512.2	1	0	-1.199	0.0204376	0.0384052
[truncated: 10,704 more rows]
