# Supplementary material for: New network topology approaches reveal differential correlation patterns in breast cancer
Source: BMC Syst Biol. 2013 Aug 15;7:78. doi: 10.1186/1752-0509-7-78 (PMC3848818; doi:10.1186/1752-0509-7-78)
Supplement: Additional file 4 — Differential correlation in HER2+ and HER2- breast cancer. Table analogous to Additional File 2 for the comparison of 208 HER2+ breast cancer samples with 208 HER2- breast cancer samples. [file 1752-0509-7-78-S4.xls]

## Sheet: Tabelle1
Symbol	ID	Name	DCloc: abs.Top.Dissim (d)	DCloc: Top.Dissim	DCloc: Neigh. HER2+	DCloc: Neigh. HER2-	DCglob: p-value (p)	DCglob: High. Corr.	DE: Fold.Change	DE: p (t -test)	DE: p Benj.Hoch.
A1CF	220951_s_at	APOBEC1 complementation factor	0.257103	-0.249287	976.62	1113.95	0.702783	NEG	1.03755	0.432436	0.595566
A2BP1	221217_s_at	RNA binding protein, fox-1 homolog (C. elegans) 1	0.203439	-0.203439	419.43	703.3	0.524813	NEG	-1.06783	0.313312	0.478941
A2M	217757_at	alpha-2-macroglobulin	0.216709	0.216709	589.69	477.2	1	0	-1.06137	0.137166	0.265534
A4GALT	219488_at	alpha 1,4-galactosyltransferase	0.140491	-0.140491	289.34	518.34	1	0	1.00551	0.926322	0.958152
A4GNT	221131_at	alpha-1,4-N-acetylglucosaminyltransferase	0.217862	-0.21376	689.79	898.06	0.524813	NEG	1.09357	0.119318	0.24055
AAAS	218075_at	achalasia, adrenocortical insufficiency, alacrimia	0.1746	-0.1746	225.05	273.3	1	0	-1.07336	0.260809	0.420439
AACS	218434_s_at	acetoacetyl-CoA synthetase	0.150977	-0.0205033	247.19	241.78	1	0	1.04226	0.329485	0.495495
AADAC	205969_at	arylacetamide deacetylase (esterase)	0.113851	-0.0460449	312.7	343.96	1	0	1.28971	0.00126754	0.00670455
AAGAB	202851_at	alpha- and gamma-adaptin binding protein	0.220653	-0.125605	541.51	618.15	0.610924	NEG	-1.09216	0.639614	0.766362
AAK1	205434_s_at	AP2 associated kinase 1	0.181594	-0.181594	617.92	754.55	1	0	1.22563	3.27938e-07	6.77365e-06
AAMP	201511_at	angio-associated, migratory cell protein	0.188414	-0.167801	208.1	271.79	0.203413	NEG	-1.04673	0.108218	0.223892
AANAT	207225_at	aralkylamine N-acetyltransferase	0.147394	0.147394	502.87	387.35	1	0	1.00902	0.878607	0.928403
AARS	201000_at	alanyl-tRNA synthetase	0.180782	-0.149115	242.62	405.02	1	0	1.18068	1.81653e-08	5.65858e-07
AARSD1	222064_s_at	alanyl-tRNA synthetase domain containing 1	0.168558	0.168558	430.97	293.99	1	0	-1.17628	1.81389e-07	4.13861e-06
AASDHPPT	202169_s_at	aminoadipate-semialdehyde dehydrogenase-phosphopantetheinyl transferase	0.164915	0.00752925	370.63	439.26	1	0	-1.04695	0.191351	0.337508
AASS	214829_at	aminoadipate-semialdehyde synthase	0.158517	-0.141886	561.3	590.67	1	0	-1.50876	0.000313968	0.00213504
AATF	209165_at	apoptosis antagonizing transcription factor	0.184011	-0.144011	241.33	329.97	0.610924	POS	1.14134	0.00139274	0.0072508
AATK	205986_at	apoptosis-associated tyrosine kinase	0.171527	-0.151527	623.64	672.46	1	0	-1.11298	0.023477	0.0696308
ABAT	209460_at	4-aminobutyrate aminotransferase	0.280882	-0.238049	346.88	391.18	0.0156668	NEG	-1.72854	1.66389e-08	5.23178e-07
ABCA11P	220159_at	ATP-binding cassette, sub-family A (ABC1), member 11 (pseudogene)	0.152449	-0.102508	430.28	434.76	1	0	-1.14063	0.00270685	0.0125037
ABCA1	203505_at	ATP-binding cassette, sub-family A (ABC1), member 1	0.165357	-0.155311	549.58	584.24	1	0	1.06001	0.222003	0.375304
ABCA12	215465_at	ATP-binding cassette, sub-family A (ABC1), member 12	0.170525	0.0580871	200.47	290.86	0.524813	POS	1.9147	1.98673e-09	8.58418e-08
ABCA2	212772_s_at	ATP-binding cassette, sub-family A (ABC1), member 2	0.1664	-0.162492	810.1	904.84	1	0	-1.02566	0.523972	0.6756
ABCA3	204343_at	ATP-binding cassette, sub-family A (ABC1), member 3	0.137495	0.00449761	449.95	419.27	1	0	-1.26898	0.000234725	0.00166762
ABCA4	210082_at	ATP-binding cassette, sub-family A (ABC1), member 4	0.158817	-0.158817	247.12	486.68	1	0	1.02775	0.725864	0.828911
ABCA5	213353_at	ATP-binding cassette, sub-family A (ABC1), member 5	0.161853	0.0499063	505.59	439.07	1	0	-1.05036	0.399483	0.564805
ABCA6	217504_at	ATP-binding cassette, sub-family A (ABC1), member 6	0.190541	-0.0616481	678.51	671.78	1	0	-1.01396	0.839744	0.903677
ABCA7	219577_s_at	ATP-binding cassette, sub-family A (ABC1), member 7	0.146247	-0.146247	628.76	701.7	1	0	1.16798	0.000375844	0.00248276
ABCA8	204719_at	ATP-binding cassette, sub-family A (ABC1), member 8	0.281852	-0.235558	459.72	485.55	0.445384	NEG	-1.43939	0.000312554	0.00212888
ABCB11	211224_s_at	ATP-binding cassette, sub-family B (MDR/TAP), member 11	0.15313	-0.142788	654.73	729.74	1	0	1.14493	0.112721	0.230463
ABCB1	209993_at	ATP-binding cassette, sub-family B (MDR/TAP), member 1	0.214131	-0.214131	581.68	770.67	0.799204	NEG	1.03126	0.606243	0.741612
ABCB4	207819_s_at	ATP-binding cassette, sub-family B (MDR/TAP), member 4	0.148048	-0.148048	241.86	489.06	1	0	1.30963	0.00154184	0.00782816
ABCB6	203192_at	ATP-binding cassette, sub-family B (MDR/TAP), member 6	0.146139	-0.146139	300.02	488.62	1	0	1.07858	0.100563	0.211832
ABCB7	209620_s_at	ATP-binding cassette, sub-family B (MDR/TAP), member 7	0.214967	-0.194215	248.61	313.21	0.799204	NEG	-1.06005	0.112091	0.229746
ABCB8	206317_s_at	ATP-binding cassette, sub-family B (MDR/TAP), member 8	0.152178	-0.129339	180.63	214.74	1	0	-1.07171	0.425822	0.589582
ABCB9	214209_s_at	ATP-binding cassette, sub-family B (MDR/TAP), member 9	0.13912	0.13912	291.52	229.19	1	0	1.36537	4.09075e-05	0.000395772
ABCC10	213485_s_at	ATP-binding cassette, sub-family C (CFTR/MRP), member 10	0.228436	-0.224039	600.83	807.44	1	0	1.15823	7.70055e-05	0.000662289
ABCC1	202804_at	ATP-binding cassette, sub-family C (CFTR/MRP), member 1	0.194762	-0.194762	534.76	601.61	1	0	1.11399	0.0427686	0.111444
ABCC2	206155_at	ATP-binding cassette, sub-family C (CFTR/MRP), member 2	0.167039	-0.167039	321.79	576.97	1	0	1.23192	0.0258099	0.0749916
ABCC3	208161_s_at	ATP-binding cassette, sub-family C (CFTR/MRP), member 3	0.147361	-0.0375676	251.53	274.63	1	0	2.19161	1.34998e-12	1.58785e-10
ABCC4	203196_at	ATP-binding cassette, sub-family C (CFTR/MRP), member 4	0.230159	-0.230159	217.37	550.87	0.898791	NEG	1.42748	1.88925e-06	3.00364e-05
ABCC5	209380_s_at	ATP-binding cassette, sub-family C (CFTR/MRP), member 5	0.167715	-0.167715	567.15	646.83	1	0	-1.05123	0.305939	0.471301
ABCC6	214033_at	ATP-binding cassette, sub-family C (CFTR/MRP), member 6	0.123748	0.123748	336.38	254.32	1	0	1.07011	0.188341	0.333729
ABCC8	210246_s_at	ATP-binding cassette, sub-family C (CFTR/MRP), member 8	0.157801	-0.157801	332.66	384.16	1	0	-1.21969	0.0722681	0.166008
ABCC9	208462_s_at	ATP-binding cassette, sub-family C (CFTR/MRP), member 9	0.231151	-0.218402	782.68	941.36	0.308911	NEG	1.05946	0.2729	0.433982
ABCD1	205142_x_at	ATP-binding cassette, sub-family D (ALD), member 1	0.196534	-0.196534	581.04	754.22	1	0	1.17958	0.00023292	0.00166037
ABCD2	207583_at	ATP-binding cassette, sub-family D (ALD), member 2	0.167546	0.167546	619.93	517.15	1	0	-1.13945	0.119354	0.240583
ABCD3	202850_at	ATP-binding cassette, sub-family D (ALD), member 3	0.174163	0.153306	332.17	295.35	1	NEG	1.07518	0.581923	0.722268
ABCD4	203981_s_at	ATP-binding cassette, sub-family D (ALD), member 4	0.177674	0.177674	756.77	624.1	1	0	-1.01966	0.576877	0.718152
ABCE1	201872_s_at	ATP-binding cassette, sub-family E (OABP), member 1	0.165235	-0.133352	261.51	275.45	1	0	-1.03382	0.30371	0.468834
ABCF1	200045_at	ATP-binding cassette, sub-family F (GCN20), member 1	0.192833	-0.192833	258.37	406.76	0.0109661	NEG	1.07398	0.00276543	0.0127004
ABCF2	209247_s_at	ATP-binding cassette, sub-family F (GCN20), member 2	0.168728	-0.155623	464.73	568.16	0.898791	NEG	-1.01698	0.533687	0.683134
ABCF3	202394_s_at	ATP-binding cassette, sub-family F (GCN20), member 3	0.163405	-0.163405	557.54	649.45	1	0	1.06667	0.0139609	0.0462802
ABCG1	204567_s_at	ATP-binding cassette, sub-family G (WHITE), member 1	0.157358	-0.157358	212.85	279.99	1	0	-1.03163	0.50644	0.660979
ABCG2	209735_at	ATP-binding cassette, sub-family G (WHITE), member 2	0.181489	-0.176826	620.26	784.77	1	NEG	-1.18824	0.000178239	0.00132641
ABCG4	207593_at	ATP-binding cassette, sub-family G (WHITE), member 4	0.176478	-0.169554	433.5	609.9	1	0	1.03586	0.39984	0.565168
ABCG5	220383_at	ATP-binding cassette, sub-family G (WHITE), member 5	0.150304	0.150304	485.93	359.42	1	0	-1.01768	0.849933	0.910346
ABHD10	218633_x_at	abhydrolase domain containing 10	0.160857	0.137423	742.02	719.31	1	0	-1.07004	0.0402951	0.106013
ABHD11	221927_s_at	abhydrolase domain containing 11	0.159438	0.159438	280.92	232.25	1	0	1.36223	1.47125e-09	6.72275e-08
ABHD14A	210006_at	abhydrolase domain containing 14A	0.159292	-0.0226136	468.71	440.1	1	NEG	-1.12259	0.000811976	0.00465457
ABHD2	63825_at	abhydrolase domain containing 2	0.184691	0.0690507	299.01	304.71	1	0	-1.51803	1.34393e-07	3.19983e-06
ABHD3	213017_at	abhydrolase domain containing 3	0.143816	-0.143816	269.23	342.14	1	0	-1.14748	0.0307544	0.0859567
ABHD4	218581_at	abhydrolase domain containing 4	0.234964	-0.234964	733.09	944.01	1	0	-1.01758	0.593487	0.73144
ABHD5	218739_at	abhydrolase domain containing 5	0.128434	-0.0698573	486.94	500.05	1	0	1.00237	0.931024	0.961253
ABHD6	221552_at	abhydrolase domain containing 6	0.127562	0.0875615	373.47	318.08	1	0	-1.11842	0.0366017	0.098611
ABHD8	219101_x_at	abhydrolase domain containing 8	0.132507	0.0690098	182.9	204.68	1	0	-1.28309	0.00119974	0.00641699
ABI1	209027_s_at	abl-interactor 1	0.165085	-0.106573	270.4	283.21	1	0	1.00307	0.937622	0.964657
ABI2	207268_x_at	abl-interactor 2	0.150191	0.0114262	654.68	655.69	1	0	-1.06764	0.0148126	0.0485335
ABI3BP	220518_at	ABI family, member 3 (NESH) binding protein	0.152473	-0.148201	557.9	680.6	1	0	-1.05744	0.560026	0.704776
ABL1	202123_s_at	c-abl oncogene 1, non-receptor tyrosine kinase	0.208594	-0.208594	428.47	588.25	0.799204	NEG	1.09466	0.0389816	0.1034
ABL2	206411_s_at	v-abl Abelson murine leukemia viral oncogene homolog 2	0.187415	-0.133915	745.07	877.05	1	0	-1.04165	0.474844	0.634674
ABLIM1	200965_s_at	actin binding LIM protein 1	0.160206	0.0298225	273.22	282.02	1	0	1.26393	2.66798e-06	3.97786e-05
ABLIM3	205730_s_at	actin binding LIM protein family, member 3	0.232227	-0.169328	348.38	366.03	0.126944	NEG	-1.27714	0.00530829	0.0213625
ABO	216929_x_at	ABO blood group (transferase A, alpha 1-3-N-acetylgalactosaminyltransferase; transferase B, alpha 1-3-galactosyltransferase)	0.189982	-0.189982	367.37	621.61	0.610924	NEG	1.03731	0.621454	0.753635
ABP1	203559_s_at	amiloride binding protein 1 (amine oxidase (copper-containing))	0.19755	-0.19755	435.42	716.69	1	0	1.28168	0.000996949	0.00552703
ABR	212895_s_at	active BCR-related gene	0.165656	-0.145656	428.03	559.97	1	0	-1.05899	0.0611742	0.146077
ABT1	218405_at	activator of basal transcription 1	0.190023	-0.169558	214.78	254.93	0.252334	NEG	1.05369	0.238585	0.394423
ABTB2	213497_at	ankyrin repeat and BTB (POZ) domain containing 2	0.161994	-0.15585	466.26	623.69	1	0	1.17106	0.000139787	0.00108377
ACAA1	214274_s_at	acetyl-CoA acyltransferase 1	0.198373	-0.150177	325.25	340.19	0.524813	NEG	-1.0364	0.332063	0.498192
ACAA2	202003_s_at	acetyl-CoA acyltransferase 2	0.113215	-0.113215	180.55	216.15	1	0	-1.04685	0.428848	0.592542
ACACA	212186_at	acetyl-CoA carboxylase alpha	0.196135	-0.196135	207.79	326.69	1	0	1.21336	0.00544118	0.021821
ACACB	49452_at	acetyl-CoA carboxylase beta	0.233624	-0.0740657	637.12	570.96	1	0	-1.13539	0.0479939	0.121568
ACAD10	219986_s_at	acyl-CoA dehydrogenase family, member 10	0.202079	-0.202079	668.66	879.14	1	0	1.10314	0.0577653	0.13985
ACAD8	221669_s_at	acyl-CoA dehydrogenase family, member 8	0.165993	-0.116997	413.93	419.12	1	NEG	-1.01751	0.654176	0.778381
ACADL	206068_s_at	acyl-CoA dehydrogenase, long chain	0.125681	-0.125681	243.59	319.66	1	0	-1.21818	0.0283486	0.0806717
ACADM	202502_at	acyl-CoA dehydrogenase, C-4 to C-12 straight chain	0.146633	0.112602	356.59	285.85	1	0	-1.17577	0.00113202	0.00611327
ACADS	202366_at	acyl-CoA dehydrogenase, C-2 to C-3 short chain	0.143711	0.143711	441.66	351.11	1	0	-1.06212	0.168851	0.308843
ACADSB	205355_at	acyl-CoA dehydrogenase, short/branched chain	0.259523	-0.238926	310.36	400.87	0.702783	NEG	-1.61438	5.43407e-07	1.04116e-05
ACADVL	200710_at	acyl-CoA dehydrogenase, very long chain	0.168642	-0.0925805	387.5	372.53	1	NEG	-1.12177	0.000607735	0.00368675
ACAN	205679_x_at	aggrecan	0.24264	-0.24264	672.46	923.02	0.898791	NEG	1.06047	0.277108	0.438643
ACAP1	205212_s_at	ArfGAP with coiled-coil, ankyrin repeat and PH domains 1	0.215779	0.120714	425.63	443.25	1	0	1.4799	7.29212e-05	0.000635771
ACAP2	212476_at	ArfGAP with coiled-coil, ankyrin repeat and PH domains 2	0.188088	-0.0203318	478.55	445.88	0.799204	POS	-1.04189	0.251965	0.410558
ACAT1	205412_at	acetyl-CoA acetyltransferase 1	0.144627	-0.0954687	245.69	231.59	1	0	-1.19003	2.55816e-06	3.85942e-05
ACAT2	209608_s_at	acetyl-CoA acetyltransferase 2	0.18919	-0.18919	183.91	262.39	0.702783	NEG	1.1068	0.0156831	0.0507778
ACBD3	202324_s_at	acyl-CoA binding domain containing 3	0.18241	-0.175272	257.54	306.83	0.524813	NEG	-1.06174	0.0971555	0.206176
ACBD4	219413_at	acyl-CoA binding domain containing 4	0.156948	0.116948	546.7	481.23	1	0	-1.28768	3.20225e-07	6.63383e-06
ACCN1	206690_at	amiloride-sensitive cation channel 1, neuronal	0.119986	-0.113019	339.25	391.53	1	0	-1.07307	0.325683	0.492049
ACCN2	205156_s_at	amiloride-sensitive cation channel 2, neuronal	0.11545	-0.11545	329	414.9	1	0	1.13264	0.141352	0.27173
ACCN3	207561_s_at	amiloride-sensitive cation channel 3	0.167785	-0.15515	773.57	818.79	1	0	1.04375	0.500033	0.6561
ACCN4	221226_s_at	amiloride-sensitive cation channel 4, pituitary	0.132111	-0.116793	401.29	451.13	0.898791	NEG	1.04604	0.436228	0.598748
ACD	204617_s_at	adrenocortical dysplasia homolog (mouse)	0.193943	-0.168259	199.92	248.22	1	0	1.02167	0.648895	0.774346
ACE	209749_s_at	angiotensin I converting enzyme (peptidyl-dipeptidase A) 1	0.155132	0.146422	307.7	278.18	1	0	1.16297	0.0327287	0.090224
ACE2	222257_s_at	angiotensin I converting enzyme (peptidyl-dipeptidase A) 2	0.219763	-0.214149	487.2	750.02	0.898791	NEG	1.28843	0.00388876	0.0166585
ACHE	205377_s_at	acetylcholinesterase	0.127585	-0.0606958	548.72	611.93	1	0	1.08577	0.207801	0.357974
ACIN1	201715_s_at	apoptotic chromatin condensation inducer 1	0.237709	-0.237709	270.35	326.01	0.373293	NEG	1.09307	0.0826335	0.183001
ACLY	201128_s_at	ATP citrate lyase	0.182471	-0.125014	341.31	348.68	1	0	1.03834	0.266308	0.426757
ACN9	218981_at	ACN9 homolog (S. cerevisiae)	0.129723	-0.129723	250.47	290.45	1	0	1.05568	0.501057	0.657042
ACO1	207071_s_at	aconitase 1, soluble	0.143205	0.028676	678.46	683.07	1	0	-1.1241	0.0015751	0.00797469
ACO2	200793_s_at	aconitase 2, mitochondrial	0.200147	-0.175634	208.95	277.23	0.203413	NEG	1.04026	0.328058	0.493981
ACOT11	214763_at	acyl-CoA thioesterase 11	0.20714	-0.202564	499.54	735.2	1	NEG	1.16998	0.0496221	0.124698
ACOT13	204565_at	acyl-CoA thioesterase 13	0.136486	-0.105798	179.03	188.73	0.898791	NEG	1.0335	0.37031	0.536257
ACOT7	208002_s_at	acyl-CoA thioesterase 7	0.182399	-0.172188	216.74	261.9	1	0	1.23387	3.14344e-07	6.53537e-06
ACOT8	204212_at	acyl-CoA thioesterase 8	0.17347	-0.17347	251.77	336.15	1	0	1.0338	0.315177	0.480577
ACOT9	221641_s_at	acyl-CoA thioesterase 9	0.150689	-0.150689	250.91	313.45	1	0	1.17433	8.89247e-05	0.000742676
ACOX1	209600_s_at	acyl-CoA oxidase 1, palmitoyl	0.222	0.00564796	174.74	209.25	0.799204	POS	1.10867	0.0160429	0.0517239
ACOX2	205364_at	acyl-CoA oxidase 2, branched chain	0.221599	-0.208708	199.42	287.66	0.16179	NEG	1.21694	0.0548971	0.134383
ACOX3	204241_at	acyl-CoA oxidase 3, pristanoyl	0.146535	0.146535	508.73	418.75	1	0	-1.32587	5.90283e-08	1.57529e-06
ACOXL	220845_at	acyl-CoA oxidase-like	0.165583	-0.154754	231	260.8	1	NEG	-1.07469	0.409745	0.574502
ACP1	201630_s_at	acid phosphatase 1, soluble	0.165562	-0.13512	243.75	266.48	0.373293	NEG	-1.05132	0.0288419	0.0818357
ACP2	202767_at	acid phosphatase 2, lysosomal	0.152821	0.0708005	472.96	492.05	1	0	1.0013	0.96693	0.981377
ACP5	204638_at	acid phosphatase 5, tartrate resistant	0.217377	0.217377	404.3	321.73	1	0	-1.10243	0.109868	0.226373
ACP6	218795_at	acid phosphatase 6, lysophosphatidic	0.187969	-0.147766	341.34	373.38	0.0982384	NEG	-1.1272	0.00474854	0.0195441
ACPP	204393_s_at	acid phosphatase, prostate	0.203012	-0.191782	589.44	737.24	0.524813	NEG	1.08063	0.211503	0.362287
ACRV1	207969_x_at	acrosomal vesicle protein 1	0.301826	-0.298299	892.45	1110.49	0.0982384	NEG	1.0691	0.193458	0.340233
ACSBG1	206465_at	acyl-CoA synthetase bubblegum family member 1	0.196977	-0.189593	734.4	853.06	1	0	1.08273	0.35715	0.524433
ACSBG2	221716_s_at	acyl-CoA synthetase bubblegum family member 2	0.202914	-0.199048	686.35	839.02	1	0	1.01848	0.795703	0.875094
ACSF2	218844_at	acyl-CoA synthetase family member 2	0.23336	-0.149922	230.23	317.5	0.203413	POS	1.21189	0.00406419	0.0172436
ACSL1	201963_at	acyl-CoA synthetase long-chain family member 1	0.182726	-0.106338	285.33	284.83	1	0	1.1246	0.0524111	0.129996
ACSL3	201662_s_at	acyl-CoA synthetase long-chain family member 3	0.120298	-0.0932117	181.84	204.2	1	0	1.14486	0.00217914	0.0104459
ACSL4	202422_s_at	acyl-CoA synthetase long-chain family member 4	0.178853	-0.178853	449.39	591	1	0	1.01869	0.777977	0.86349
ACSL5	218322_s_at	acyl-CoA synthetase long-chain family member 5	0.178822	-0.065051	441.2	673.23	1	0	-1.00171	0.968209	0.982019
ACSL6	216409_at	acyl-CoA synthetase long-chain family member 6	0.248698	-0.240943	818.09	995.06	0.702783	NEG	1.03967	0.350544	0.517365
ACSM1	215432_at	acyl-CoA synthetase medium-chain family member 1	0.124876	0.0530677	272.08	221.76	1	0	-1.12248	0.236771	0.392395
ACSM3	210377_at	acyl-CoA synthetase medium-chain family member 3	0.124505	-0.124505	384.33	399.84	1	0	-1.07117	0.319054	0.484624
ACSM5	89977_at	acyl-CoA synthetase medium-chain family member 5	0.170936	-0.0222111	850.35	885.54	1	0	-1.08486	0.150639	0.284842
ACSS3	219616_at	acyl-CoA synthetase short-chain family member 3	0.116552	-0.0805812	349.74	357.48	1	0	1.01216	0.787322	0.869758
ACTA1	203872_at	actin, alpha 1, skeletal muscle	0.143765	-0.143765	163.34	277.29	1	0	1.16732	0.170487	0.310639
ACTA2	200974_at	actin, alpha 2, smooth muscle, aorta	0.174469	-0.120798	282.78	338.33	1	POS	-1.0441	0.455896	0.617206
ACTB	200801_x_at	actin, beta	0.265257	0.0502007	323.63	334.55	1	0	1.08487	0.00234744	0.0111267
ACTC1	205132_at	actin, alpha, cardiac muscle 1	0.165883	-0.165883	590.6	736.21	0.445384	NEG	1.00525	0.911309	0.948882
ACTG1	201550_x_at	actin, gamma 1	0.264074	-0.264074	275.55	359.28	1	0	1.06105	0.0204524	0.0623784
ACTG2	202274_at	actin, gamma 2, smooth muscle, enteric	0.219588	0.219588	335.68	285.4	0.898791	POS	-1.01147	0.904466	0.944597
ACTL6A	202666_s_at	actin-like 6A	0.235802	-0.186279	270.73	299.37	0.610924	NEG	1.00128	0.972473	0.984564
ACTL6B	206014_at	actin-like 6B	0.218281	0.218281	670.4	560.76	0.702783	POS	-1.026	0.549427	0.696753
ACTL7A	220501_at	actin-like 7A	0.130118	-0.124448	454.48	528.65	1	0	-1.02587	0.570351	0.713177
ACTL7B	220498_at	actin-like 7B	0.176004	-0.176004	357	613.77	1	NEG	1.03218	0.626859	0.756794
ACTL8	214957_at	actin-like 8	0.176512	-0.176512	220.94	391.42	1	NEG	1.36652	4.41714e-05	0.000422012
ACTN1	208636_at	actinin, alpha 1	0.182046	-0.182046	308.8	403.29	1	0	-1.02437	0.513485	0.666339
ACTN2	203864_s_at	actinin, alpha 2	0.196548	-0.154423	942.74	1000.8	1	0	1.05866	0.286791	0.449878
ACTN3	206891_at	actinin, alpha 3	0.157472	-0.14674	695.49	773.82	1	0	1.1194	0.0445868	0.114956
ACTN4	200601_at	actinin, alpha 4	0.194669	-0.183143	493.72	527.56	0.203413	NEG	1.05998	0.289146	0.452783
ACTR10	222230_s_at	actin-related protein 10 homolog (S. cerevisiae)	0.308378	-0.308378	280.29	446.74	0.000225602	NEG	-1.02056	0.576724	0.718152
ACTR1A	200721_s_at	ARP1 actin-related protein 1 homolog A, centractin alpha (yeast)	0.156043	0.0409129	330.24	390.39	1	0	1.15268	1.23201e-07	2.97533e-06
ACTR1B	202135_s_at	ARP1 actin-related protein 1 homolog B, centractin beta (yeast)	0.147559	0.147559	509.73	472.14	1	0	1.00981	0.684732	0.801156
ACTR2	200728_at	ARP2 actin-related protein 2 homolog (yeast)	0.177067	0.0415831	272.41	299.38	1	NEG	1.08495	0.0454466	0.116604
ACTR3	213101_s_at	ARP3 actin-related protein 3 homolog (yeast)	0.171174	-0.151174	278.46	375.14	1	0	1.18604	4.30906e-10	2.29992e-08
ACTR3B	218868_at	ARP3 actin-related protein 3 homolog B (yeast)	0.204277	-0.204277	242.38	348.47	0.0109661	NEG	-1.12624	0.0156894	0.0507778
ACTR5	219623_at	ARP5 actin-related protein 5 homolog (yeast)	0.177055	0.157055	741.59	641.29	1	0	1.05336	0.109486	0.225852
ACTR6	218395_at	ARP6 actin-related protein 6 homolog (yeast)	0.243045	-0.223265	280.03	394.79	0.16179	NEG	-1.04144	0.326983	0.493192
ACTR8	218658_s_at	ARP8 actin-related protein 8 homolog (yeast)	0.190317	-0.166908	687.79	798.38	1	NEG	-1.10394	0.00548404	0.0219206
ACVR1	203935_at	activin A receptor, type I	0.177165	-0.177165	289.02	326.8	1	0	-1.01234	0.697762	0.810578
ACVR1B	213198_at	activin A receptor, type IB	0.180169	-0.12864	362.96	379.05	1	NEG	-1.03443	0.292772	0.456833
ACVR2A	205327_s_at	activin A receptor, type IIA	0.190669	-0.185076	419.47	731.22	0.373293	NEG	1.03922	0.230514	0.38509
ACVR2B	220028_at	activin A receptor, type IIB	0.218497	-0.218497	681.32	908.94	0.126944	NEG	1.02069	0.594512	0.731905
ACVRL1	210838_s_at	activin A receptor type II-like 1	0.138114	-0.138114	414.52	523.43	1	0	-1.20925	0.00140526	0.00729208
ACY1	202740_at	aminoacylase 1	0.227015	-0.206879	223.82	316.68	0.126944	NEG	-1.01963	0.640695	0.767299
ACYP1	205260_s_at	acylphosphatase 1, erythrocyte (common) type	0.14606	-0.011306	387.75	295.23	1	0	-1.07679	0.119593	0.240835
ACYP2	206833_s_at	acylphosphatase 2, muscle type	0.138565	0.138565	398.6	282.62	1	0	-1.1768	1.54669e-06	2.56162e-05
ADA	204639_at	adenosine deaminase	0.170855	-0.16586	504.16	624.93	0.799204	NEG	1.14904	0.00164071	0.00823468
ADAM10	202604_x_at	ADAM metallopeptidase domain 10	0.139427	-0.0232822	228.57	286.24	1	0	-1.01852	0.588671	0.727492
ADAM11	207880_at	ADAM metallopeptidase domain 11	0.123208	-0.0718107	630.97	690.35	1	0	-1.01378	0.770535	0.858983
ADAM12	202952_s_at	ADAM metallopeptidase domain 12	0.19266	-0.0756343	278.88	388.32	1	0	-1.13855	0.0859557	0.188648
ADAM15	217007_s_at	ADAM metallopeptidase domain 15	0.160636	-0.160636	225.26	246.03	1	0	-1.01489	0.84468	0.906324
ADAM17	213532_at	NA	0.177755	-0.118086	344.98	347.11	0.610924	NEG	1.09101	0.00140987	0.00731304
ADAM18	207597_at	ADAM metallopeptidase domain 18	0.160652	-0.155457	596.62	744.8	1	0	-1.07257	0.325804	0.492174
ADAM19	209765_at	ADAM metallopeptidase domain 19	0.186869	-0.186869	489.27	708.12	1	0	1.2603	7.98983e-07	1.43964e-05
ADAM20	207423_s_at	ADAM metallopeptidase domain 20	0.25491	-0.250451	631.91	912.92	0.610924	NEG	-1.00285	0.965162	0.980249
ADAM2	207664_at	ADAM metallopeptidase domain 2	0.122311	-0.0851021	240.84	241.19	1	0	1.23865	0.0616421	0.146793
ADAM22	208237_x_at	ADAM metallopeptidase domain 22	0.267523	-0.267523	487.48	875.41	0.0564129	NEG	-1.12054	0.125793	0.249628
ADAM23	206046_at	ADAM metallopeptidase domain 23	0.199594	-0.194434	625.71	804.36	1	NEG	1.10201	0.119074	0.240172
ADAM28	205997_at	ADAM metallopeptidase domain 28	0.280069	0.280069	298.33	214.93	0.373293	POS	-1.00194	0.986552	0.992019
ADAM29	221337_s_at	ADAM metallopeptidase domain 29	0.187385	-0.182791	601.31	759.88	1	0	1.06573	0.224175	0.377678
ADAM30	221446_at	ADAM metallopeptidase domain 30	0.224698	-0.224698	568.69	836.26	0.524813	NEG	-1.05472	0.411655	0.576055
ADAM3A	217090_at	ADAM metallopeptidase domain 3A	0.163565	-0.152222	545.78	680.61	1	0	1.05087	0.498993	0.655407
ADAM5P	217003_s_at	ADAM metallopeptidase domain 5, pseudogene	0.246526	-0.236265	603.41	840.18	0.445384	NEG	-1.09701	0.093639	0.200725
ADAM7	211239_s_at	ADAM metallopeptidase domain 7	0.17446	-0.17446	468.31	680.82	0.799204	NEG	-1.05493	0.614781	0.748545
ADAM8	205180_s_at	ADAM metallopeptidase domain 8	0.131073	-0.0830557	291.49	387.41	1	0	1.28966	0.000247297	0.00174523
ADAM9	202381_at	ADAM metallopeptidase domain 9	0.142245	-0.0216489	240.33	246.38	1	0	1.01266	0.829585	0.896873
ADAMDEC1	206134_at	ADAM-like, decysin 1	0.307401	0.188583	382.05	413.12	0.16179	POS	1.80036	2.26307e-09	9.55074e-08
ADAMTS12	221421_s_at	ADAM metallopeptidase with thrombospondin type 1 motif, 12	0.240655	-0.236274	824.94	963.51	1	0	1.0027	0.959272	0.976804
ADAMTS1	222162_s_at	ADAM metallopeptidase with thrombospondin type 1 motif, 1	0.169967	-0.140728	458.82	481.75	1	0	-1.10457	0.181638	0.325153
ADAMTS13	220208_at	ADAM metallopeptidase with thrombospondin type 1 motif, 13	0.14643	-0.132456	447.16	517.75	1	0	1.03946	0.527368	0.677984
ADAMTS20	220717_at	ADAM metallopeptidase with thrombospondin type 1 motif, 20	0.150027	-0.140989	602.28	711.84	1	0	-1.06548	0.378573	0.543978
ADAMTS2	214535_s_at	ADAM metallopeptidase with thrombospondin type 1 motif, 2	0.190572	-0.190572	536.12	769.04	0.445384	NEG	1.04096	0.310805	0.476371
ADAMTS3	214913_at	ADAM metallopeptidase with thrombospondin type 1 motif, 3	0.152963	-0.142812	503.18	566.71	0.898791	NEG	1.04468	0.45063	0.612361
ADAMTS5	219935_at	ADAM metallopeptidase with thrombospondin type 1 motif, 5	0.236411	-0.236411	374.83	501.48	1	0	-1.14897	0.0188545	0.0584168
ADAMTS6	220866_at	ADAM metallopeptidase with thrombospondin type 1 motif, 6	0.201237	-0.180854	658.32	770.57	1	0	-1.03507	0.611304	0.745812
ADAMTS7	220705_s_at	ADAM metallopeptidase with thrombospondin type 1 motif, 7	0.1486	-0.136962	516.27	651.45	1	0	1.00441	0.943777	0.967931
ADAMTS8	220676_at	ADAM metallopeptidase with thrombospondin type 1 motif, 8	0.114788	0.10244	457.97	439.24	1	0	-1.09316	0.249646	0.407564
ADAMTS9	220287_at	ADAM metallopeptidase with thrombospondin type 1 motif, 9	0.312222	-0.304423	870.8	1149.43	0.0564129	NEG	1.04794	0.269594	0.430347
ADAMTSL2	206629_at	ADAMTS-like 2	0.142591	-0.105667	384.27	469.82	1	0	-1.08231	0.120763	0.242616
ADAMTSL3	213974_at	ADAMTS-like 3	0.155206	-0.145506	568.81	681.15	1	0	-1.02609	0.567802	0.71076
ADAMTSL4	220578_at	ADAMTS-like 4	0.190829	-0.178024	800.84	911.33	1	NEG	1.00977	0.876588	0.927092
ADAP1	90265_at	ArfGAP with dual PH domains 1	0.148578	0.0348869	753.49	748.61	1	0	1.03069	0.455795	0.617202
ADAP2	219358_s_at	ArfGAP with dual PH domains 2	0.24865	-0.24865	432.57	684.28	0.524813	NEG	1.0371	0.301631	0.466247
ADAR	201786_s_at	adenosine deaminase, RNA-specific	0.19801	-0.175561	239.28	292.74	0.610924	NEG	1.06113	0.0723272	0.16605
ADARB1	203865_s_at	adenosine deaminase, RNA-specific, B1	0.206078	-0.197843	293.99	365.45	0.524813	NEG	-1.06932	0.272425	0.433579
ADARB2	220648_at	adenosine deaminase, RNA-specific, B2	0.107977	0.107977	419.48	354.32	1	0	-1.14592	0.0835084	0.184649
ADAT1	219384_s_at	adenosine deaminase, tRNA-specific 1	0.169464	-0.158233	502.51	594.64	1	0	1.06969	0.072343	0.16605
ADCK2	44120_at	aarF domain containing kinase 2	0.120333	-0.0601482	292.98	285.86	1	0	-1.1283	2.19255e-06	3.40073e-05
ADCK4	220434_at	aarF domain containing kinase 4	0.194103	-0.194103	283.82	372.37	1	0	1.01196	0.880065	0.929391
ADCY10	217305_s_at	adenylate cyclase 10 (soluble)	0.185785	-0.185785	509.81	757.82	0.524813	NEG	1.08433	0.28194	0.444632
ADCY1	213245_at	adenylate cyclase 1 (brain)	0.208934	0.0420114	537.05	313.45	1	0	-1.92986	8.44384e-14	1.32422e-11
ADCY2	213217_at	adenylate cyclase 2 (brain)	0.12297	0.12297	249.28	207.29	1	0	-1.07386	0.533288	0.682761
ADCY3	209320_at	adenylate cyclase 3	0.208184	-0.195449	749.21	909.37	0.799204	NEG	-1.08486	0.010497	0.0368761
ADCY6	209195_s_at	adenylate cyclase 6	0.174065	0.158776	680.33	635.19	1	0	1.08678	0.0761235	0.172125
ADCY7	203741_s_at	adenylate cyclase 7	0.199722	-0.120139	541.25	677.73	1	0	1.1183	0.0307117	0.0858751
ADCY8	206811_at	adenylate cyclase 8 (brain)	0.134324	0.123363	580.97	556.52	1	0	1.04496	0.61903	0.7517
ADCY9	204497_at	adenylate cyclase 9	0.203618	-0.182915	286.33	360.57	0.898791	NEG	-1.46627	8.64551e-10	4.24031e-08
ADCYAP1	206281_at	adenylate cyclase activating polypeptide 1 (pituitary)	0.170847	-0.0416896	867.18	891.46	1	0	1.08436	0.215826	0.367561
ADCYAP1R1	207151_at	adenylate cyclase activating polypeptide 1 (pituitary) receptor type I	0.130831	-0.0517915	445.7	450.41	1	0	1.12045	0.105188	0.219215
ADD1	214736_s_at	adducin 1 (alpha)	0.204793	-0.1955	277.95	399.51	1	0	-1.08043	0.0152811	0.0497606
ADD2	206807_s_at	adducin 2 (beta)	0.155338	-0.150196	533.95	655.27	1	0	1.09068	0.102287	0.214762
ADD3	201034_at	adducin 3 (gamma)	0.225557	-0.194927	345.51	403.95	0.799204	NEG	1.02151	0.710823	0.818954
ADH1A	207820_at	alcohol dehydrogenase 1A (class I), alpha polypeptide	0.138935	0.138935	589.58	554.71	1	0	1.01985	0.760958	0.852195
ADH1B	209612_s_at	alcohol dehydrogenase 1B (class I), beta polypeptide	0.31383	-0.270591	328.28	343.05	1	0	-1.36592	0.00608573	0.0238381
ADH1C	206262_at	alcohol dehydrogenase 1C (class I), gamma polypeptide	0.215182	-0.215182	279.7	321.33	1	0	1.0494	0.62253	0.754364
ADH5	208847_s_at	alcohol dehydrogenase 5 (class III), chi polypeptide	0.163853	-0.141616	274.06	294.15	1	0	-1.04244	0.254234	0.413407
ADH6	214261_s_at	alcohol dehydrogenase 6 (class V)	0.22933	-0.22933	647.76	836.25	0.799204	NEG	-1.05057	0.545562	0.693305
ADH7	210505_at	alcohol dehydrogenase 7 (class IV), mu or sigma polypeptide	0.183709	-0.168639	638.03	737.92	1	0	-1.02752	0.666116	0.78709
ADI1	217761_at	acireductone dioxygenase 1	0.12126	-0.12126	174.4	195.07	1	0	1.02092	0.648337	0.773971
ADIPOQ	207175_at	adiponectin, C1Q and collagen domain containing	0.26054	-0.252131	310.47	362.65	0.702783	NEG	-1.49808	0.000216312	0.00156275
ADIPOR1	217748_at	adiponectin receptor 1	0.178424	-0.178424	222.01	316.51	0.308911	NEG	1.10522	0.00570221	0.0226431
ADIPOR2	201346_at	adiponectin receptor 2	0.144408	0.144408	282.77	239.94	1	0	-1.13833	0.00356445	0.0155021
ADK	204119_s_at	adenosine kinase	0.170662	-0.143538	258.05	281.87	0.252334	NEG	-1.05323	0.159585	0.296853
ADM	202912_at	adrenomedullin	0.165643	-0.165643	242.36	315.32	0.898791	NEG	1.25944	0.000501531	0.00315863
ADM2	220538_at	adrenomedullin 2	0.151779	-0.14623	477.86	630.5	1	0	1.09255	0.146072	0.278402
ADNP	201773_at	activity-dependent neuroprotector homeobox	0.163068	-0.163068	197.7	255.13	0.610924	NEG	-1.06584	0.0206242	0.0627518
ADNP2	203321_s_at	ADNP homeobox 2	0.227029	-0.227029	277.38	505.11	0.799204	NEG	1.01164	0.800352	0.877741
ADO	212502_at	2-aminoethanethiol (cysteamine) dioxygenase	0.165966	-0.165966	212.44	251.74	1	0	-1.03474	0.206109	0.355927
ADORA1	216220_s_at	adenosine A1 receptor	0.129212	-0.0908615	490.82	503.36	1	0	-1.02325	0.526217	0.677149
ADORA2A	205013_s_at	NA	0.120697	0.0504385	252.93	273.03	1	0	1.04669	0.408082	0.572613
ADORA2B	205891_at	adenosine A2b receptor	0.158057	-0.158057	289.53	372.02	1	NEG	-1.06824	0.281517	0.444348
ADORA3	206171_at	adenosine A3 receptor	0.20681	-0.20681	505.79	775.75	0.524813	NEG	-1.00995	0.794811	0.874955
ADPGK	220980_s_at	ADP-dependent glucokinase	0.172386	0.172386	714.84	638.45	1	0	1.0104	0.753627	0.847497
ADPRH	207863_at	ADP-ribosylarginine hydrolase	0.12863	-0.105764	413.29	430.7	1	0	-1.10866	0.0494457	0.124403
ADRA1A	211489_at	adrenergic, alpha-1A-, receptor	0.153951	-0.153951	587.53	722.06	1	0	1.03447	0.602508	0.738556
ADRA1B	207589_at	adrenergic, alpha-1B-, receptor	0.11828	-0.0664331	475.43	502.83	1	0	-1.10931	0.208919	0.359097
ADRA1D	210961_s_at	adrenergic, alpha-1D-, receptor	0.14778	-0.13965	326.68	482.47	1	0	-1.19	0.0138375	0.0459791
ADRA2A	209869_at	adrenergic, alpha-2A-, receptor	0.195885	0.0179406	674.78	638.46	0.898791	NEG	-1.39208	6.3486e-07	1.19361e-05
ADRA2B	208544_at	adrenergic, alpha-2B-, receptor	0.158986	-0.143533	630.57	673.59	1	0	-1.12482	0.0752207	0.170514
ADRA2C	206128_at	adrenergic, alpha-2C-, receptor	0.121336	0.0563454	188.52	188.25	1	0	1.19589	0.0153293	0.0498535
ADRB1	208214_at	adrenergic, beta-1-, receptor	0.16031	-0.136704	350.19	428.01	0.445384	NEG	-1.07337	0.372316	0.538486
ADRB2	206170_at	adrenergic, beta-2-, receptor, surface	0.223138	-0.223138	449.54	672.94	0.524813	NEG	1.0551	0.257096	0.41662
ADRB3	206812_at	adrenergic, beta-3-, receptor	0.120122	0.120122	374.37	304.66	1	0	-1.04158	0.578644	0.719651
ADRBK1	38447_at	adrenergic, beta, receptor kinase 1	0.316863	-0.312839	971.9	1175.4	0.445384	NEG	1.10118	0.036836	0.0991371
ADRBK2	204184_s_at	adrenergic, beta, receptor kinase 2	0.171443	-0.158732	432.1	569.64	0.308911	NEG	-1.15602	0.00177946	0.00879894
ADRM1	201281_at	adhesion regulating molecule 1	0.196772	-0.196772	276.59	373.38	0.610924	NEG	1.19079	1.85116e-06	2.96162e-05
ADSL	202144_s_at	adenylosuccinate lyase	0.164289	-0.138866	283.93	314.33	1	0	1.05215	0.0899094	0.194834
ADSS	221761_at	adenylosuccinate synthase	0.184875	-0.158975	323.91	337.18	0.445384	NEG	1.03971	0.294478	0.458369
AEBP1	201792_at	AE binding protein 1	0.266831	-0.109539	253.68	386.37	1	0	-1.14233	0.0861069	0.188817
AEN	219361_s_at	apoptosis enhancing nuclease	0.135354	-0.135354	423.78	560.99	1	0	1.06321	0.215745	0.367522
AES	217729_s_at	amino-terminal enhancer of split	0.182391	-0.182391	227.89	290.74	0.16179	NEG	-1.02598	0.556019	0.701901
AFAP1	203563_at	actin filament associated protein 1	0.108999	-0.108999	209.35	272.97	1	0	1.01736	0.815106	0.887713
AFF1	201924_at	AF4/FMR2 family, member 1	0.192197	-0.192197	450.44	591.17	0.252334	NEG	-1.06217	0.111592	0.229044
AFF2	206105_at	AF4/FMR2 family, member 2	0.229024	-0.224986	806.73	944.06	1	0	1.0169	0.806908	0.882184
AFF3	205735_s_at	AF4/FMR2 family, member 3	0.150381	-0.0625706	318.94	275.45	1	0	-1.46873	4.17864e-06	5.86534e-05
AFF4	219199_at	AF4/FMR2 family, member 4	0.160055	-0.136398	345.64	364.86	1	0	-1.05691	0.313063	0.478733
AFG3L2	202486_at	AFG3 ATPase family gene 3-like 2 (S. cerevisiae)	0.191961	-0.191961	660.69	826.19	0.799204	NEG	1.04858	0.206812	0.356803
AFM	206840_at	afamin	0.193604	-0.189305	708.95	883.93	1	0	1.04203	0.619523	0.752155
AFP	204694_at	alpha-fetoprotein	0.154296	-0.154296	237.78	320.99	1	0	1.0386	0.638574	0.765698
AFTPH	217939_s_at	aftiphilin	0.156829	-0.156829	430.18	517.92	1	0	-1.01423	0.550717	0.69811
AGA	204332_s_at	aspartylglucosaminidase	0.163109	-0.145616	247.2	274.33	0.799204	NEG	1.00059	0.987007	0.992039
AGAP1	204066_s_at	ArfGAP with GTPase domain, ankyrin repeat and PH domain 1	0.153053	-0.145039	302.51	325.33	1	0	-1.05274	0.201998	0.351113
AGAP2	206152_at	ArfGAP with GTPase domain, ankyrin repeat and PH domain 2	0.1667	0.1667	604.33	483.61	1	0	1.23874	0.000147992	0.00113592
AGBL2	220390_at	ATP/GTP binding protein-like 2	0.169053	-0.164636	576.12	704.36	1	0	-1.14337	0.0174249	0.0550032
AGBL3	220649_at	ATP/GTP binding protein-like 3	0.124915	0.124915	265.68	186.07	1	0	-1.1702	0.165948	0.304982
AGBL5	218480_at	ATP/GTP binding protein-like 5	0.237366	-0.237366	186.72	284.58	0.799204	NEG	-1.40332	1.18481e-07	2.8668e-06
AGER	210081_at	advanced glycosylation end product-specific receptor	0.152172	0.152172	727.76	641.3	1	0	1.3154	1.14612e-05	0.000137999
AGFG1	218092_s_at	ArfGAP with FG repeats 1	0.175819	0.0948463	258.33	261.35	0.610924	POS	1.10205	0.00819142	0.0303901
AGFG2	222126_at	ArfGAP with FG repeats 2	0.194705	-0.179452	664.97	771.19	0.898791	NEG	-1.05867	0.234118	0.389462
AGGF1	218534_s_at	angiogenic factor with G patch and FHA domains 1	0.24274	-0.212846	268.63	347.87	0.0418488	NEG	-1.09108	0.00375281	0.0161709
AGK	222132_s_at	acylglycerol kinase	0.167791	-0.167791	217.01	432.21	1	0	1.02546	0.362252	0.52893
AGL	203566_s_at	amylo-alpha-1, 6-glucosidase, 4-alpha-glucanotransferase	0.146295	0.126295	329.29	289.68	1	0	-1.15121	0.0373575	0.100122
AGMAT	219792_at	agmatine ureohydrolase (agmatinase)	0.208607	-0.189446	697.65	819.62	1	0	1.09597	0.112097	0.229746
AGPAT1	32836_at	1-acylglycerol-3-phosphate O-acyltransferase 1 (lysophosphatidic acid acyltransferase, alpha)	0.218489	-0.218489	843.34	995.65	1	0	1.094	0.0124754	0.0423797
AGPAT2	32837_at	1-acylglycerol-3-phosphate O-acyltransferase 2 (lysophosphatidic acid acyltransferase, beta)	0.190311	-0.190311	397.21	642.67	1	0	1.06475	0.110454	0.22737
AGPAT3	219723_x_at	1-acylglycerol-3-phosphate O-acyltransferase 3	0.18166	-0.18166	421.03	635.77	1	0	1.01876	0.661221	0.783828
AGPAT4	219693_at	1-acylglycerol-3-phosphate O-acyltransferase 4 (lysophosphatidic acid acyltransferase, delta)	0.154767	-0.154767	348.48	457.7	1	NEG	1.04365	0.612914	0.746987
AGPAT5	218096_at	1-acylglycerol-3-phosphate O-acyltransferase 5 (lysophosphatidic acid acyltransferase, epsilon)	0.120764	-0.0893857	433.53	429.19	1	0	-1.19377	5.85895e-06	7.85087e-05
AGPS	205401_at	alkylglycerone phosphate synthase	0.144989	-0.144989	302.89	444.45	1	0	-1.16139	0.00272977	0.0125702
AGR2	209173_at	anterior gradient homolog 2 (Xenopus laevis)	0.370519	-0.370519	220.02	408.34	4.67658e-06	NEG	1.37212	0.0373371	0.100122
AGRN	212285_s_at	agrin	0.171388	-0.171388	711.22	809.82	0.524813	NEG	1.22428	0.000307272	0.00209967
AGRP	207193_at	agouti related protein homolog (mouse)	0.129591	0.129591	640.22	601.33	1	0	1.07299	0.298216	0.462434
AGT	202834_at	angiotensinogen (serpin peptidase inhibitor, clade A, member 8)	0.161129	-0.0887956	239.8	229.04	0.373293	NEG	-1.1795	0.074288	0.169038
AGTPBP1	204500_s_at	ATP/GTP binding protein 1	0.165429	-0.15114	379.64	454.86	1	0	1.02927	0.480907	0.639146
AGTR1	205357_s_at	angiotensin II receptor, type 1	0.158259	-0.0632957	360.72	313.55	0.702783	NEG	-2.08262	1.612e-12	1.79625e-10
AGTR2	222321_at	angiotensin II receptor, type 2	0.181681	-0.175631	404.99	652.17	1	0	-1.03565	0.665965	0.787028
AGXT	210326_at	alanine-glyoxylate aminotransferase	0.125341	-0.0999775	462.87	517.85	1	0	1.04004	0.583713	0.723546
AGXT2L1	221008_s_at	alanine-glyoxylate aminotransferase 2-like 1	0.134127	0.0701471	603.9	571.81	1	0	-1.1994	0.0282896	0.0805564
AHCTF1	214766_s_at	AT hook containing transcription factor 1	0.180545	-0.180545	356.62	478.79	0.702783	NEG	1.05195	0.188263	0.333637
AHCY	200903_s_at	adenosylhomocysteinase	0.23203	-0.223716	211.86	315.09	0.373293	NEG	1.05043	0.250909	0.408995
AHCYL1	200850_s_at	adenosylhomocysteinase-like 1	0.181207	-0.181207	195.66	292.67	0.524813	NEG	-1.1887	1.66181e-07	3.85922e-06
AHCYL2	212814_at	adenosylhomocysteinase-like 2	0.131199	-0.10707	582.93	605.43	1	0	-1.08444	0.0482155	0.121935
AHDC1	205002_at	AT hook, DNA binding motif, containing 1	0.17685	0.162568	657.47	617.8	1	0	1.09407	0.12401	0.247107
AHI1	221569_at	Abelson helper integration site 1	0.181051	-0.181051	714.43	790.32	1	NEG	-1.01944	0.692287	0.806668
AHNAK	211986_at	AHNAK nucleoprotein	0.203095	-0.139019	493.61	519.5	0.445384	NEG	-1.16836	0.00122549	0.00653819
AHNAK2	212992_at	AHNAK nucleoprotein 2	0.179129	-0.179129	295.54	374.76	1	0	-1.29212	4.63673e-05	0.000438641
AHR	202820_at	aryl hydrocarbon receptor	0.131493	-0.0244091	227.48	226.33	1	0	1.04115	0.459593	0.620295
AHSA1	201491_at	AHA1, activator of heat shock 90kDa protein ATPase homolog 1 (yeast)	0.274744	-0.274744	173.46	393.74	0.000369042	NEG	1.18827	1.24071e-06	2.12122e-05
AHSG	204551_s_at	alpha-2-HS-glycoprotein	0.129681	0.11854	205.89	175.62	1	0	1.10689	0.209304	0.35949
AICDA	219841_at	activation-induced cytidine deaminase	0.190761	-0.190761	432.76	683.68	0.610924	NEG	1.05217	0.618337	0.751218
AIDA	220199_s_at	axin interactor, dorsalization associated	0.226916	-0.226916	266.83	315.13	1	NEG	-1.12113	0.0579246	0.140097
AIF1	215051_x_at	allograft inflammatory factor 1	0.262277	0.262277	314.91	275.75	1	0	1.13098	0.10486	0.218838
AIFM1	205512_s_at	apoptosis-inducing factor, mitochondrion-associated, 1	0.128149	-0.0571114	245.93	286.17	1	0	1.11549	0.000539063	0.00334023
AIM1	212543_at	absent in melanoma 1	0.232676	-0.0926763	197.83	448.65	1	0	1.48191	6.42877e-11	4.36709e-09
AIM1L	220290_at	absent in melanoma 1-like	0.147274	-0.140429	338.64	421.72	1	0	1.01004	0.881686	0.930192
AIM2	206513_at	absent in melanoma 2	0.253022	0.084941	585.8	683	0.524813	POS	1.21897	0.00158966	0.00802919
AIMP1	202542_s_at	aminoacyl tRNA synthetase complex-interacting multifunctional protein 1	0.164031	-0.130712	274.36	289.47	0.0749708	NEG	-1.0725	0.0119018	0.0406968
AIMP2	209971_x_at	aminoacyl tRNA synthetase complex-interacting multifunctional protein 2	0.200337	-0.183244	233.22	289.62	0.898791	NEG	-1.06576	0.020342	0.0621017
AIP	201782_s_at	aryl hydrocarbon receptor interacting protein	0.169158	0.169158	434.82	336.19	1	0	1.02574	0.337113	0.503451
AIPL1	219977_at	aryl hydrocarbon receptor interacting protein-like 1	0.173984	-0.161889	495.41	683.25	0.524813	NEG	1.02866	0.587161	0.726261
AIRE	208090_s_at	autoimmune regulator	0.162951	0.162951	210.79	163.47	1	0	-1.07455	0.271872	0.433001
AJAP1	206460_at	adherens junctions associated protein 1	0.168638	0.0489166	687	666.63	1	0	1.01242	0.833603	0.899529
AK1	202587_s_at	adenylate kinase 1	0.173722	-0.0299398	177.87	206.71	1	0	-1.00248	0.947579	0.970734
AK2	208967_s_at	adenylate kinase 2	0.224741	-0.187475	213.23	291.91	1	NEG	-1.14902	2.28904e-05	0.000242516
AK3L1	204348_s_at	adenylate kinase 4	0.186505	-0.186505	329.18	386.69	1	0	1.22278	0.00399696	0.0170124
AK5	219308_s_at	adenylate kinase 5	0.157039	-0.139108	519.83	579.92	1	0	-1.33718	0.0011134	0.00602878
AKAP10	205045_at	A kinase (PRKA) anchor protein 10	0.179029	0.114062	251.82	259.16	1	0	-1.25202	0.00199262	0.00966085
AKAP11	203156_at	A kinase (PRKA) anchor protein 11	0.176311	-0.156311	411.89	487.84	1	0	-1.08828	0.0111011	0.0384662
AKAP1	201675_at	A kinase (PRKA) anchor protein 1	0.165095	-0.165095	295.99	344.66	1	0	1.0022	0.956502	0.975078
AKAP12	210517_s_at	A kinase (PRKA) anchor protein 12	0.295791	-0.295791	453.05	573.17	0.16179	NEG	-1.09929	0.054747	0.134205
AKAP13	221718_s_at	A kinase (PRKA) anchor protein 13	0.211055	-0.160297	294.93	415.91	0.610924	NEG	1.04676	0.27117	0.432262
AKAP3	207344_at	A kinase (PRKA) anchor protein 3	0.187714	-0.177503	583.41	775.39	0.373293	NEG	-1.00066	0.987919	0.992686
AKAP4	207019_s_at	A kinase (PRKA) anchor protein 4	0.127065	-0.127065	264.21	371.82	1	0	1.15651	0.0514899	0.128225
AKAP5	207800_at	A kinase (PRKA) anchor protein 5	0.118549	-0.118549	286.3	352.31	1	0	1.04374	0.61505	0.748723
AKAP6	205359_at	A kinase (PRKA) anchor protein 6	0.281861	-0.273947	901.13	1106.4	0.126944	NEG	-1.02705	0.617687	0.750644
AKAP7	205771_s_at	A kinase (PRKA) anchor protein 7	0.17786	0.0333496	501.7	518.76	1	0	-1.0827	0.0680797	0.158507
AKAP8	203847_s_at	A kinase (PRKA) anchor protein 8	0.169546	0.128056	820.18	809.61	1	0	1.02363	0.441015	0.602736
AKAP8L	218064_s_at	A kinase (PRKA) anchor protein 8-like	0.182729	-0.0395093	443.85	420.24	1	NEG	1.05719	0.24212	0.398336
AKAP9	210962_s_at	A kinase (PRKA) anchor protein (yotiao) 9	0.180579	-0.162011	298.34	349.28	0.308911	NEG	-1.14704	0.00304714	0.0137408
AKIRIN1	217893_s_at	akirin 1	0.1767	0.102168	260.44	268.48	1	0	-1.063	0.412508	0.576848
AKIRIN2	213810_s_at	akirin 2	0.10371	-0.10371	198.89	268.15	1	0	1.05896	0.407973	0.572586
AKR1A1	201900_s_at	aldo-keto reductase family 1, member A1 (aldehyde reductase)	0.179802	-0.160728	217.73	253.19	1	0	1.10509	0.00599635	0.0235607
AKR1B10	206561_s_at	aldo-keto reductase family 1, member B10 (aldose reductase)	0.187871	0.0942503	210.59	273.89	0.799204	POS	1.96966	1.7105e-10	1.03469e-08
AKR1B1	201272_at	aldo-keto reductase family 1, member B1 (aldose reductase)	0.204817	-0.188521	487.02	768.17	1	0	1.01183	0.744804	0.841897
AKR1C1	204151_x_at	aldo-keto reductase family 1, member C1 (dihydrodiol dehydrogenase 1; 20-alpha (3-alpha)-hydroxysteroid dehydrogenase)	0.30338	-0.240939	286.97	300.26	0.898791	NEG	-1.01518	0.862875	0.917477
AKR1C2	209699_x_at	aldo-keto reductase family 1, member C2 (dihydrodiol dehydrogenase 2; bile acid binding protein; 3-alpha hydroxysteroid dehydrogenase, type III)	0.295933	-0.276978	292.81	345.11	0.898791	NEG	1.04766	0.615104	0.748723
AKR1C3	209160_at	aldo-keto reductase family 1, member C3 (3-alpha hydroxysteroid dehydrogenase, type II)	0.220043	-0.197628	212.83	256.05	0.898791	NEG	-1.19063	0.0619891	0.147517
AKR1C4	210558_at	aldo-keto reductase family 1, member C4 (chlordecone reductase; 3-alpha hydroxysteroid dehydrogenase, type I; dihydrodiol dehydrogenase 4)	0.134784	-0.12839	377.05	513.74	1	0	-1.03495	0.694437	0.808322
AKR1D1	207102_at	aldo-keto reductase family 1, member D1 (delta 4-3-ketosteroid-5-beta-reductase)	0.160534	-0.160534	394.77	543.88	1	0	1.04607	0.564947	0.70861
AKR7A2	214259_s_at	aldo-keto reductase family 7, member A2 (aflatoxin aldehyde reductase)	0.148545	0.148545	352.9	298.73	0.799204	NEG	-1.11885	0.00129095	0.00679606
AKR7A3	216381_x_at	aldo-keto reductase family 7, member A3 (aflatoxin aldehyde reductase)	0.213773	-0.0699042	421.85	324.44	0.799204	NEG	-1.10194	0.112473	0.230221
AKT1	207163_s_at	v-akt murine thymoma viral oncogene homolog 1	0.173634	-0.173634	231.3	300.86	1	0	1.28941	3.05842e-09	1.22947e-07
AKT2	203809_s_at	v-akt murine thymoma viral oncogene homolog 2	0.126815	-0.0738985	394.54	460.46	1	0	-1.06886	0.410788	0.575203
AKT3	212607_at	v-akt murine thymoma viral oncogene homolog 3 (protein kinase B, gamma)	0.197139	0.157139	655.58	574.82	1	0	-1.19645	8.40625e-05	0.000710707
AKTIP	218373_at	AKT interacting protein	0.185653	-0.174546	170.05	257.91	0.524813	NEG	1.11265	0.0253782	0.0740591
ALAD	218487_at	aminolevulinate dehydratase	0.198027	-0.198027	220.97	348.31	0.445384	NEG	-1.16264	0.00045023	0.0028973
ALAS1	205633_s_at	aminolevulinate, delta-, synthase 1	0.194467	-0.182838	212.53	282.71	0.252334	NEG	1.03406	0.294095	0.458062
ALAS2	211560_s_at	aminolevulinate, delta-, synthase 2	0.196586	-0.188753	722.06	856.06	1	0	1.02366	0.585151	0.724821
ALB	211298_s_at	albumin	0.15978	-0.139869	293.84	348.21	1	0	1.11123	0.36237	0.52898
ALCAM	201952_at	activated leukocyte cell adhesion molecule	0.226254	-0.216046	235.27	350.5	0.203413	NEG	1.0647	0.380403	0.545772
ALDH18A1	217791_s_at	aldehyde dehydrogenase 18 family, member A1	0.215659	-0.215659	227.65	281.1	1	0	1.03169	0.486966	0.644435
ALDH1A1	212224_at	aldehyde dehydrogenase 1 family, member A1	0.2291	0.0117978	285.73	316.81	1	0	-1.07962	0.404688	0.569927
ALDH1A2	207016_s_at	aldehyde dehydrogenase 1 family, member A2	0.174556	-0.169879	638.37	712.23	1	NEG	-1.02951	0.717929	0.823644
ALDH1A3	203180_at	aldehyde dehydrogenase 1 family, member A3	0.153961	-0.125129	316.26	320.13	1	0	1.22389	0.0202057	0.0617447
ALDH1B1	209645_s_at	aldehyde dehydrogenase 1 family, member B1	0.192688	-0.192688	249.13	359.35	0.702783	NEG	-1.14051	0.00131874	0.00692228
ALDH1L1	215798_at	aldehyde dehydrogenase 1 family, member L1	0.229666	-0.218872	560.51	791.39	0.252334	NEG	1.03139	0.579433	0.719998
ALDH2	201425_at	aldehyde dehydrogenase 2 family (mitochondrial)	0.176025	-0.164967	256.01	320.88	0.898791	NEG	-1.02838	0.581943	0.722268
ALDH3A1	205623_at	aldehyde dehydrogenase 3 family, member A1	0.13653	-0.0503331	254.7	214.81	1	0	-1.20837	0.00581665	0.023004
ALDH3A2	202053_s_at	aldehyde dehydrogenase 3 family, member A2	0.170546	-0.114054	219.25	207.78	0.524813	NEG	-1.25557	2.26991e-06	3.49936e-05
ALDH3B1	211004_s_at	aldehyde dehydrogenase 3 family, member B1	0.18473	-0.180183	613.32	752.86	1	0	1.02004	0.605498	0.740864
ALDH3B2	204942_s_at	aldehyde dehydrogenase 3 family, member B2	0.163251	-0.0325518	192.15	242.91	1	0	2.02099	6.73061e-12	6.38052e-10
ALDH4A1	211552_s_at	aldehyde dehydrogenase 4 family, member A1	0.166528	-0.166528	416.59	641.42	1	0	1.1194	0.0876756	0.191188
ALDH5A1	203608_at	aldehyde dehydrogenase 5 family, member A1	0.151028	0.0910277	297.32	228.3	0.702783	NEG	-1.24749	0.00341084	0.0150183
ALDH6A1	221588_x_at	aldehyde dehydrogenase 6 family, member A1	0.156167	-0.0947143	319.87	385.59	1	0	-1.17218	0.000293463	0.00201674
ALDH7A1	208950_s_at	aldehyde dehydrogenase 7 family, member A1	0.191973	-0.175835	241.5	309.82	0.373293	NEG	-1.02215	0.661563	0.783867
ALDH8A1	220148_at	aldehyde dehydrogenase 8 family, member A1	0.124402	-0.124402	462.45	474.52	1	0	1.4958	6.1271e-06	8.14149e-05
ALDH9A1	201612_at	aldehyde dehydrogenase 9 family, member A1	0.214471	-0.194699	243.47	324.7	0.445384	NEG	-1.1527	0.000275688	0.00191474
ALDOA	214687_x_at	aldolase A, fructose-bisphosphate	0.25241	-0.242346	234.8	363.39	0.0109661	NEG	1.09579	0.0281457	0.0802474
ALDOAP2	211617_at	aldolase A, fructose-bisphosphate pseudogene 2	0.141253	-0.125584	318.33	349.37	1	0	-1.19532	0.052426	0.129996
ALDOB	216600_x_at	aldolase B, fructose-bisphosphate	0.240518	-0.231328	693.81	893.51	0.524813	NEG	1.00623	0.886116	0.93251
ALDOC	202022_at	aldolase C, fructose-bisphosphate	0.144961	-0.144961	387.59	558.24	1	0	1.11952	0.0223554	0.0668662
ALG12	218444_at	asparagine-linked glycosylation 12, alpha-1,6-mannosyltransferase homolog (S. cerevisiae)	0.153735	-0.153735	194.25	239.72	0.524813	NEG	-1.01883	0.763044	0.853168
ALG13	205583_s_at	asparagine-linked glycosylation 13 homolog (S. cerevisiae)	0.180303	-0.148911	681.05	706.85	0.524813	NEG	1.10396	0.0808954	0.180031
ALG3	207396_s_at	asparagine-linked glycosylation 3, alpha-1,3- mannosyltransferase homolog (S. cerevisiae)	0.159559	-0.159559	223.58	304.53	1	0	1.07812	0.0570151	0.138429
ALG5	218203_at	asparagine-linked glycosylation 5, dolichyl-phosphate beta-glucosyltransferase homolog (S. cerevisiae)	0.14596	-0.0802093	216.89	246.25	0.610924	POS	-1.08729	0.00398135	0.0169601
ALG6	219649_at	asparagine-linked glycosylation 6, alpha-1,3-glucosyltransferase homolog (S. cerevisiae)	0.136328	0.136328	484.93	446.6	1	0	-1.00645	0.826842	0.895211
ALG8	203545_at	asparagine-linked glycosylation 8, alpha-1,3-glucosyltransferase homolog (S. cerevisiae)	0.237231	-0.00109047	194.66	296.79	0.00147417	POS	1.04754	0.34048	0.506988
ALG9	219374_s_at	asparagine-linked glycosylation 9, alpha-1,2-mannosyltransferase homolog (S. cerevisiae)	0.141204	-0.0849226	229.95	219.76	1	0	-1.04137	0.154343	0.289585
ALK	208212_s_at	anaplastic lymphoma receptor tyrosine kinase	0.154715	-0.154715	264.22	509.99	1	0	-1.04857	0.492899	0.649874
ALKBH1	205621_at	alkB, alkylation repair homolog 1 (E. coli)	0.167517	-0.167517	204.7	258.43	1	0	-1.06361	0.0131015	0.0440218
ALKBH4	222228_s_at	alkB, alkylation repair homolog 4 (E. coli)	0.152939	0.023394	185.61	325.68	1	0	-1.10048	0.0281118	0.0801762
ALLC	220365_at	allantoicase	0.126169	0.110887	416.41	354.01	1	0	-1.16012	0.0801814	0.178634
ALMS1	214707_x_at	Alstrom syndrome 1	0.294137	-0.286476	692.21	777.78	0.610924	NEG	1.13184	0.0224135	0.0670085
ALOX12	207206_s_at	arachidonate 12-lipoxygenase	0.101357	-0.0659792	369.39	392.28	1	0	-1.22944	0.0106739	0.037332
ALOX12B	207381_at	arachidonate 12-lipoxygenase, 12R type	0.141135	0.141135	449.62	381.61	1	0	-1.05487	0.364395	0.531081
ALOX12P2	214340_at	arachidonate 12-lipoxygenase pseudogene 2	0.153562	-0.153562	479.83	652.97	0.524813	NEG	1.17856	0.01041	0.0366878
ALOX15	207328_at	arachidonate 15-lipoxygenase	0.132801	-0.132801	265.84	410.92	1	0	-1.19455	0.0242784	0.071457
ALOX15B	206714_at	arachidonate 15-lipoxygenase, type B	0.136444	-0.136444	374.46	488.58	1	0	1.26911	0.0310665	0.086603
ALOX5	204446_s_at	arachidonate 5-lipoxygenase	0.197814	0.113133	307.66	307.06	1	0	-1.0085	0.880911	0.929651
ALOX5AP	204174_at	arachidonate 5-lipoxygenase-activating protein	0.257322	0.248608	326.62	257.15	1	POS	-1.0371	0.46864	0.628697
ALOXE3	207708_at	arachidonate lipoxygenase 3	0.246793	-0.235319	834.14	1003.47	1	NEG	1.03246	0.603511	0.739429
ALPI	207140_at	alkaline phosphatase, intestinal	0.21417	-0.202845	547.26	654.86	0.0418488	NEG	1.02682	0.38227	0.547707
ALPK1	207133_x_at	alpha-kinase 1	0.206307	-0.0253339	385.94	496.23	1	0	1.03783	0.528095	0.678394
ALPK3	214846_s_at	alpha-kinase 3	0.116443	-0.0675898	281.59	304.46	1	0	1.0575	0.417407	0.581522
ALPL	215783_s_at	alkaline phosphatase, liver/bone/kidney	0.123884	0.123884	495.88	439.44	1	NEG	-1.01339	0.82199	0.892411
ALPP	204664_at	alkaline phosphatase, placental	0.177996	-0.115211	686.31	740.16	0.702783	POS	-1.01952	0.658993	0.782188
ALPPL2	216377_x_at	alkaline phosphatase, placental-like 2	0.177316	-0.165128	826.72	906.04	1	0	1.0762	0.127666	0.252411
ALS2CL	222333_at	ALS2 C-terminal like	0.17431	-0.161647	777.69	876.36	1	0	1.0591	0.0359893	0.0973534
ALS2CR8	219834_at	amyotrophic lateral sclerosis 2 (juvenile) chromosome region, candidate 8	0.149876	-0.149876	274.48	409.38	1	0	-1.2453	0.000163997	0.00123782
ALX1	206837_at	ALX homeobox 1	0.125132	-0.106316	514.34	550.12	1	0	-1.00144	0.980213	0.988618
ALX3	207690_at	ALX homeobox 3	0.190025	-0.190025	491.65	713.13	0.799204	NEG	1.0244	0.759858	0.851414
ALX4	208330_at	ALX homeobox 4	0.143355	-0.143355	380.5	475.34	0.898791	NEG	1.11946	0.0395319	0.104424
AMACR	217113_at	alpha-methylacyl-CoA racemase	0.129793	-0.129793	189.83	249.27	1	0	-1.02265	0.755361	0.848923
AMBN	221114_at	ameloblastin (enamel matrix protein)	0.154018	0.154018	642.65	605.33	1	0	1.0096	0.883109	0.930962
AMBP	214425_at	alpha-1-microglobulin/bikunin precursor	0.161904	-0.148592	738.67	812.91	1	0	1.04755	0.466587	0.626804
AMBRA1	219141_s_at	autophagy/beclin-1 regulator 1	0.126724	-0.126724	162.55	209.4	1	0	-1.07028	0.0753884	0.170838
AMD1	201197_at	adenosylmethionine decarboxylase 1	0.184779	-0.147656	240.52	300.4	1	0	1.13686	0.00603258	0.0236737
AMDHD2	219082_at	amidohydrolase domain containing 2	0.144751	-0.106372	188.78	189.49	1	0	1.06339	0.440642	0.602463
AMELX	208410_x_at	amelogenin, X-linked	0.130658	-0.0912156	478.18	485.21	1	0	-1.04783	0.506872	0.661178
AMELY	208220_x_at	amelogenin, Y-linked	0.146849	-0.146849	187.73	369.79	0.898791	NEG	1.03454	0.624421	0.755286
AMFR	202204_s_at	autocrine motility factor receptor	0.133536	-0.0451593	331.65	323.94	1	0	-1.07443	0.0687965	0.159834
AMH	206516_at	anti-Mullerian hormone	0.125191	-0.0321927	220.55	182.4	1	0	-1.14795	0.0940803	0.201365
AMHR2	206892_at	anti-Mullerian hormone receptor, type II	0.135345	0.0505292	672.27	664.72	1	0	-1.10044	0.0369226	0.0992764
AMIGO2	222108_at	adhesion molecule with Ig-like domain 2	0.147521	0.147521	277.36	233.22	0.799204	POS	-1.12251	0.15043	0.284531
AMMECR1	204976_s_at	Alport syndrome, mental retardation, midface hypoplasia and elliptocytosis chromosomal region gene 1	0.134759	0.134759	208.39	184.73	1	POS	1.15094	0.00338291	0.0149108
AMN	220989_s_at	amnionless homolog (mouse)	0.150672	-0.115647	578	622.2	1	0	1.10725	0.0493212	0.124188
AMOT	209521_s_at	angiomotin	0.167115	-0.113139	737.69	778.99	1	0	1.04819	0.454595	0.616036
AMOTL2	203002_at	angiomotin like 2	0.158003	0.0459713	486.85	517.11	1	0	-1.13397	0.00127816	0.00674273
AMPD1	206121_at	adenosine monophosphate deaminase 1	0.167951	-0.167951	691.86	866.96	1	0	-1.08867	0.118541	0.239362
AMPD2	212360_at	adenosine monophosphate deaminase 2	0.156033	-0.0650431	702.17	701.58	1	0	-1.02192	0.589359	0.728059
AMPD3	207992_s_at	adenosine monophosphate deaminase 3	0.189026	0.0961534	620.82	604.82	1	0	-1.03713	0.304623	0.469843
AMPH	205257_s_at	amphiphysin	0.144665	-0.137068	341.35	371.98	1	0	-1.19247	0.00818747	0.0303843
AMT	204294_at	aminomethyltransferase	0.209258	0.198342	959.66	897.88	1	0	-1.15914	0.0104812	0.0368305
AMZ2	218167_at	archaelysin family metallopeptidase 2	0.280249	-0.258923	203.7	295.45	0.898791	NEG	1.08172	0.028521	0.0810521
ANAPC10	207845_s_at	anaphase promoting complex subunit 10	0.212687	-0.187117	286.59	343.82	0.030602	NEG	-1.03443	0.429874	0.593553
ANAPC1	218575_at	anaphase promoting complex subunit 1	0.159855	-0.0478795	343.88	298.01	1	0	1.03964	0.138531	0.267604
ANAPC13	209001_s_at	anaphase promoting complex subunit 13	0.184295	-0.160567	179.57	264.35	0.308911	NEG	-1.10073	4.90331e-05	0.000459004
ANAPC2	218555_at	anaphase promoting complex subunit 2	0.168182	-0.0198717	664.02	653.03	0.898791	NEG	1.10927	0.023505	0.0696906
ANAPC5	211036_x_at	anaphase promoting complex subunit 5	0.180417	-0.139857	303.55	306.19	1	0	-1.09135	0.00169729	0.00844853
ANG	205141_at	angiogenin, ribonuclease, RNase A family, 5	0.205148	-0.182001	190.42	301.93	0.16179	NEG	-1.34148	3.29533e-07	6.79556e-06
ANGEL1	213099_at	angel homolog 1 (Drosophila)	0.133992	0.0745046	356.68	276.24	0.898791	NEG	-1.011	0.778646	0.864157
ANGEL2	221825_at	angel homolog 2 (Drosophila)	0.199359	-0.100214	521.79	458.31	0.252334	NEG	-1.16175	3.93904e-05	0.000383752
ANGPT1	205608_s_at	angiopoietin 1	0.172539	-0.0342768	792	849.6	1	0	1.03657	0.452449	0.613933
ANGPT2	205572_at	angiopoietin 2	0.171807	-0.171807	206.99	273.4	1	0	-1.00596	0.912783	0.94956
ANGPT4	221134_at	angiopoietin 4	0.122249	0.0436452	331.02	305.98	1	0	-1.00687	0.930365	0.961088
ANGPTL2	213001_at	angiopoietin-like 2	0.27427	-0.27427	496.91	771.1	0.898791	NEG	-1.00482	0.930447	0.961088
ANGPTL3	219803_at	angiopoietin-like 3	0.169241	-0.169241	205.45	327.47	1	0	-1.03012	0.739384	0.838008
ANGPTL4	221009_s_at	angiopoietin-like 4	0.141577	-0.141577	290.75	350.46	0.898791	NEG	1.13562	0.107766	0.223102
ANGPTL7	206423_at	angiopoietin-like 7	0.134531	-0.134531	338.68	552.66	1	0	-1.16418	0.0815943	0.181142
ANK1	208353_x_at	ankyrin 1, erythrocytic	0.141938	-0.135716	399.33	508.78	1	0	1.0786	0.226046	0.379873
ANK2	202920_at	ankyrin 2, neuronal	0.253328	-0.253328	513.37	595.18	0.898791	NEG	-1.15803	0.0131029	0.0440218
ANK3	206385_s_at	ankyrin 3, node of Ranvier (ankyrin G)	0.171092	-0.149087	224.41	265.41	0.445384	NEG	1.02002	0.728707	0.830725
ANKFY1	219868_s_at	ankyrin repeat and FYVE domain containing 1	0.180731	0.0709274	394.56	438.48	1	0	-1.18266	0.000183845	0.00136095
ANKH	220076_at	ankylosis, progressive homolog (mouse)	0.114077	-0.114077	313.59	412.62	1	0	-1.20797	0.0482469	0.121966
ANKHD1	219081_at	ankyrin repeat and KH domain containing 1	0.223613	-0.223613	213.65	266.27	1	0	-1.06409	0.0546275	0.133938
ANKLE2	212201_at	ankyrin repeat and LEM domain containing 2	0.206524	-0.18061	215.74	286.63	0.524813	NEG	-1.0119	0.719219	0.824465
ANKMY1	210486_at	ankyrin repeat and MYND domain containing 1	0.134397	-0.134397	226.99	394.88	1	0	-1.12611	0.122392	0.244655
ANKMY2	212798_s_at	ankyrin repeat and MYND domain containing 2	0.183589	-0.142211	303.58	313.72	1	0	-1.18598	1.18957e-06	2.04758e-05
ANKRA2	218769_s_at	ankyrin repeat, family A (RFXANK-like), 2	0.1928	-0.0480697	560.21	488.84	1	0	-1.20012	1.12147e-06	1.93561e-05
ANKRD10	218093_s_at	ankyrin repeat domain 10	0.150574	-0.146345	624.39	658.95	1	0	1.01767	0.693588	0.807723
ANKRD11	219437_s_at	ankyrin repeat domain 11	0.142966	0.10598	400.13	389.7	1	0	1.20076	0.00317736	0.014172
ANKRD1	206029_at	ankyrin repeat domain 1 (cardiac muscle)	0.11085	-0.0978306	409.63	439.31	1	0	1.17966	0.0658578	0.154381
ANKRD12	212289_at	ankyrin repeat domain 12	0.202217	-0.0893631	426.55	337.84	0.898791	NEG	-1.23302	1.08043e-05	0.000131337
ANKRD17	212211_at	ankyrin repeat domain 17	0.155564	-0.155564	213.84	362.67	1	0	1.05287	0.112646	0.230389
ANKRD2	221232_s_at	ankyrin repeat domain 2 (stretch responsive muscle)	0.151913	-0.151913	217.48	301.63	1	0	-1.05317	0.49284	0.649874
ANKRD26	205705_at	ankyrin repeat domain 26	0.137985	0.00342148	691.91	719.4	1	0	-1.15815	0.015043	0.049111
ANKRD27	221522_at	ankyrin repeat domain 27 (VPS9 domain)	0.177637	-0.168846	293.19	386.3	1	0	-1.03384	0.349215	0.516011
ANKRD28	213035_at	ankyrin repeat domain 28	0.13402	0.13402	473.07	401.9	1	0	-1.22347	1.56314e-08	4.97101e-07
ANKRD34C	216073_at	ankyrin repeat domain 34C	0.202938	-0.197691	482.36	733.96	0.252334	NEG	-1.05202	0.57693	0.718152
ANKRD36	214723_x_at	ankyrin repeat domain 36	0.182151	-0.182151	630.53	776.63	1	0	-1.02191	0.720429	0.825064
ANKRD36B	220940_at	ankyrin repeat domain 36B	0.203399	-0.203399	499.26	624.65	0.445384	NEG	1.26811	0.00313968	0.014042
ANKRD40	211717_at	ankyrin repeat domain 40	0.233668	-0.0702527	183.13	269.23	0.524813	POS	1.11913	0.0463989	0.118473
ANKRD46	212731_at	ankyrin repeat domain 46	0.168058	0.0557807	292.43	247.84	1	0	-1.14166	0.000526277	0.00327871
ANKRD49	219069_at	ankyrin repeat domain 49	0.21154	-0.101376	448.41	354.28	0.799204	NEG	-1.01333	0.689814	0.804878
ANKRD5	220144_s_at	ankyrin repeat domain 5	0.199671	-0.199671	195.53	321.76	0.16179	NEG	-1.08519	0.202671	0.351808
ANKRD53	215759_at	ankyrin repeat domain 53	0.127488	-0.127488	260.77	342.47	1	0	-1.0242	0.757334	0.85001
ANKRD55	220112_at	ankyrin repeat domain 55	0.188321	-0.178767	629.15	779.86	0.898791	NEG	-1.02054	0.70927	0.817889
ANKRD57	219496_at	ankyrin repeat domain 57	0.151328	0.118962	202.62	190.36	1	0	-1.15001	0.00324943	0.0144529
ANKRD6	204671_s_at	ankyrin repeat domain 6	0.19158	-0.159656	289.09	317.49	1	0	-1.15417	0.0049933	0.0203758
ANKRD7	206112_at	ankyrin repeat domain 7	0.151707	-0.143853	361.66	486.87	0.799204	NEG	-1.09983	0.384218	0.549631
ANKS1A	212747_at	ankyrin repeat and sterile alpha motif domain containing 1A	0.144491	0.124491	323.11	294.49	0.898791	NEG	-1.02294	0.434215	0.597146
ANKS1B	219989_s_at	ankyrin repeat and sterile alpha motif domain containing 1B	0.12094	-0.0774897	381.31	374.07	1	0	-1.11721	0.222027	0.375304
ANKZF1	218274_s_at	ankyrin repeat and zinc finger domain containing 1	0.151454	-0.141093	179.99	227.98	1	0	1.00323	0.968586	0.982273
ANO10	218910_at	anoctamin 10	0.145765	0.100391	364.73	335.69	1	0	1.14842	0.000135885	0.00105834
ANO1	218804_at	anoctamin 1, calcium activated chloride channel	0.16871	-0.126319	325.44	341.02	1	0	-1.08989	0.248304	0.406103
ANO2	220111_s_at	anoctamin 2	0.108252	0.108252	362.46	322.44	1	0	-1.14108	0.114601	0.233336
ANO3	215241_at	anoctamin 3	0.101514	-0.0948477	352.87	390.44	1	0	1.01893	0.857391	0.91442
ANP32A	201051_at	acidic (leucine-rich) nuclear phosphoprotein 32 family, member A	0.19104	-0.19104	208.15	276.27	1	0	-1.06676	0.0917017	0.197599
ANP32B	201306_s_at	acidic (leucine-rich) nuclear phosphoprotein 32 family, member B	0.208595	-0.163714	279.01	326.68	0.524813	NEG	1.05188	0.066785	0.156065
ANP32C	208538_at	acidic (leucine-rich) nuclear phosphoprotein 32 family, member C	0.163064	-0.163064	297.6	416.63	1	0	-1.06282	0.362848	0.529462
ANP32E	221505_at	acidic (leucine-rich) nuclear phosphoprotein 32 family, member E	0.222091	-0.222091	249.47	344.48	0.0749708	NEG	-1.05147	0.333696	0.499699
ANPEP	202888_s_at	alanyl (membrane) aminopeptidase	0.344003	0.287257	503.66	501.41	1	0	-1.00034	0.997926	0.998477
ANTXR1	220092_s_at	anthrax toxin receptor 1	0.187763	0.103757	246.14	291.35	1	0	-1.13733	0.156835	0.293042
ANXA10	210143_at	annexin A10	0.143134	-0.132818	548.34	630.93	1	0	-1.00683	0.935091	0.963145
ANXA11	206200_s_at	annexin A11	0.171948	-0.171948	189.77	274.12	0.702783	NEG	-1.12489	0.00182359	0.0089822
ANXA1	201012_at	annexin A1	0.196654	-0.110376	425.2	433.55	1	0	-1.01979	0.729117	0.830968
ANXA13	208323_s_at	annexin A13	0.109509	-0.109509	354.85	376.6	1	0	1.02569	0.721445	0.825855
ANXA2	201590_x_at	annexin A2	0.185272	-0.103271	251.33	294.71	0.898791	NEG	1.05211	0.108472	0.22427
ANXA2P1	210876_at	annexin A2 pseudogene 1	0.117106	0.117106	412.47	339.27	1	0	1.13428	0.0197998	0.0606796
ANXA2P2	208816_x_at	annexin A2 pseudogene 2	0.140907	-0.105388	235.19	245.37	0.898791	NEG	1.03285	0.259746	0.419363
ANXA2P3	211241_at	annexin A2 pseudogene 3	0.148809	-0.148809	456.86	578.14	0.799204	NEG	1.1975	0.00126776	0.00670455
ANXA3	209369_at	annexin A3	0.177751	-0.177751	248.32	286.99	1	NEG	1.11762	0.145657	0.277862
ANXA4	201301_s_at	annexin A4	0.261499	-0.261499	245.5	383.62	0.126944	NEG	-1.03478	0.330458	0.496429
ANXA5	200782_at	annexin A5	0.195736	-0.195736	245.98	330.31	1	0	1.0058	0.848413	0.909101
ANXA6	200982_s_at	annexin A6	0.147449	-0.0142587	259.25	254.36	1	0	-1.08026	0.0698638	0.161654
ANXA7	209860_s_at	annexin A7	0.250125	-0.250125	202.71	337.89	0.252334	NEG	-1.04654	0.101352	0.213264
ANXA9	211712_s_at	annexin A9	0.241253	-0.184648	352.9	365.04	1	NEG	-1.37118	0.00119664	0.0064031
AOAH	205639_at	acyloxyacyl hydrolase (neutrophil)	0.255833	0.255833	318.32	249.56	0.203413	POS	1.25206	0.0188697	0.0584353
AOC2	207064_s_at	amine oxidase, copper containing 2 (retina-specific)	0.173807	-0.109108	854.9	901.38	1	0	-1.00018	0.997832	0.998477
AOC3	204894_s_at	amine oxidase, copper containing 3 (vascular adhesion protein 1)	0.282292	-0.194466	492.55	485.51	1	0	-1.16576	0.0110083	0.0382281
AOX1	205083_at	aldehyde oxidase 1	0.207715	-0.207715	457.57	691.91	0.702783	NEG	-1.01777	0.79563	0.875094
AP1B1	205423_at	adaptor-related protein complex 1, beta 1 subunit	0.134489	-0.0392639	252.18	327.16	1	0	1.11923	0.0012533	0.00665022
AP1G1	203350_at	adaptor-related protein complex 1, gamma 1 subunit	0.148684	-0.123955	185.8	201.04	1	0	1.19678	6.02018e-06	8.01618e-05
AP1G2	201613_s_at	adaptor-related protein complex 1, gamma 2 subunit	0.220005	-0.134654	421.62	393.21	0.308911	NEG	1.08733	0.0896213	0.194442
AP1M2	218261_at	adaptor-related protein complex 1, mu 2 subunit	0.231262	-0.210043	216.16	316.76	0.00513957	NEG	1.04975	0.367755	0.534246
AP1S1	209635_at	adaptor-related protein complex 1, sigma 1 subunit	0.183709	0.0520885	308.39	406.87	1	0	1.07484	0.142795	0.273552
AP1S2	203300_x_at	adaptor-related protein complex 1, sigma 2 subunit	0.232085	0.0220975	359.97	545.21	1	0	-1.09224	0.150823	0.284987
AP2A2	211779_x_at	adaptor-related protein complex 2, alpha 2 subunit	0.168467	-0.168467	365.75	479.36	1	0	1.01183	0.645462	0.771409
AP2B1	200612_s_at	adaptor-related protein complex 2, beta 1 subunit	0.190229	-0.0540033	292.6	324.22	1	0	-1.17214	0.0135516	0.0452716
AP2M1	200613_at	adaptor-related protein complex 2, mu 1 subunit	0.249495	-0.249495	243.72	329.69	0.252334	NEG	-1.03213	0.457929	0.61913
AP2S1	211047_x_at	adaptor-related protein complex 2, sigma 1 subunit	0.197209	-0.197209	204.63	261.95	1	0	1.11656	0.00231827	0.0110007
AP3B1	203142_s_at	adaptor-related protein complex 3, beta 1 subunit	0.155151	-0.155151	244.28	312.65	1	NEG	-1.04185	0.0926854	0.199252
AP3B2	205678_at	adaptor-related protein complex 3, beta 2 subunit	0.139044	-0.0761772	572.71	544.67	1	0	-1.13809	0.0492794	0.124132
AP3D1	206592_s_at	adaptor-related protein complex 3, delta 1 subunit	0.234343	-0.15024	379.65	389.91	1	0	1.06744	0.0308726	0.0862112
AP3M2	203410_at	adaptor-related protein complex 3, mu 2 subunit	0.16176	0.16176	420.44	354.6	1	POS	-1.02247	0.604517	0.739947
AP3S1	202442_at	adaptor-related protein complex 3, sigma 1 subunit	0.165801	-0.154741	195.12	270.54	0.799204	NEG	1.021	0.466174	0.626447
AP3S2	202399_s_at	adaptor-related protein complex 3, sigma 2 subunit	0.1261	0.0529279	350.03	276.29	1	0	1.11867	0.000105814	0.000856334
AP4E1	220228_at	adaptor-related protein complex 4, epsilon 1 subunit	0.114957	-0.0146284	588.35	589.04	1	0	-1.00185	0.984531	0.991068
AP4M1	209837_at	adaptor-related protein complex 4, mu 1 subunit	0.210758	-0.210758	214.29	274.07	0.203413	NEG	-1.14399	0.0275075	0.0789311
AP4S1	210277_at	adaptor-related protein complex 4, sigma 1 subunit	0.142511	-0.109076	205.09	207.53	1	0	1.01206	0.807653	0.882623
APAF1	204859_s_at	apoptotic peptidase activating factor 1	0.162072	-0.150126	458.28	519.91	1	0	1.02328	0.46674	0.626877
APBA1	206679_at	amyloid beta (A4) precursor protein-binding, family A, member 1	0.140716	-0.134271	390.81	545.33	1	0	1.07558	0.324294	0.490651
APBA2	209870_s_at	amyloid beta (A4) precursor protein-binding, family A, member 2	0.173911	0.0280048	406.51	464.78	1	0	1.34502	1.87413e-05	0.000205943
APBA3	215148_s_at	amyloid beta (A4) precursor protein-binding, family A, member 3	0.163313	-0.139467	556.97	606.75	1	0	-1.00375	0.902386	0.942837
APBB1	202652_at	amyloid beta (A4) precursor protein-binding, family B, member 1 (Fe65)	0.132728	-0.108682	725.13	771.69	1	0	1.00274	0.956835	0.975139
APBB1IP	219994_at	amyloid beta (A4) precursor protein-binding, family B, member 1 interacting protein	0.144813	-0.144813	331.65	446.92	1	0	1.0187	0.803346	0.87954
APBB2	212970_at	amyloid beta (A4) precursor protein-binding, family B, member 2	0.214989	-0.214989	530.01	574.75	0.524813	NEG	-1.22602	4.85302e-07	9.49969e-06
APBB3	204650_s_at	amyloid beta (A4) precursor protein-binding, family B, member 3	0.196373	-0.166367	1023.63	1117.74	1	0	1.00409	0.929231	0.960379
APC	203525_s_at	adenomatous polyposis coli	0.154323	-0.134323	247.64	256.28	1	0	-1.11458	0.00333038	0.0147304
APC2	205320_at	adenomatosis polyposis coli 2	0.11762	-0.11762	249.92	400.99	1	0	-1.00135	0.984592	0.991068
APCS	206350_at	amyloid P component, serum	0.213989	-0.198718	666.11	841.49	0.610924	NEG	-1.05316	0.293159	0.457138
APEH	201284_s_at	N-acylaminoacyl-peptide hydrolase	0.250879	-0.240806	195.02	330.18	0.126944	NEG	1.00898	0.817587	0.889636
APEX1	210027_s_at	APEX nuclease (multifunctional DNA repair enzyme) 1	0.230495	-0.230495	245.31	352.41	0.445384	NEG	1.00278	0.930387	0.961088
APEX2	204408_at	APEX nuclease (apurinic/apyrimidinic endonuclease) 2	0.139544	-0.0995445	260.5	319.68	1	0	1.09767	0.00474622	0.0195434
APH1A	218389_s_at	anterior pharynx defective 1 homolog A (C. elegans)	0.169047	-0.0138625	289.35	380.39	1	0	1.02657	0.658371	0.781689
APH1B	221036_s_at	anterior pharynx defective 1 homolog B (C. elegans)	0.168786	-0.155129	387.06	469.52	0.373293	NEG	-1.15388	4.42792e-06	6.1339e-05
API5	201687_s_at	apoptosis inhibitor 5	0.270487	-0.270487	187.85	351.15	0.030602	NEG	-1.05403	0.0752083	0.170514
APIP	218698_at	APAF1 interacting protein	0.178349	-0.128863	266.44	265.2	1	0	-1.27602	1.81469e-07	4.13861e-06
APLNR	213592_at	apelin receptor	0.255374	-0.255374	309.16	524.28	0.445384	NEG	-1.02374	0.705895	0.815731
APLP1	209462_at	amyloid beta (A4) precursor-like protein 1	0.163506	-0.163506	159.02	200.46	0.524813	NEG	1.05238	0.585083	0.724821
APLP2	208248_x_at	amyloid beta (A4) precursor-like protein 2	0.139961	0.139961	284.39	270.08	1	0	-1.02633	0.548315	0.696035
APOA1	204450_x_at	apolipoprotein A-I	0.119995	-0.119995	272.17	377.95	1	0	-1.09841	0.289636	0.453351
APOA2	219465_at	apolipoprotein A-II	0.109101	-0.100914	329.7	391.11	1	0	-1.13367	0.170517	0.310639
APOA4	206894_at	apolipoprotein A-IV	0.134437	-0.134437	206.15	301.49	1	0	1.09494	0.285714	0.448576
APOB	205108_s_at	apolipoprotein B (including Ag(x) antigen)	0.186817	-0.182613	594.9	805.22	0.702783	NEG	-1.00345	0.960816	0.977984
APOB48R	220023_at	apolipoprotein B receptor	0.124523	-0.11074	397.19	433.49	1	0	1.14803	0.0894161	0.194163
APOBEC1	207158_at	apolipoprotein B mRNA editing enzyme, catalytic polypeptide 1	0.184015	-0.170496	777.6	866.66	1	0	1.08796	0.235135	0.390618
APOBEC2	206160_at	apolipoprotein B mRNA editing enzyme, catalytic polypeptide-like 2	0.187892	-0.178908	660.52	829.12	1	0	1.01829	0.699451	0.811724
APOBEC3A	210873_x_at	apolipoprotein B mRNA editing enzyme, catalytic polypeptide-like 3A	0.201385	-0.201385	312.09	433.05	1	0	1.26764	0.00239172	0.0112945
APOBEC3B	206632_s_at	apolipoprotein B mRNA editing enzyme, catalytic polypeptide-like 3B	0.234857	-0.225296	245.8	326.83	0.702783	NEG	1.22906	0.00544647	0.021821
APOBEC3C	209584_x_at	apolipoprotein B mRNA editing enzyme, catalytic polypeptide-like 3C	0.24399	0.227017	431.51	369.43	0.445384	POS	1.01735	0.701923	0.813478
APOBEC3F	214994_at	apolipoprotein B mRNA editing enzyme, catalytic polypeptide-like 3F	0.12818	0.12818	223.25	194.81	1	0	1.05164	0.562163	0.706695
APOBEC3G	204205_at	apolipoprotein B mRNA editing enzyme, catalytic polypeptide-like 3G	0.316626	0.316626	369.89	257.12	0.308911	POS	1.13814	0.056445	0.137334
APOC1	204416_x_at	apolipoprotein C-I	0.189863	0.0933435	311.38	342.61	1	0	1.55102	5.55449e-09	2.05112e-07
APOC3	205820_s_at	apolipoprotein C-III	0.13839	-0.121857	381.02	434.31	1	0	1.00594	0.925432	0.957543
APOC4	206738_at	apolipoprotein C-IV	0.185629	-0.172929	821.46	926.6	1	0	1.06233	0.149713	0.283428
APOD	201525_at	apolipoprotein D	0.192947	-0.192947	325.28	411.71	0.524813	NEG	1.23077	0.0790527	0.176859
APOE	203382_s_at	apolipoprotein E	0.195275	-0.153993	410.68	631.62	1	0	1.2383	0.000107903	0.000869727
APOF	207262_at	apolipoprotein F	0.0990145	-0.0990145	251.83	296.62	1	0	1.05664	0.590033	0.728537
APOH	205216_s_at	apolipoprotein H (beta-2-glycoprotein I)	0.0921052	0.0921052	209.98	194.77	1	0	-1.2638	0.00984745	0.0349672
APOL1	209546_s_at	apolipoprotein L, 1	0.265814	0.167631	364.81	369.11	1	POS	1.21527	0.00637759	0.0247222
APOL2	221653_x_at	apolipoprotein L, 2	0.22439	0.22439	325.41	270.2	1	0	1.24452	5.26603e-05	0.000486151
APOL3	221087_s_at	apolipoprotein L, 3	0.180986	-0.000236182	576.81	696.67	0.610924	POS	1.15411	0.00119622	0.0064031
APOL5	220478_at	apolipoprotein L, 5	0.210378	-0.210378	802.29	969.48	1	0	-1.02789	0.5939	0.731809
APOL6	219716_at	apolipoprotein L, 6	0.230186	0.104326	279.53	362.17	1	0	1.1554	0.0164761	0.0527591
APOLD1	221031_s_at	apolipoprotein L domain containing 1	0.181325	-0.181325	444.6	598.14	1	0	-1.09027	0.0566624	0.137678
APOM	205682_x_at	apolipoprotein M	0.171303	-0.167739	845.81	921.67	1	0	-1.0552	0.204513	0.354159
APOO	221620_s_at	apolipoprotein O	0.199716	-0.180555	212.53	270.76	0.799204	NEG	1.01357	0.703425	0.814104
APOOL	213282_at	apolipoprotein O-like	0.147142	0.147142	461.97	337.65	1	0	-1.08243	0.00761678	0.0286769
APP	214953_s_at	amyloid beta (A4) precursor protein	0.187259	0.14359	258.48	252.65	1	0	-1.07311	0.235458	0.390998
APPBP2	202629_at	amyloid beta precursor protein (cytoplasmic tail) binding protein 2	0.251669	-0.0797749	193.92	261.78	0.898791	POS	1.2183	0.000224799	0.00161526
APPL1	218158_s_at	adaptor protein, phosphotyrosine interaction, PH domain and leucine zipper containing 1	0.152405	0.152405	414.6	239.6	1	POS	-1.30769	3.98511e-12	3.92425e-10
APPL2	218218_at	adaptor protein, phosphotyrosine interaction, PH domain and leucine zipper containing 2	0.219072	-0.209801	278.92	363.62	1	0	-1.24413	1.05501e-06	1.83336e-05
APRT	213892_s_at	adenine phosphoribosyltransferase	0.229928	-0.219799	170.02	277.84	0.445384	NEG	1.29773	5.97157e-11	4.12986e-09
APTX	218527_at	aprataxin	0.156711	0.156711	472.33	386.43	1	0	1.02662	0.369309	0.53533
AQP1	209047_at	aquaporin 1 (Colton blood group)	0.200772	0.0207988	506.25	513.9	0.610924	NEG	-1.31972	1.43977e-05	0.000164178
AQP2	206672_at	aquaporin 2 (collecting duct)	0.1938	-0.172283	905.93	951.06	1	0	1.12277	0.0576365	0.139618
AQP3	39248_at	aquaporin 3 (Gill blood group)	0.168554	-0.063195	248.56	228.13	0.702783	NEG	1.16363	0.167473	0.30703
AQP4	210068_s_at	aquaporin 4	0.135289	-0.135289	481.95	597.96	1	0	-1.05744	0.562971	0.707221
AQP5	213611_at	aquaporin 5	0.150715	-0.150715	272.86	336.63	1	NEG	1.35658	0.00246501	0.0115931
AQP6	216219_at	aquaporin 6, kidney specific	0.206125	-0.206125	508.17	757.45	0.610924	NEG	1.03081	0.643154	0.769519
AQP7	206955_at	aquaporin 7	0.241755	-0.191934	255.3	256.53	1	0	-1.0888	0.285659	0.448544
AQP8	206784_at	aquaporin 8	0.184805	-0.173975	623.85	759.26	0.610924	NEG	1.12201	0.104556	0.218379
AQP9	205568_at	aquaporin 9	0.229953	-0.229953	234.01	370.6	1	0	1.90521	4.74096e-09	1.79775e-07
AQR	212584_at	aquarius homolog (mouse)	0.176087	-0.153259	408.86	449.57	1	NEG	-1.00736	0.752463	0.847088
AR	211110_s_at	androgen receptor	0.279232	-0.279232	216.02	411.57	2.70199e-05	NEG	1.01771	0.809219	0.883527
ARAF	201895_at	v-raf murine sarcoma 3611 viral oncogene homolog	0.20593	-0.172146	271.72	325.83	0.610924	NEG	-1.01729	0.596504	0.733461
ARAP1	34206_at	ArfGAP with RhoGAP domain, ankyrin repeat and PH domain 1	0.232892	-0.229279	797.52	1038.87	0.0982384	NEG	-1.00226	0.949232	0.971619
ARAP2	214102_at	ArfGAP with RhoGAP domain, ankyrin repeat and PH domain 2	0.163478	-0.00110117	764.67	782.36	1	0	1.00649	0.895606	0.938764
ARAP3	218950_at	ArfGAP with RhoGAP domain, ankyrin repeat and PH domain 3	0.177804	0.171752	697.87	656.71	1	0	-1.04659	0.213048	0.364444
ARC	210090_at	activity-regulated cytoskeleton-associated protein	0.110248	-0.0957398	386.14	426.36	1	0	-1.23014	0.00891509	0.0323928
ARCN1	201176_s_at	archain 1	0.223211	-0.212182	214.33	307.99	0.702783	NEG	1.03389	0.313773	0.479473
ARD1A	203025_at	N(alpha)-acetyltransferase 10, NatA catalytic subunit	0.205629	-0.127409	316.33	286.63	0.030602	NEG	1.07079	0.0232724	0.0690883
ARD1B	210603_at	N(alpha)-acetyltransferase 11, NatA catalytic subunit	0.212403	-0.204969	856.79	988.06	1	0	1.00086	0.98724	0.992161
AREG	205239_at	amphiregulin	0.154363	0.00712858	263.57	251.44	1	0	1.02892	0.829588	0.896873
ARF1	200065_s_at	ADP-ribosylation factor 1	0.248596	-0.248596	235.56	356.34	0.0418488	NEG	1.16296	8.58208e-05	0.000723412
ARF3	200011_s_at	ADP-ribosylation factor 3	0.222862	-0.222862	197.36	314.36	0.0564129	NEG	-1.00194	0.95049	0.972226
ARF4	201097_s_at	ADP-ribosylation factor 4	0.161987	-0.161987	173.33	237.99	1	0	-1.03418	0.160108	0.297609
ARF5	201526_at	ADP-ribosylation factor 5	0.17494	-0.17494	384.3	581.76	1	NEG	1.14924	3.47901e-05	0.000344726
ARF6	203312_x_at	ADP-ribosylation factor 6	0.17809	-0.17271	471.75	613.75	1	0	1.19616	5.11644e-06	6.99615e-05
ARFGAP1	217888_s_at	ADP-ribosylation factor GTPase activating protein 1	0.168724	-0.168724	650.94	682.64	0.799204	NEG	1.21416	1.14413e-06	1.97204e-05
ARFGAP2	211975_at	ADP-ribosylation factor GTPase activating protein 2	0.193875	0.193875	550.16	397.48	1	0	-1.01844	0.52015	0.672247
ARFGAP3	202211_at	ADP-ribosylation factor GTPase activating protein 3	0.132786	0.132786	245.41	220.55	1	0	-1.0368	0.376343	0.542274
ARFGEF1	202956_at	ADP-ribosylation factor guanine nucleotide-exchange factor 1(brefeldin A-inhibited)	0.23195	-0.22286	213.73	331.11	0.252334	NEG	-1.1222	0.00749461	0.028284
ARFGEF2	218098_at	ADP-ribosylation factor guanine nucleotide-exchange factor 2 (brefeldin A-inhibited)	0.186352	-0.155625	264.1	320.78	0.203413	NEG	-1.07329	0.0334083	0.091759
ARFIP1	218230_at	ADP-ribosylation factor interacting protein 1	0.217726	-0.201134	271.02	373.94	0.030602	NEG	-1.10028	0.00485005	0.0198678
ARFIP2	202109_at	ADP-ribosylation factor interacting protein 2	0.198407	-0.0165508	491.99	420.33	0.898791	NEG	1.07752	0.0485336	0.122594
ARFRP1	203174_s_at	ADP-ribosylation factor related protein 1	0.1849	-0.1849	509.44	643	1	NEG	1.07188	0.159622	0.296879
ARG1	206177_s_at	arginase, liver	0.180784	-0.180784	657.89	812.12	1	0	1.02201	0.788389	0.870559
ARG2	203945_at	arginase, type II	0.235558	-0.218397	630.7	853.71	0.203413	NEG	1.07182	0.0736673	0.168071
ARGLU1	218067_s_at	arginine and glutamate rich 1	0.215094	0.215094	671.91	527.68	1	POS	-1.01137	0.81238	0.88558
ARHGAP10	219431_at	Rho GTPase activating protein 10	0.186541	-0.181892	523.76	765.93	0.445384	NEG	1.04732	0.188936	0.334316
ARHGAP11A	204492_at	Rho GTPase activating protein 11A	0.130174	-0.109242	463.82	499.23	1	0	-1.15542	0.0677117	0.157766
ARHGAP1	202117_at	Rho GTPase activating protein 1	0.183906	-0.183906	279.91	413.3	0.702783	NEG	-1.03081	0.338483	0.50502
ARHGAP12	207606_s_at	Rho GTPase activating protein 12	0.159148	0.159148	395.78	277.73	1	0	1.03415	0.368762	0.535052
ARHGAP15	218870_at	Rho GTPase activating protein 15	0.322593	0.184267	489.51	522.89	0.252334	POS	1.10585	0.0685647	0.159374
ARHGAP17	218076_s_at	Rho GTPase activating protein 17	0.170123	-0.170123	312.65	559.24	1	0	1.0501	0.18479	0.32918
ARHGAP19	212738_at	Rho GTPase activating protein 19	0.135819	0.135819	280.22	233.23	1	0	-1.27713	0.00403416	0.0171277
ARHGAP22	206298_at	Rho GTPase activating protein 22	0.163222	0.163222	672.04	581.23	1	0	1.05599	0.491622	0.648588
ARHGAP24	221030_s_at	Rho GTPase activating protein 24	0.238253	-0.238253	616.21	955.38	0.16179	NEG	-1.06556	0.214305	0.365755
ARHGAP25	38149_at	Rho GTPase activating protein 25	0.324509	0.137301	592.15	756.92	0.799204	POS	1.28365	1.32937e-06	2.24159e-05
ARHGAP26	205068_s_at	Rho GTPase activating protein 26	0.201976	-0.19233	541.19	762.77	0.799204	NEG	1.03603	0.441575	0.603262
ARHGAP28	220381_at	Rho GTPase activating protein 28	0.168539	-0.163747	502.08	720.9	0.898791	NEG	-1.10735	0.190862	0.336833
ARHGAP29	203910_at	Rho GTPase activating protein 29	0.146177	-0.0118098	302.56	272.33	1	0	-1.08542	0.0958975	0.204462
ARHGAP4	204425_at	Rho GTPase activating protein 4	0.220529	0.176808	323.49	292.26	1	0	1.21356	0.0162507	0.0522747
ARHGAP5	217936_at	Rho GTPase activating protein 5	0.163839	-0.163839	582.25	741.61	1	0	-1.07754	0.0946415	0.202362
ARHGAP6	206167_s_at	Rho GTPase activating protein 6	0.16019	-0.0824204	474.94	479.68	1	0	-1.1997	0.00270944	0.0125066
ARHGDIA	211716_x_at	Rho GDP dissociation inhibitor (GDI) alpha	0.169147	-0.169147	536.21	644.87	0.524813	POS	1.08417	0.0535353	0.131934
ARHGDIB	201288_at	Rho GDP dissociation inhibitor (GDI) beta	0.172182	-0.172182	195.48	279.33	1	0	1.11167	0.0155559	0.0504228
ARHGDIG	206888_s_at	Rho GDP dissociation inhibitor (GDI) gamma	0.194565	-0.194565	542.67	731.83	1	NEG	-1.03759	0.482319	0.640496
ARHGEF10	216620_s_at	Rho guanine nucleotide exchange factor (GEF) 10	0.171278	-0.171278	291.34	345.88	1	0	-1.22087	9.64294e-05	0.000793357
ARHGEF10L	221656_s_at	Rho guanine nucleotide exchange factor (GEF) 10-like	0.186988	0.186988	661.07	478.93	0.898791	POS	-1.07274	0.0510085	0.127301
ARHGEF11	202913_at	Rho guanine nucleotide exchange factor (GEF) 11	0.218962	-0.218962	674.28	853.45	0.203413	NEG	1.00653	0.854703	0.913221
ARHGEF1	203055_s_at	Rho guanine nucleotide exchange factor (GEF) 1	0.1759	-0.1759	873.52	924.52	1	0	1.1148	0.00401033	0.0170458
ARHGEF12	201334_s_at	Rho guanine nucleotide exchange factor (GEF) 12	0.202004	-0.192441	201.97	361.29	0.0749708	NEG	-1.207	1.9076e-06	3.01855e-05
ARHGEF15	205507_at	Rho guanine nucleotide exchange factor (GEF) 15	0.238878	-0.238878	616.75	921.31	0.0982384	NEG	-1.07351	0.0765063	0.172693
ARHGEF16	208009_s_at	Rho guanine nucleotide exchange factor (GEF) 16	0.155431	-0.138435	605.61	632.68	1	0	1.20227	8.24292e-06	0.000104135
ARHGEF17	203756_at	Rho guanine nucleotide exchange factor (GEF) 17	0.214444	-0.214444	442.96	657.34	1	NEG	-1.12589	0.0732674	0.167382
ARHGEF18	213039_at	Rho/Rac guanine nucleotide exchange factor (GEF) 18	0.193866	-0.084917	365.56	317.94	0.373293	NEG	-1.04575	0.106475	0.221223
ARHGEF2	209435_s_at	Rho/Rac guanine nucleotide exchange factor (GEF) 2	0.156218	-0.143376	474.5	552.19	1	0	-1.07554	0.0845378	0.186276
ARHGEF3	218501_at	Rho guanine nucleotide exchange factor (GEF) 3	0.160066	-0.0944247	328.81	303.41	0.524813	NEG	-1.18692	3.90688e-05	0.000382056
ARHGEF4	205109_s_at	Rho guanine nucleotide exchange factor (GEF) 4	0.199472	-0.195336	602.32	804.26	1	NEG	1.07472	0.23185	0.38666
ARHGEF5	204765_at	Rho guanine nucleotide exchange factor (GEF) 5	0.150416	0.0861226	206.25	212.91	1	0	-1.16611	0.00660595	0.0255139
ARHGEF6	209539_at	Rac/Cdc42 guanine nucleotide exchange factor (GEF) 6	0.200028	0.200028	402.38	260.33	0.308911	POS	-1.18835	0.000226182	0.00162144
ARHGEF7	202548_s_at	Rho guanine nucleotide exchange factor (GEF) 7	0.210996	0.148571	471.73	475.96	0.898791	POS	-1.0475	0.171138	0.311424
ARHGEF9	203263_s_at	Cdc42 guanine nucleotide exchange factor (GEF) 9	0.188524	-0.175591	200.67	305.79	0.799204	NEG	-1.12531	0.006185	0.0241525
ARID1A	212152_x_at	AT rich interactive domain 1A (SWI-like)	0.180045	-0.180045	424.73	503.72	0.524813	NEG	1.02048	0.557206	0.702823
ARID3A	205865_at	AT rich interactive domain 3A (BRIGHT-like)	0.154334	-0.154334	472.75	640.6	0.799204	NEG	1.17663	0.00504702	0.0205488
ARID3B	218964_at	AT rich interactive domain 3B (BRIGHT-like)	0.184423	-0.184423	269.04	652.32	0.898791	NEG	1.15625	0.00968374	0.0345638
ARID4A	205062_x_at	AT rich interactive domain 4A (RBP1-like)	0.148959	-0.0430675	305.09	384.1	1	0	-1.14758	0.000374323	0.002474
ARID4B	221230_s_at	AT rich interactive domain 4B (RBP1-like)	0.227354	-0.149318	386.21	356.24	0.203413	NEG	-1.01967	0.555589	0.701625
ARID5A	213138_at	AT rich interactive domain 5A (MRF1-like)	0.166162	0.0462449	398.22	434.57	1	0	1.02022	0.753334	0.847497
ARID5B	212614_at	AT rich interactive domain 5B (MRF1-like)	0.213869	-0.213869	333.92	462.2	0.308911	NEG	1.09755	0.0190665	0.0589307
ARIH1	201880_at	ariadne homolog, ubiquitin-conjugating enzyme E2 binding protein, 1 (Drosophila)	0.201696	-0.201696	208.24	297.43	0.203413	NEG	-1.0673	0.0445387	0.114925
ARIH2	201230_s_at	ariadne homolog 2 (Drosophila)	0.159878	0.0564101	829.12	833.89	1	0	-1.01166	0.739222	0.837928
ARL1	201659_s_at	ADP-ribosylation factor-like 1	0.2046	-0.2046	257.42	325.58	0.610924	NEG	-1.0532	0.137162	0.265534
ARL14	220468_at	ADP-ribosylation factor-like 14	0.114528	-0.105404	314.03	378.55	1	0	1.10553	0.322144	0.488101
ARL15	219842_at	ADP-ribosylation factor-like 15	0.13533	-0.129456	378.5	465.57	1	0	-1.04892	0.44043	0.602275
ARL17	210435_at	NA	0.171225	0.113781	211.01	227.2	1	0	-1.086	0.407806	0.572478
ARL17P1	210718_s_at	NA	0.220283	-0.2161	768.88	959.51	0.898791	NEG	-1.01766	0.753515	0.847497
ARL2	202564_x_at	ADP-ribosylation factor-like 2	0.174821	-0.0551047	305.56	293.13	1	0	-1.06356	0.0482097	0.121935
ARL2BP	202092_s_at	ADP-ribosylation factor-like 2 binding protein	0.188495	-0.0991323	310.26	453.99	1	0	-1.06778	0.0315633	0.0876966
ARL3	202641_at	ADP-ribosylation factor-like 3	0.240303	-0.214453	314.11	374.82	0.0749708	NEG	-1.28095	1.40337e-06	2.33962e-05
ARL4A	205020_s_at	ADP-ribosylation factor-like 4A	0.147645	-0.1018	273.07	259.19	1	0	1.05625	0.348696	0.515476
ARL4C	202207_at	ADP-ribosylation factor-like 4C	0.186733	-0.186733	322.62	446.74	1	0	1.20045	0.000126381	0.000994687
ARL4D	203586_s_at	ADP-ribosylation factor-like 4D	0.22077	-0.22077	580.04	846.73	0.445384	NEG	1.02496	0.524949	0.676242
ARL5A	218150_at	ADP-ribosylation factor-like 5A	0.194343	-0.194343	520.49	676.98	0.524813	NEG	1.10109	0.00400412	0.0170286
ARL6IP1	211935_at	ADP-ribosylation factor-like 6 interacting protein 1	0.169278	-0.169278	233.51	292.13	0.799204	NEG	-1.0274	0.441652	0.603262
ARL6IP4	218216_x_at	ADP-ribosylation-like factor 6 interacting protein 4	0.170903	0.0452688	430.61	361.44	1	0	1.01806	0.569092	0.712023
ARL6IP5	200761_s_at	ADP-ribosylation-like factor 6 interacting protein 5	0.198628	-0.189476	229.95	324.57	1	NEG	-1.02724	0.394876	0.560772
ARL8B	217852_s_at	ADP-ribosylation factor-like 8B	0.211278	-0.204004	246.94	367.35	0.0749708	NEG	-1.03422	0.234683	0.390105
ARMC1	218185_s_at	armadillo repeat containing 1	0.179477	-0.0884859	241.82	258.3	1	0	-1.03241	0.452162	0.613912
ARMC4	221077_at	armadillo repeat containing 4	0.175883	-0.161602	426.51	570.21	1	NEG	-1.14029	0.0358801	0.0971407
ARMC6	221758_at	armadillo repeat containing 6	0.158215	-0.151371	349.41	498.39	0.898791	NEG	1.05587	0.0982498	0.207873
ARMC7	219096_at	armadillo repeat containing 7	0.18933	0.18933	222.28	185.35	1	0	-1.07715	0.17398	0.315319
ARMC8	203486_s_at	armadillo repeat containing 8	0.135755	-0.115621	482.28	545.57	1	0	-1.03897	0.0794677	0.177386
ARMC9	219637_at	armadillo repeat containing 9	0.142424	-0.142424	188.19	223.33	1	0	-1.17038	0.00099144	0.00550208
ARMCX1	218694_at	armadillo repeat containing, X-linked 1	0.182632	-0.165172	277.7	306.21	0.702783	NEG	-1.71791	1.94725e-17	6.50945e-15
ARMCX2	203404_at	armadillo repeat containing, X-linked 2	0.167128	-0.13598	259.26	271.49	0.799204	NEG	-1.54036	4.46399e-12	4.32871e-10
ARMCX3	217858_s_at	armadillo repeat containing, X-linked 3	0.155518	-0.135627	244.59	279.53	1	0	-1.05873	0.0800442	0.178449
ARMCX5	219335_at	armadillo repeat containing, X-linked 5	0.131179	-0.0993938	238.92	246.17	1	0	-1.14255	9.06332e-05	0.000754465
ARNT	218221_at	aryl hydrocarbon receptor nuclear translocator	0.143945	-0.126701	222.76	264.48	1	NEG	-1.20484	2.37855e-06	3.64032e-05
ARNT2	202986_at	aryl-hydrocarbon receptor nuclear translocator 2	0.164015	-0.0416698	243.28	282.94	1	0	-1.80838	8.59925e-09	2.9846e-07
ARNTL	209824_s_at	aryl hydrocarbon receptor nuclear translocator-like	0.15147	0.15147	290.25	196.29	1	0	-1.00763	0.883472	0.930962
ARNTL2	220658_s_at	aryl hydrocarbon receptor nuclear translocator-like 2	0.126619	-0.126619	416.21	522.32	1	0	1.02041	0.806737	0.882078
ARPC1A	200950_at	actin related protein 2/3 complex, subunit 1A, 41kDa	0.201215	-0.201215	236.71	310.96	0.610924	NEG	-1.00791	0.842672	0.904933
ARPC1B	201954_at	actin related protein 2/3 complex, subunit 1B, 41kDa	0.161807	-0.141807	339.71	367.69	1	0	1.31555	5.40683e-10	2.79199e-08
ARPC2	208679_s_at	actin related protein 2/3 complex, subunit 2, 34kDa	0.183476	-0.183476	297.11	317.52	1	NEG	1.08191	0.0601909	0.144211
ARPC3	208736_at	actin related protein 2/3 complex, subunit 3, 21kDa	0.284921	-0.276621	231.61	415.5	0.000369042	NEG	1.07226	0.044872	0.11555
ARPC4	217817_at	actin related protein 2/3 complex, subunit 4, 20kDa	0.150354	-0.0364147	242.03	252.19	1	0	1.18797	0.00180633	0.00890753
ARPC5	211963_s_at	actin related protein 2/3 complex, subunit 5, 16kDa	0.188782	-0.188782	268.95	293.15	1	0	-1.03615	0.295049	0.458922
ARPC5L	220966_x_at	actin related protein 2/3 complex, subunit 5-like	0.188015	-0.0880148	208.61	280.77	1	0	1.29799	2.76886e-12	2.90685e-10
ARPP19	221483_s_at	cAMP-regulated phosphoprotein, 19kDa	0.185638	-0.174674	205.81	296.7	1	0	-1.04597	0.0876802	0.191188
ARPP-21	220359_s_at	cAMP-regulated phosphoprotein, 21kDa	0.151335	0.151335	524.55	449.47	1	0	1.02226	0.779067	0.864261
ARR3	207136_at	arrestin 3, retinal (X-arrestin)	0.201595	-0.19773	776.54	909.07	0.898791	NEG	1.05507	0.34644	0.513216
ARRB1	218832_x_at	arrestin, beta 1	0.163946	-0.13372	210.89	217.41	1	0	-1.32575	0.000536265	0.0033278
ARRB2	203388_at	arrestin, beta 2	0.142726	0.00767942	366.67	448.13	1	0	1.0138	0.842837	0.905034
ARSA	204443_at	arylsulfatase A	0.174932	-0.174932	654.83	801.82	1	0	1.19115	0.00504358	0.020548
ARSB	206129_s_at	arylsulfatase B	0.187707	-0.187707	577.94	761.6	1	0	1.04079	0.338735	0.505218
ARSD	206831_s_at	arylsulfatase D	0.161414	-0.129974	223.87	252.82	1	0	-1.29049	0.0131547	0.044149
ARSE	205894_at	arylsulfatase E (chondrodysplasia punctata 1)	0.180034	-0.171227	729.8	848.91	1	0	-1.01762	0.711195	0.81929
ARSF	214490_at	arylsulfatase F	0.143181	-0.143181	457.54	625.01	1	0	-1.01452	0.853699	0.91284
ARSJ	219973_at	arylsulfatase family, member J	0.145541	-0.145541	304.19	481.83	1	0	-1.00201	0.983593	0.990467
ART1	207919_at	ADP-ribosyltransferase 1	0.166124	-0.162317	816.66	903.02	1	NEG	1.09381	0.0850616	0.187074
ART3	210147_at	ADP-ribosyltransferase 3	0.193541	0.0627392	604.08	576.84	0.524813	NEG	-1.12085	0.253458	0.412408
ART4	207220_at	ADP-ribosyltransferase 4 (Dombrock blood group)	0.146094	-0.141632	590.26	711.49	1	0	1.02478	0.722136	0.826321
ARTN	207675_x_at	artemin	0.225489	0.225489	640.83	334.13	1	0	-1.19121	0.00180056	0.00888253
ARVCF	205784_x_at	armadillo repeat gene deleted in velocardiofacial syndrome	0.212084	-0.212084	425.51	661.01	1	0	1.44155	1.46982e-05	0.000166855
ASAH1	213702_x_at	N-acylsphingosine amidohydrolase (acid ceramidase) 1	0.24156	-0.218121	229.91	314.89	0.0418488	NEG	-1.23002	6.8806e-10	3.44111e-08
ASAP1	221039_s_at	ArfGAP with SH3 domain, ankyrin repeat and PH domain 1	0.181967	-0.104818	258.62	346.64	1	0	1.00921	0.85149	0.911249
ASAP2	206414_s_at	ArfGAP with SH3 domain, ankyrin repeat and PH domain 2	0.14264	0.0964304	302.84	294.45	1	0	-1.08771	0.04086	0.107251
ASAP3	222236_s_at	ArfGAP with SH3 domain, ankyrin repeat and PH domain 3	0.129566	-0.129566	282.34	329.1	1	0	-1.04556	0.316909	0.482408
ASB1	212818_s_at	ankyrin repeat and SOCS box containing 1	0.13967	-0.0111643	892.32	921.03	1	0	1.06992	0.0716296	0.164988
ASB13	218862_at	ankyrin repeat and SOCS box containing 13	0.226996	0.122751	392.67	270.86	1	POS	-1.52705	1.47104e-15	3.06983e-13
ASB4	217228_s_at	ankyrin repeat and SOCS box containing 4	0.126524	-0.118136	312.37	344.13	1	0	1.08906	0.357944	0.525114
ASB6	221657_s_at	ankyrin repeat and SOCS box containing 6	0.121445	-0.0555795	255.73	254.95	1	0	-1.0103	0.818218	0.890034
ASB7	219996_at	ankyrin repeat and SOCS box containing 7	0.115702	0.115702	209.45	144.11	1	0	-1.09444	0.12486	0.248319
ASB8	218841_at	ankyrin repeat and SOCS box containing 8	0.181065	0.00613455	423.56	351.04	1	0	1.01601	0.695708	0.809214
ASB9	205673_s_at	ankyrin repeat and SOCS box containing 9	0.153248	-0.145638	387.19	556.99	1	0	1.01596	0.738196	0.83726
ASCC1	219336_s_at	activating signal cointegrator 1 complex subunit 1	0.117926	-0.117926	217.69	322.48	1	0	-1.00273	0.940808	0.966219
ASCC2	215684_s_at	activating signal cointegrator 1 complex subunit 2	0.185537	-0.185537	204.56	240.02	0.524813	NEG	1.19717	0.000306236	0.00209371
ASCC3	212815_at	activating signal cointegrator 1 complex subunit 3	0.190324	-0.180613	229.67	306.74	1	0	1.17379	0.000150157	0.00114907
ASCL1	213768_s_at	achaete-scute complex homolog 1 (Drosophila)	0.109722	-0.109722	335.65	406.4	1	0	-1.09351	0.313102	0.478735
ASCL2	207607_at	achaete-scute complex homolog 2 (Drosophila)	0.159902	-0.159902	218.6	317.04	0.702783	NEG	1.11688	0.16202	0.29967
ASCL3	221161_at	achaete-scute complex homolog 3 (Drosophila)	0.172188	-0.172188	735.05	859.89	1	0	1.24327	0.00844127	0.031072
ASF1A	203428_s_at	ASF1 anti-silencing function 1 homolog A (S. cerevisiae)	0.185428	-0.166446	241.93	264.86	0.610924	NEG	1.05226	0.178317	0.321026
ASF1B	218115_at	ASF1 anti-silencing function 1 homolog B (S. cerevisiae)	0.306794	-0.299882	426.47	527.19	0.00344077	NEG	1.19291	0.000121218	0.000962396
ASGR1	206743_s_at	asialoglycoprotein receptor 1	0.15609	-0.150978	514.5	650.35	1	0	1.05393	0.54063	0.689244
ASGR2	206130_s_at	asialoglycoprotein receptor 2	0.113175	-0.097828	350.67	398.95	1	0	1.09655	0.0452829	0.116331
ASH1L	218554_s_at	ash1 (absent, small, or homeotic)-like (Drosophila)	0.212285	-0.208745	830.72	1008.23	1	0	1.00718	0.854635	0.913221
ASH2L	209517_s_at	ash2 (absent, small, or homeotic)-like (Drosophila)	0.206241	0.185908	316.17	207.21	0.524813	POS	-1.18012	0.000114801	0.000918338
ASIP	214498_at	agouti signaling protein	0.210748	-0.199671	668.51	830.24	0.702783	NEG	1.07627	0.43155	0.595155
ASL	204608_at	argininosuccinate lyase	0.169182	-0.169182	186	279.55	0.524813	NEG	-1.06713	0.0870733	0.190246
ASMT	210551_s_at	acetylserotonin O-methyltransferase	0.13189	-0.13189	389.75	531.38	0.898791	NEG	1.10529	0.262488	0.422396
ASMTL	36553_at	acetylserotonin O-methyltransferase-like	0.199595	-0.178682	239.62	321.7	0.16179	NEG	-1.08538	0.0431328	0.112018
ASNA1	202024_at	arsA arsenite transporter, ATP-binding, homolog 1 (bacterial)	0.216402	-0.216402	246.85	290.62	0.445384	NEG	-1.12463	0.0212755	0.0643022
ASNS	205047_s_at	asparagine synthetase (glutamine-hydrolyzing)	0.178382	-0.178382	215.91	295.65	0.898791	NEG	1.24147	0.000402768	0.00263323
ASNSD1	217987_at	asparagine synthetase domain containing 1	0.211919	-0.184302	302.45	360.78	0.702783	NEG	-1.09518	0.0023447	0.0111178
ASPA	206030_at	aspartoacylase	0.156164	-0.150473	438.46	500.24	1	0	-1.26228	0.00687309	0.0264172
ASPH	210896_s_at	aspartate beta-hydroxylase	0.187482	-0.187482	226.18	261.15	1	0	1.10074	0.180419	0.323938
ASPHD1	214993_at	aspartate beta-hydroxylase domain containing 1	0.18426	0.18426	340.15	174.22	1	0	-1.27042	0.000169202	0.00126882
ASPM	219918_s_at	asp (abnormal spindle) homolog, microcephaly associated (Drosophila)	0.299158	-0.299158	246.25	328.24	0.0109661	NEG	1.60171	1.5653e-08	4.97101e-07
ASPN	219087_at	asporin	0.331533	-0.331533	250.42	413.09	0.126944	NEG	-1.62059	1.21158e-06	2.07983e-05
ASPSCR1	218908_at	alveolar soft part sarcoma chromosome region, candidate 1	0.170732	0.00329545	241.82	290.9	1	0	-1.05833	0.319192	0.484722
ASRGL1	218857_s_at	asparaginase like 1	0.121998	-0.00912636	196.04	227.28	1	0	1.734	2.73417e-09	1.12402e-07
ASS1	207076_s_at	argininosuccinate synthase 1	0.19744	0.001613	237.7	274.26	1	0	1.36583	0.00021543	0.00155843
ASTE1	221135_s_at	asteroid homolog 1 (Drosophila)	0.141103	-0.0684395	485.24	495.5	1	0	-1.04757	0.269006	0.429997
ASTN1	213197_at	astrotactin 1	0.120414	0.120414	420.4	383.36	1	0	-1.11423	0.283303	0.445905
ASTN2	215407_s_at	astrotactin 2	0.147503	-0.147503	271.8	327.83	0.702783	NEG	-1.14088	0.065128	0.152981
ASXL1	212237_at	additional sex combs like 1 (Drosophila)	0.181314	-0.17099	524.86	620.78	0.799204	NEG	-1.10389	0.000748461	0.00437538
ASXL2	218659_at	additional sex combs like 2 (Drosophila)	0.196239	0.0211227	287.31	403.71	1	NEG	-1.07192	0.119691	0.240994
ATAD2	218782_s_at	ATPase family, AAA domain containing 2	0.19385	-0.176647	244.73	277.88	0.898791	NEG	1.07036	0.309404	0.474682
ATAD2B	213387_at	ATPase family, AAA domain containing 2B	0.218679	-0.218679	429.25	655.96	1	0	1.01164	0.773507	0.86086
ATAD3A	219068_x_at	ATPase family, AAA domain containing 3A	0.166993	0.150522	576.46	545.49	1	0	1.14403	0.000259819	0.00181862
ATAD4	219127_at	proline rich 15-like	0.271163	-0.236796	288.95	376.37	0.16179	NEG	1.09498	0.0866959	0.189748
ATAD5	220223_at	ATPase family, AAA domain containing 5	0.173711	-0.173711	383.44	610.17	0.610924	NEG	1.21691	0.000587011	0.00358672
ATF1	222103_at	activating transcription factor 1	0.218623	-0.192743	297.97	347.24	0.610924	NEG	-1.36059	8.1732e-11	5.34852e-09
ATF2	212984_at	activating transcription factor 2	0.17856	-0.136727	277.94	284.53	0.898791	NEG	-1.06011	0.0700705	0.162014
ATF3	202672_s_at	activating transcription factor 3	0.144574	-0.114184	388.37	460.68	1	0	-1.03441	0.614956	0.748685
ATF4	200779_at	activating transcription factor 4 (tax-responsive enhancer element B67)	0.162322	-0.0247158	406.97	298.85	1	0	1.12101	0.000925901	0.0051974
ATF5	204998_s_at	activating transcription factor 5	0.17898	-0.15898	247.94	460.92	1	0	1.06901	0.059371	0.142704
ATF6	203952_at	activating transcription factor 6	0.115691	-0.115691	156.39	185.78	1	0	-1.01639	0.774803	0.861548
ATF6B	203168_at	activating transcription factor 6 beta	0.240604	-0.240604	707.9	947.96	1	0	1.01383	0.83643	0.901125
ATF7	206684_s_at	activating transcription factor 7	0.197853	-0.182205	693.64	841.51	0.898791	NEG	-1.02638	0.627208	0.756991
ATF7IP	218987_at	activating transcription factor 7 interacting protein	0.153986	-0.153986	258.8	318.08	1	0	1.08426	0.00965934	0.0345097
ATF7IP2	219870_at	activating transcription factor 7 interacting protein 2	0.123863	-0.0581585	437.82	490.92	1	0	-1.10051	0.12426	0.247526
ATG10	207774_at	ATG10 autophagy related 10 homolog (S. cerevisiae)	0.240607	-0.236059	577.63	841.22	0.445384	NEG	-1.04028	0.488726	0.645754
ATG12	213026_at	ATG12 autophagy related 12 homolog (S. cerevisiae)	0.173823	-0.133881	278.89	286	1	0	1.06666	0.0847702	0.186562
ATG16L1	220521_s_at	ATG16 autophagy related 16-like 1 (S. cerevisiae)	0.196856	-0.196856	304.43	470.7	1	0	1.13258	0.196506	0.344021
ATG2A	213300_at	ATG2 autophagy related 2 homolog A (S. cerevisiae)	0.195949	-0.186888	698.82	862.8	1	NEG	1.08247	0.0112146	0.0387854
ATG2B	219164_s_at	ATG2 autophagy related 2 homolog B (S. cerevisiae)	0.157663	-0.148671	574.54	706.39	1	0	-1.03345	0.344843	0.511532
ATG3	221492_s_at	ATG3 autophagy related 3 homolog (S. cerevisiae)	0.211254	-0.186116	287.66	332.04	0.252334	NEG	-1.06877	0.0288533	0.0818498
ATG4A	213115_at	ATG4 autophagy related 4 homolog A (S. cerevisiae)	0.163028	-0.157728	542.18	633.7	1	0	1.05496	0.0534422	0.131772
ATG4B	204903_x_at	ATG4 autophagy related 4 homolog B (S. cerevisiae)	0.136724	0.0298154	400.43	418.87	1	0	1.08313	0.00419007	0.0176246
ATG5	202511_s_at	ATG5 autophagy related 5 homolog (S. cerevisiae)	0.211198	-0.174039	247.82	308.75	0.799204	POS	1.19781	0.000135588	0.00105732
ATG7	218673_s_at	ATG7 autophagy related 7 homolog (S. cerevisiae)	0.180502	-0.180502	292.97	441	1	0	1.06222	0.156844	0.293042
ATG9A	202492_at	ATG9 autophagy related 9 homolog A (S. cerevisiae)	0.185176	-0.185176	553	766.83	1	0	1.03747	0.196356	0.3439
ATHL1	219359_at	ATH1, acid trehalase-like 1 (yeast)	0.146837	-0.146837	443.03	549.01	1	0	-1.20766	0.0657993	0.154301
ATIC	208758_at	5-aminoimidazole-4-carboxamide ribonucleotide formyltransferase/IMP cyclohydrolase	0.234888	-0.234888	213.42	355.52	0.203413	NEG	1.04082	0.198152	0.345711
ATM	210858_x_at	ataxia telangiectasia mutated	0.183626	0.0377532	317.5	393.34	0.252334	POS	1.02391	0.620559	0.752837
ATMIN	201854_s_at	ATM interactor	0.159245	-0.159245	232.57	393.65	1	0	1.09066	0.00267817	0.0123903
ATN1	40489_at	atrophin 1	0.192492	-0.192492	722.29	799.13	0.610924	NEG	1.0203	0.758128	0.8503
ATOH1	221336_at	atonal homolog 1 (Drosophila)	0.134942	-0.123238	511.21	567.04	1	0	1.2076	0.00696803	0.0267174
ATOX1	203454_s_at	ATX1 antioxidant protein 1 homolog (yeast)	0.23759	-0.23759	190.05	350.75	0.00513957	NEG	1.17013	8.61915e-05	0.000725574
ATP10A	214255_at	ATPase, class V, type 10A	0.132539	0.0792115	202.87	213.41	1	0	-1.25023	0.000190874	0.0014048
ATP10B	214070_s_at	ATPase, class V, type 10B	0.278406	-0.274711	900.99	1107.91	0.524813	NEG	1.04538	0.404932	0.569968
ATP10D	213238_at	ATPase, class V, type 10D	0.166561	-0.0954295	401.26	395.23	1	0	-1.12891	0.00127314	0.00672464
ATP11A	216488_s_at	ATPase, class VI, type 11A	0.182637	-0.182637	343.41	590.21	1	0	-1.00401	0.961687	0.978322
ATP11B	212536_at	ATPase, class VI, type 11B	0.150311	0.110311	457.38	375.66	1	0	1.00615	0.899485	0.940734
ATP12A	207367_at	ATPase, H+/K+ transporting, nongastric, alpha polypeptide	0.166275	-0.153017	731.66	812.24	1	0	1.01197	0.860797	0.916562
ATP13A1	218052_s_at	ATPase type 13A1	0.214879	-0.132247	308.86	283.97	1	NEG	1.0529	0.103527	0.216834
ATP13A2	218608_at	ATPase type 13A2	0.182795	-0.182795	235.48	303.27	1	0	-1.0906	0.119493	0.240711
ATP13A3	212297_at	ATPase type 13A3	0.162415	-0.156601	457.69	547.08	1	0	-1.05427	0.197746	0.345241
ATP1A1	220948_s_at	ATPase, Na+/K+ transporting, alpha 1 polypeptide	0.152313	-0.132313	180.44	238.85	1	0	1.03118	0.378273	0.543918
ATP1A2	203296_s_at	ATPase, Na+/K+ transporting, alpha 2 polypeptide	0.16557	0.00507565	528.36	486.44	1	0	-1.20953	0.0201408	0.061591
ATP1A3	214432_at	ATPase, Na+/K+ transporting, alpha 3 polypeptide	0.1324	-0.11642	601.7	638.72	1	0	1.03485	0.650267	0.775401
ATP1B1	201243_s_at	ATPase, Na+/K+ transporting, beta 1 polypeptide	0.16536	-0.137305	319.74	358.39	1	NEG	1.01598	0.77106	0.859342
ATP1B2	204311_at	ATPase, Na+/K+ transporting, beta 2 polypeptide	0.194563	-0.190604	633.23	840.68	1	NEG	1.07571	0.281675	0.444408
ATP1B3	208836_at	ATPase, Na+/K+ transporting, beta 3 polypeptide	0.174836	-0.174836	283.26	370.03	0.799204	NEG	1.01871	0.606952	0.742213
ATP1B4	220556_at	ATPase, Na+/K+ transporting, beta 4 polypeptide	0.123403	-0.0997409	416.22	451.58	1	0	1.04951	0.573709	0.716038
ATP2A1	205444_at	ATPase, Ca++ transporting, cardiac muscle, fast twitch 1	0.16873	-0.150494	830.62	876.1	1	0	1.04526	0.540522	0.689175
ATP2A2	209186_at	ATPase, Ca++ transporting, cardiac muscle, slow twitch 2	0.164203	-0.164203	234.13	274.2	1	0	1.20945	5.21452e-09	1.94252e-07
ATP2A3	213036_x_at	ATPase, Ca++ transporting, ubiquitous	0.177479	-0.177479	264.05	418.77	1	0	1.46601	7.14176e-05	0.000624806
ATP2B1	209281_s_at	ATPase, Ca++ transporting, plasma membrane 1	0.191745	-0.0643772	280.35	358.89	1	0	1.11534	0.0704277	0.162633
ATP2B2	204685_s_at	ATPase, Ca++ transporting, plasma membrane 2	0.155515	-0.150297	551.19	713.74	1	0	1.05416	0.508435	0.662629
ATP2B3	207026_s_at	ATPase, Ca++ transporting, plasma membrane 3	0.132868	-0.0248189	692.14	738.22	1	0	1.09953	0.2068	0.356803
ATP2B4	212135_s_at	ATPase, Ca++ transporting, plasma membrane 4	0.171324	-0.171324	315.93	477.19	1	0	-1.0399	0.337737	0.504026
ATP2C1	212255_s_at	ATPase, Ca++ transporting, type 2C, member 1	0.151261	-0.151261	389.87	546.02	1	0	1.07109	0.0543709	0.133463
ATP2C2	206043_s_at	ATPase, Ca++ transporting, type 2C, member 2	0.159451	-0.139451	222.98	266.73	1	0	1.7135	1.01172e-11	8.98735e-10
ATP4A	207139_at	ATPase, H+/K+ exchanging, alpha polypeptide	0.11597	0.0240235	466.76	464.4	1	0	1.10707	0.199815	0.347943
ATP4B	207546_at	ATPase, H+/K+ exchanging, beta polypeptide	0.189255	-0.184803	638.1	813.5	1	0	-1.03082	0.691188	0.805889
ATP5A1	213738_s_at	ATP synthase, H+ transporting, mitochondrial F1 complex, alpha subunit 1, cardiac muscle	0.27358	-0.263498	238.83	384.21	0.030602	NEG	-1.00853	0.758624	0.850631
ATP5B	201322_at	ATP synthase, H+ transporting, mitochondrial F1 complex, beta polypeptide	0.194883	-0.174943	238.49	314.4	1	0	1.1076	0.000632684	0.00381261
ATP5C1	213366_x_at	ATP synthase, H+ transporting, mitochondrial F1 complex, gamma polypeptide 1	0.231192	-0.21618	307.89	385.16	1	NEG	1.13198	0.000459541	0.00294809
ATP5D	213041_s_at	ATP synthase, H+ transporting, mitochondrial F1 complex, delta subunit	0.152131	0.126879	377.3	365.66	1	0	-1.05982	0.139411	0.268731
ATP5E	217801_at	ATP synthase, H+ transporting, mitochondrial F1 complex, epsilon subunit	0.203369	-0.163441	290.97	315.29	0.373293	NEG	1.11408	0.000911244	0.00514011
ATP5F1	211755_s_at	ATP synthase, H+ transporting, mitochondrial Fo complex, subunit B1	0.299704	-0.282644	296.8	430.85	0.030602	NEG	-1.10006	0.0052651	0.021215
ATP5G1	208972_s_at	ATP synthase, H+ transporting, mitochondrial Fo complex, subunit C1 (subunit 9)	0.258135	0.220804	359.86	297.89	0.0156668	POS	1.12848	0.00907518	0.0328814
ATP5G2	208764_s_at	ATP synthase, H+ transporting, mitochondrial Fo complex, subunit C2 (subunit 9)	0.299359	-0.299359	237.03	410.56	0.00344077	NEG	-1.02381	0.551393	0.698757
ATP5G3	207508_at	ATP synthase, H+ transporting, mitochondrial Fo complex, subunit C3 (subunit 9)	0.211679	-0.181868	271.67	309.38	0.252334	NEG	1.16755	2.87465e-07	6.06544e-06
ATP5H	210149_s_at	ATP synthase, H+ transporting, mitochondrial Fo complex, subunit d	0.298019	-0.288818	196.99	396.17	0.445384	POS	1.06393	0.127778	0.252475
ATP5I	209492_x_at	ATP synthase, H+ transporting, mitochondrial Fo complex, subunit E	0.188889	-0.154071	309.93	328.04	0.445384	NEG	1.04261	0.266257	0.426757
ATP5J	202325_s_at	ATP synthase, H+ transporting, mitochondrial Fo complex, subunit F6	0.34807	-0.339405	274.31	432.07	0.0022692	NEG	1.08402	0.021376	0.0645754
ATP5J2	202961_s_at	ATP synthase, H+ transporting, mitochondrial Fo complex, subunit F2	0.285171	-0.262868	228.15	356.97	0.0220562	NEG	1.11654	0.000171486	0.00128443
ATP5L	210453_x_at	ATP synthase, H+ transporting, mitochondrial Fo complex, subunit G	0.221739	-0.183338	328.65	379.06	0.898791	NEG	1.06083	0.0935905	0.200725
ATP5O	200818_at	ATP synthase, H+ transporting, mitochondrial F1 complex, O subunit	0.35608	-0.3461	270.23	443.7	0.000225602	NEG	1.03965	0.342775	0.509093
ATP5S	206992_s_at	ATP synthase, H+ transporting, mitochondrial Fo complex, subunit s (factor B)	0.20834	-0.179408	209.49	256.68	1	NEG	-1.12388	0.00580429	0.0229694
ATP5SL	45828_at	ATP5S-like	0.210972	-0.153432	307.69	322.4	0.16179	NEG	-1.09502	0.0012037	0.00643003
ATP6AP1	207809_s_at	ATPase, H+ transporting, lysosomal accessory protein 1	0.182617	-0.173461	225.24	280.67	0.524813	NEG	1.01373	0.724735	0.828054
ATP6AP2	201443_s_at	ATPase, H+ transporting, lysosomal accessory protein 2	0.210097	-0.210097	217.19	345.48	0.0982384	NEG	-1.14643	1.48247e-05	0.000167991
ATP6V0A1	212383_at	ATPase, H+ transporting, lysosomal V0 subunit a1	0.202029	-0.202029	746.77	902.46	1	0	-1.00209	0.951006	0.972519
ATP6V0A2	205704_s_at	ATPase, H+ transporting, lysosomal V0 subunit a2	0.128236	-0.128236	279.52	325.4	1	0	-1.04922	0.195656	0.342863
ATP6V0A4	220197_at	ATPase, H+ transporting, lysosomal V0 subunit a4	0.165204	-0.165204	389.62	600.74	0.610924	NEG	1.43689	5.81275e-05	0.000525642
ATP6V0B	200078_s_at	ATPase, H+ transporting, lysosomal 21kDa, V0 subunit b	0.191526	-0.191526	175.5	255.25	0.610924	NEG	1.1158	0.00212422	0.010198
ATP6V0C	36994_at	ATPase, H+ transporting, lysosomal 16kDa, V0 subunit c	0.167614	0.0337508	333.31	314.11	1	0	1.07188	0.0348112	0.0948332
ATP6V0D1	212041_at	ATPase, H+ transporting, lysosomal 38kDa, V0 subunit d1	0.217881	-0.217881	246.54	296.44	1	NEG	1.12728	0.00984906	0.0349672
ATP6V0E1	201172_x_at	ATPase, H+ transporting, lysosomal 9kDa, V0 subunit e1	0.202722	-0.190789	159.4	259.35	0.126944	NEG	1.02135	0.342984	0.509344
ATP6V0E2	213587_s_at	ATPase, H+ transporting V0 subunit e2	0.154362	-0.154362	317.81	417.8	1	0	1.02681	0.632667	0.761274
ATP6V1A	201972_at	ATPase, H+ transporting, lysosomal 70kDa, V1 subunit A	0.146389	-0.112389	229.52	249.55	1	NEG	-1.01156	0.687767	0.803384
ATP6V1B1	205473_at	ATPase, H+ transporting, lysosomal 56/58kDa, V1 subunit B1	0.143093	0.143093	295.23	175.97	1	0	-1.32015	0.0176493	0.0555912
ATP6V1B2	201089_at	ATPase, H+ transporting, lysosomal 56/58kDa, V1 subunit B2	0.190128	0.159992	242.38	223.5	1	0	-1.04414	0.214804	0.366311
ATP6V1C1	202872_at	ATPase, H+ transporting, lysosomal 42kDa, V1 subunit C1	0.188945	0.188945	370.22	232.87	1	0	1.18313	0.00098509	0.00547641
ATP6V1D	208898_at	ATPase, H+ transporting, lysosomal 34kDa, V1 subunit D	0.220684	-0.206732	269.93	351.95	0.126944	NEG	1.0473	0.169422	0.309362
ATP6V1E1	208678_at	ATPase, H+ transporting, lysosomal 31kDa, V1 subunit E1	0.261882	-0.261882	213.12	358.76	0.000225602	NEG	1.04465	0.23254	0.387506
ATP6V1F	201527_at	ATPase, H+ transporting, lysosomal 14kDa, V1 subunit F	0.138763	-0.138763	231.16	250.13	1	0	1.12455	0.000332648	0.00223815
ATP6V1G1	208737_at	ATPase, H+ transporting, lysosomal 13kDa, V1 subunit G1	0.185623	-0.145623	199.72	271.26	1	0	1.01834	0.66532	0.78663
ATP6V1G2	214762_at	ATPase, H+ transporting, lysosomal 13kDa, V1 subunit G2	0.176434	-0.16089	629.19	707.51	1	0	-1.12965	0.0182282	0.0570608
ATP6V1H	221504_s_at	ATPase, H+ transporting, lysosomal 50/57kDa, V1 subunit H	0.220462	-0.21096	199.59	305.96	1	0	-1.02235	0.571779	0.714331
ATP7A	205198_s_at	ATPase, Cu++ transporting, alpha polypeptide	0.153237	-0.0447438	471.96	400.94	0.898791	NEG	-1.1656	3.02499e-06	4.45953e-05
ATP7B	204624_at	ATPase, Cu++ transporting, beta polypeptide	0.160646	-0.160646	567.61	730.47	1	0	1.05774	0.39038	0.556003
ATP8A1	213106_at	ATPase, aminophospholipid transporter (APLT), class I, type 8A, member 1	0.184114	0.0340809	567.36	642.99	0.799204	POS	1.11677	0.0768673	0.173323
ATP8A2	219660_s_at	ATPase, aminophospholipid transporter, class I, type 8A, member 2	0.129393	-0.122943	405.18	505.69	1	0	-1.04419	0.512278	0.665533
ATP8B1	214594_x_at	ATPase, aminophospholipid transporter, class I, type 8B, member 1	0.177007	-0.164592	481.55	543.53	1	0	1.0493	0.43874	0.600896
ATP8B2	216873_s_at	ATPase, class I, type 8B, member 2	0.162845	-0.162845	219.62	415.91	1	0	-1.21391	1.06267e-05	0.000129924
ATP8B3	215319_at	ATPase, aminophospholipid transporter, class I, type 8B, member 3	0.131305	0.131305	237.62	199.12	1	0	-1.18776	0.0286419	0.0813228
ATP8B4	220416_at	ATPase, class I, type 8B, member 4	0.12432	0.12432	437.94	413.55	1	0	-1.21983	0.00085919	0.00487463
ATP9A	212062_at	ATPase, class II, type 9A	0.183223	-0.183223	222.44	297.64	0.445384	NEG	-1.02324	0.663017	0.784858
ATP9B	214934_at	ATPase, class II, type 9B	0.14025	-0.0802496	485.9	537.64	1	0	-1.15627	0.000655612	0.00392102
ATPAF2	213057_at	ATP synthase mitochondrial F1 complex assembly factor 2	0.166521	-0.166521	171.74	266.68	1	0	-1.28391	0.000127226	0.00100009
ATPIF1	218671_s_at	ATPase inhibitory factor 1	0.266256	-0.217836	312.52	375.05	0.0109661	NEG	-1.03767	0.329312	0.495411
ATR	209903_s_at	ataxia telangiectasia and Rad3 related	0.199848	-0.0702987	545.69	474.59	1	NEG	1.00565	0.873906	0.924945
ATRN	212517_at	attractin	0.125382	0.0923816	487.48	423.95	1	0	-1.11613	0.000223215	0.0016056
ATRNL1	213744_at	attractin-like 1	0.123308	0.123308	418.94	358.08	1	0	-1.23491	0.0155846	0.050503
ATRX	208861_s_at	alpha thalassemia/mental retardation syndrome X-linked	0.180208	0.175949	683.2	662.81	1	0	-1.06899	0.0540685	0.132927
ATXN10	208833_s_at	ataxin 10	0.178075	-0.159661	252.5	313.63	0.898791	NEG	-1.07298	0.0171073	0.054193
ATXN1	203232_s_at	ataxin 1	0.232262	-0.232262	252.6	386.95	0.308911	NEG	1.03682	0.412014	0.576284
ATXN2	202622_s_at	ataxin 2	0.175881	-0.175881	245.25	370.92	1	0	1.0487	0.273094	0.434183
ATXN2L	201806_s_at	ataxin 2-like	0.154986	-0.154986	266.08	436.01	1	0	-1.03118	0.612737	0.746852
ATXN3	205416_s_at	ataxin 3	0.142755	-0.1216	457.73	515.17	1	0	1.00601	0.862997	0.917503
ATXN3L	216539_at	ataxin 3-like	0.176652	-0.172496	677.92	806.36	1	0	-1.07153	0.355298	0.522318
ATXN7	204516_at	ataxin 7	0.186786	-0.0976027	323.18	374.92	0.252334	NEG	-1.08714	0.0979217	0.20742
ATXN7L1	214342_at	ataxin 7-like 1	0.108136	0.108136	406.72	356.48	1	0	-1.01221	0.857843	0.91473
ATXN8OS	216404_at	ATXN8 opposite strand (non-protein coding)	0.103978	-0.103978	366.41	410.83	1	0	1.10184	0.247858	0.405479
AUH	205052_at	AU RNA binding protein/enoyl-CoA hydratase	0.167317	-0.097174	365.5	316.89	1	0	-1.18787	3.13907e-06	4.59926e-05
AUP1	220525_s_at	ancient ubiquitous protein 1	0.255962	-0.255962	219.48	369.87	0.00513957	NEG	1.09627	0.00790402	0.0295395
AURKA	204092_s_at	aurora kinase A	0.304853	-0.304853	250.11	312.13	0.0982384	NEG	1.44527	8.24045e-10	4.07309e-08
AURKAIP1	218580_x_at	aurora kinase A interacting protein 1	0.255638	-0.219246	249.19	324.65	0.000943316	NEG	1.07743	0.014098	0.0466122
AURKB	209464_at	aurora kinase B	0.229878	-0.229878	263.18	320.15	0.610924	NEG	1.46438	1.70213e-09	7.64034e-08
AURKC	211107_s_at	aurora kinase C	0.232518	-0.228848	804.5	1004.37	0.799204	NEG	-1.00037	0.994711	0.997066
AUTS2	212599_at	autism susceptibility candidate 2	0.139351	-0.034382	198.3	292.36	1	0	-1.00738	0.89529	0.938588
AVEN	219366_at	apoptosis, caspase activation inhibitor	0.1655	-0.0122877	225.26	271.56	1	0	1.12548	0.00117416	0.00630139
AVIL	205539_at	advillin	0.136628	0.12544	556.58	539.68	1	0	1.08598	0.0777862	0.174773
AVL9	212474_at	AVL9 homolog (S. cerevisiase)	0.162147	-0.152191	230.97	296.53	1	NEG	-1.04612	0.125246	0.248905
AVP	207848_at	arginine vasopressin	0.17509	-0.17509	379.66	616.63	1	NEG	1.00175	0.982181	0.989817
AVPI1	218631_at	arginine vasopressin-induced 1	0.15216	-0.0504224	762.08	798.67	1	0	-1.09948	0.000283076	0.00195749
AVPR1A	206251_s_at	arginine vasopressin receptor 1A	0.167388	0.133868	632.88	602.99	1	0	-1.11996	0.124522	0.247893
AVPR1B	208260_at	arginine vasopressin receptor 1B	0.142668	-0.00826632	659.28	711.65	1	0	-1.05912	0.389048	0.554543
AVPR2	208111_at	arginine vasopressin receptor 2	0.114075	0.114075	443.44	345.75	1	0	1.0124	0.876772	0.927131
AXIN1	212849_at	axin 1	0.101897	-0.0714173	459.25	483.31	1	0	1.08399	0.0644811	0.151911
AXL	202686_s_at	AXL receptor tyrosine kinase	0.218224	0.0124226	310.54	389.5	0.610924	NEG	-1.17036	0.00993824	0.0352346
AZGP1	209309_at	alpha-2-glycoprotein 1, zinc-binding	0.274474	-0.25063	233.57	365.19	0.00513957	NEG	-1.25305	0.0330335	0.0908868
AZGP1P1	217013_at	NA	0.172796	-0.172796	340.74	408.34	0.898791	NEG	-1.45412	2.88201e-06	4.27689e-05
AZI1	214742_at	5-azacytidine induced 1	0.157571	-0.00603142	338.26	283.51	1	0	-1.00319	0.957197	0.975317
AZI2	218043_s_at	5-azacytidine induced 2	0.145459	-0.0117327	402.74	457.3	1	0	-1.19855	3.26534e-06	4.75833e-05
AZIN1	212461_at	antizyme inhibitor 1	0.167901	-0.167901	209.65	242.82	0.799204	NEG	1.09234	0.017857	0.05612
AZU1	214575_s_at	azurocidin 1	0.123842	-0.108261	573.46	618.34	1	0	-1.05752	0.507215	0.661446
B2M	216231_s_at	beta-2-microglobulin	0.248234	0.16007	349.94	332.18	1	0	1.08725	0.0259957	0.0754279
B3GALNT1	211812_s_at	beta-1,3-N-acetylgalactosaminyltransferase 1 (globoside blood group)	0.201201	-0.17729	196.83	249.11	0.898791	NEG	-1.09563	0.105541	0.219784
B3GALT1	220829_s_at	UDP-Gal:betaGlcNAc beta 1,3-galactosyltransferase, polypeptide 1	0.158094	-0.152502	402.88	522.84	1	0	-1.04229	0.593536	0.73144
B3GALT2	217452_s_at	UDP-Gal:betaGlcNAc beta 1,3-galactosyltransferase, polypeptide 2	0.137824	-0.137824	175.94	364.51	1	0	1.03841	0.741005	0.839172
B3GALT4	210205_at	UDP-Gal:betaGlcNAc beta 1,3-galactosyltransferase, polypeptide 4	0.142418	-0.0636091	244.04	218.53	1	0	1.09882	0.0900334	0.19497
B3GALT5	206947_at	UDP-Gal:betaGlcNAc beta 1,3-galactosyltransferase, polypeptide 5	0.194738	-0.174985	721.21	800.14	1	0	-1.04202	0.560083	0.704778
B3GAT1	219521_at	beta-1,3-glucuronyltransferase 1 (glucuronosyltransferase P)	0.125925	-0.0894077	651.83	653.75	1	0	1.07599	0.314704	0.480222
B3GAT3	35179_at	beta-1,3-glucuronyltransferase 3 (glucuronosyltransferase I)	0.166396	0.158362	701.98	618.05	1	0	1.0465	0.216847	0.368515
B3GNT1	203188_at	UDP-GlcNAc:betaGal beta-1,3-N-acetylglucosaminyltransferase 1	0.155546	-0.150754	608.19	703	1	0	-1.07539	0.0249232	0.0729323
B3GNT2	219326_s_at	UDP-GlcNAc:betaGal beta-1,3-N-acetylglucosaminyltransferase 2	0.151015	0.0695043	267.27	263.87	1	0	-1.06681	0.185344	0.32989
B3GNT3	204856_at	UDP-GlcNAc:betaGal beta-1,3-N-acetylglucosaminyltransferase 3	0.155688	0.0135559	267.03	318.33	1	0	1.49106	8.22746e-08	2.09866e-06
B3GNT4	221240_s_at	UDP-GlcNAc:betaGal beta-1,3-N-acetylglucosaminyltransferase 4	0.181518	-0.176547	536.39	677.96	1	NEG	1.11974	0.0166131	0.0530548
B3GNTL1	215055_at	UDP-GlcNAc:betaGal beta-1,3-N-acetylglucosaminyltransferase-like 1	0.152805	-0.108283	620.04	705.01	1	0	-1.01959	0.700945	0.812864
B4GALNT1	206435_at	beta-1,4-N-acetyl-galactosaminyl transferase 1	0.16195	0.16195	694.87	660.61	1	0	-1.15075	0.0315215	0.087638
B4GALT1	201883_s_at	UDP-Gal:betaGlcNAc beta 1,4- galactosyltransferase, polypeptide 1	0.187725	0.0203533	456.35	369.22	1	0	1.0292	0.660368	0.783255
B4GALT2	209413_at	UDP-Gal:betaGlcNAc beta 1,4- galactosyltransferase, polypeptide 2	0.289063	-0.289063	678.64	975.05	0.203413	NEG	1.08527	0.0685491	0.159367
B4GALT3	210243_s_at	UDP-Gal:betaGlcNAc beta 1,4- galactosyltransferase, polypeptide 3	0.205318	-0.190318	196.27	286.25	1	0	1.0301	0.416598	0.580678
B4GALT4	212876_at	UDP-Gal:betaGlcNAc beta 1,4- galactosyltransferase, polypeptide 4	0.131711	-0.035232	376.89	354.56	1	0	1.01951	0.59699	0.733918
B4GALT5	221484_at	UDP-Gal:betaGlcNAc beta 1,4- galactosyltransferase, polypeptide 5	0.134497	-0.134497	459.7	553.16	1	0	1.23427	8.4368e-06	0.000105797
B4GALT6	206233_at	UDP-Gal:betaGlcNAc beta 1,4- galactosyltransferase, polypeptide 6	0.105256	-0.0990489	368.9	425.96	1	0	-1.36976	0.000494351	0.0031258
B4GALT7	53076_at	xylosylprotein beta 1,4-galactosyltransferase, polypeptide 7 (galactosyltransferase I)	0.160302	-0.160302	391.16	479	1	0	1.04802	0.147325	0.28016
B9D1	210534_s_at	B9 protein domain 1	0.168147	-0.0817413	308.09	237.73	1	NEG	-1.19387	0.000103946	0.00084447
B9D2	219766_at	B9 protein domain 2	0.173913	-0.142141	215.39	247.43	1	NEG	-1.58844	2.59459e-09	1.0701e-07
BAALC	218899_s_at	brain and acute leukemia, cytoplasmic	0.171575	-0.166397	544.73	705.92	0.898791	NEG	1.18081	0.073302	0.167414
BAAT	206913_at	bile acid CoA: amino acid N-acyltransferase (glycine N-choloyltransferase)	0.144311	-0.0275942	546.93	569.94	1	0	-1.00504	0.918464	0.953128
BACE1	217904_s_at	beta-site APP-cleaving enzyme 1	0.167413	-0.167413	294.43	364.74	1	0	-1.24899	5.85307e-06	7.85087e-05
BACE2	217867_x_at	beta-site APP-cleaving enzyme 2	0.157028	-0.137028	270.93	370.85	1	NEG	1.16569	0.0185145	0.057687
BACH1	204194_at	BTB and CNC homology 1, basic leucine zipper transcription factor 1	0.167256	-0.167256	290.96	349.13	1	0	1.06576	0.164801	0.303648
BACH2	221234_s_at	BTB and CNC homology 1, basic leucine zipper transcription factor 2	0.184904	-0.175632	635.26	762.1	1	0	1.07286	0.182228	0.325988
BAD	209364_at	BCL2-associated agonist of cell death	0.178897	-0.178897	233.94	284.5	0.799204	NEG	-1.08978	0.0250138	0.073147
BAG1	202387_at	BCL2-associated athanogene	0.178461	0.160048	412.07	280.87	0.898791	POS	-1.22811	3.86661e-05	0.000378993
BAG2	209406_at	BCL2-associated athanogene 2	0.181737	-0.00114988	289.82	313.81	1	0	-1.29672	2.90472e-06	4.30131e-05
BAG3	217911_s_at	BCL2-associated athanogene 3	0.147614	-0.147614	188.1	247.98	1	0	-1.06493	0.0928173	0.199469
BAG4	219624_at	BCL2-associated athanogene 4	0.129788	-0.0686895	401.46	399.56	1	0	-1.18202	0.00979929	0.0348684
BAG5	202985_s_at	BCL2-associated athanogene 5	0.186366	-0.186366	193.72	314.14	0.524813	NEG	1.03579	0.202578	0.351743
BAGE	207712_at	B melanoma antigen	0.141648	-0.141648	315.5	471.97	1	0	-1.02693	0.780204	0.864933
BAHCC1	219218_at	BAH domain and coiled-coil containing 1	0.184756	-0.184756	443.53	714.82	1	NEG	-1.24299	0.00225214	0.0107351
BAHD1	203051_at	bromo adjacent homology domain containing 1	0.144458	-0.123299	460.64	507.7	1	0	1.02854	0.400885	0.56633
BAI1	206083_at	brain-specific angiogenesis inhibitor 1	0.155899	-0.155899	301.02	487.99	0.373293	NEG	-1.05131	0.48467	0.642534
BAI2	204966_at	brain-specific angiogenesis inhibitor 2	0.17425	-0.157345	298.41	353.75	0.702783	NEG	-1.60011	5.81017e-10	2.96412e-08
BAI3	205638_at	brain-specific angiogenesis inhibitor 3	0.207172	-0.203306	680.75	879.56	0.308911	NEG	-1.03742	0.686867	0.802767
BAIAP2	205294_at	BAI1-associated protein 2	0.213055	-0.208984	714.91	876.46	0.799204	NEG	1.0565	0.215465	0.367093
BAIAP2L2	221178_at	BAI1-associated protein 2-like 2	0.129951	-0.119754	484.45	564.11	0.898791	NEG	-1.05626	0.498104	0.654605
BAIAP3	216356_x_at	BAI1-associated protein 3	0.146224	-0.146224	448.86	519.12	1	0	-1.1196	0.214153	0.365594
BAK1	203728_at	BCL2-antagonist/killer 1	0.136311	-0.080061	488.87	544.43	1	0	1.12533	0.00687757	0.0264184
BAMBI	203304_at	BMP and activin membrane-bound inhibitor homolog (Xenopus laevis)	0.141847	-0.141847	159.51	194.27	1	0	1.19835	0.0495103	0.124467
BANF1	210125_s_at	barrier to autointegration factor 1	0.188652	-0.188652	225.76	290.68	0.702783	NEG	1.19061	4.09041e-06	5.77981e-05
BANK1	219667_s_at	B-cell scaffold protein with ankyrin repeats 1	0.234655	0.166426	342.11	334.29	0.702783	POS	1.46352	0.000231176	0.00165165
BANP	219966_x_at	BTG3 associated nuclear protein	0.144582	0.144582	389.53	311.32	1	0	-1.0366	0.301004	0.465618
BAP1	201419_at	BRCA1 associated protein-1 (ubiquitin carboxy-terminal hydrolase)	0.163412	0.0397072	662.97	677.63	1	0	-1.03427	0.294572	0.45846
BARD1	205345_at	BRCA1 associated RING domain 1	0.193453	-0.133453	260.16	298.12	1	0	1.03567	0.520861	0.672887
BARX1	219845_at	BARX homeobox 1	0.126153	-0.118634	314.51	410.87	1	0	-1.07301	0.456345	0.617579
BARX2	210419_at	BARX homeobox 2	0.153985	-0.153985	227.98	399.14	1	NEG	-1.04667	0.619806	0.752355
BASP1	202391_at	brain abundant, membrane attached signal protein 1	0.163016	-0.163016	256.98	454.06	1	0	1.10772	0.039509	0.104385
BAT1	200041_s_at	DEAD (Asp-Glu-Ala-Asp) box polypeptide 39B	0.259692	-0.145446	414.04	370.1	0.373293	NEG	1.06996	0.055555	0.135532
BAT2	212081_x_at	proline-rich coiled-coil 2A	0.171663	0.00536428	465.82	571.54	1	0	1.07048	0.156891	0.293044
BAT2D1	211946_s_at	proline-rich coiled-coil 2C	0.192796	-0.164299	360.11	394.88	0.799204	NEG	1.06146	0.055584	0.135577
BAT2L	212068_s_at	proline-rich coiled-coil 2B	0.204703	-0.177989	349.25	405.71	0.373293	NEG	1.06911	0.17709	0.319587
BAT3	210208_x_at	BCL2-associated athanogene 6	0.226172	-0.21518	194.39	248.12	0.00147417	NEG	1.02209	0.43908	0.601168
BATF	205965_at	basic leucine zipper transcription factor, ATF-like	0.168089	0.168089	357.59	244.73	1	0	1.18309	0.000338019	0.00227068
BATF3	220358_at	basic leucine zipper transcription factor, ATF-like 3	0.145605	-0.140186	439	542.03	1	0	1.28499	0.000188223	0.00138779
BAX	211833_s_at	BCL2-associated X protein	0.183658	0.118208	236.07	253.28	0.898791	POS	-1.07788	0.452463	0.613933
BAZ1A	217986_s_at	bromodomain adjacent to zinc finger domain, 1A	0.204396	-0.204396	278.93	393.36	0.445384	NEG	1.26595	1.16725e-08	3.88155e-07
BAZ1B	208445_s_at	bromodomain adjacent to zinc finger domain, 1B	0.152424	-0.152424	307.47	398.93	1	0	1.07583	0.0220204	0.0660197
BAZ2A	201353_s_at	bromodomain adjacent to zinc finger domain, 2A	0.251387	-0.251387	340.06	532.98	0.373293	NEG	1.06899	0.165832	0.304863
BAZ2B	203080_s_at	bromodomain adjacent to zinc finger domain, 2B	0.170812	-0.0515792	558.2	550.44	1	0	-1.09889	0.0277499	0.0793935
BBC3	211692_s_at	BCL2 binding component 3	0.118452	-0.111631	378.08	421.58	1	0	-1.01225	0.857039	0.91442
BBOX1	205363_at	butyrobetaine (gamma), 2-oxoglutarate dioxygenase (gamma-butyrobetaine hydroxylase) 1	0.252866	-0.197954	286.4	288.49	0.373293	NEG	1.43247	0.00613192	0.0239747
BBS10	219487_at	Bardet-Biedl syndrome 10	0.152844	0.0931785	374.47	377.03	1	0	-1.21389	1.92537e-07	4.36749e-06
BBS1	218471_s_at	Bardet-Biedl syndrome 1	0.214369	-0.163825	452.63	484.15	0.445384	NEG	-1.1521	0.000100714	0.000823275
BBS4	212744_at	Bardet-Biedl syndrome 4	0.20567	-0.144415	423.75	413.29	0.252334	NEG	-1.05795	0.18098	0.324636
BBS7	219688_at	Bardet-Biedl syndrome 7	0.124888	0.124888	233.82	176.88	1	0	-1.05835	0.483383	0.641564
BBS9	37549_g_at	Bardet-Biedl syndrome 9	0.154057	-0.143205	551.93	595.84	1	0	-1.1014	0.00519838	0.0210035
BBX	213016_at	bobby sox homolog (Drosophila)	0.236628	-0.236628	281.08	427.57	0.373293	NEG	-1.07746	0.139725	0.26926
BCAM	40093_at	basal cell adhesion molecule (Lutheran blood group)	0.2058	-0.0930646	674.62	671.71	0.524813	NEG	-1.02794	0.650845	0.77585
BCAN	91920_at	brevican	0.280663	-0.276961	864.16	1086.7	0.203413	NEG	1.13441	0.0128443	0.0433363
BCAP29	205084_at	B-cell receptor-associated protein 29	0.193859	-0.193859	195.98	285.33	0.702783	NEG	1.08437	0.0594348	0.142803
BCAP31	200837_at	B-cell receptor-associated protein 31	0.190468	-0.190468	210.86	275.07	1	0	1.13062	0.00190682	0.00932343
BCAR3	204032_at	breast cancer anti-estrogen resistance 3	0.161352	-0.149898	183.74	251.88	0.373293	NEG	-1.16982	0.00463292	0.0191763
BCAS1	204378_at	breast carcinoma amplified sequence 1	0.190401	-0.190401	348.76	468.98	0.524813	NEG	1.15815	0.0642527	0.151485
BCAS2	203053_at	breast carcinoma amplified sequence 2	0.232525	-0.197838	317.87	360.12	0.373293	NEG	-1.10537	0.0109551	0.0381476
BCAS3	220488_s_at	breast carcinoma amplified sequence 3	0.209672	-0.209672	341.4	593.95	1	0	1.00829	0.843134	0.9052
BCAS4	220588_at	breast carcinoma amplified sequence 4	0.179375	-0.169534	188	263.23	0.799204	NEG	-1.10785	0.186541	0.331509
BCAT1	214452_at	branched chain amino-acid transaminase 1, cytosolic	0.175521	-0.175521	235.37	379.94	1	0	-1.062	0.413996	0.578157
BCAT2	203576_at	branched chain amino-acid transaminase 2, mitochondrial	0.176325	-0.166049	222.85	290.93	0.799204	NEG	-1.14457	0.00703242	0.0268428
BCCIP	218264_at	BRCA2 and CDKN1A interacting protein	0.172319	-0.164592	229.69	311.31	1	NEG	1.2539	0.000102487	0.000834544
BCHE	205433_at	butyrylcholinesterase	0.150601	-0.144896	414.21	594.75	1	0	-1.18801	0.0227213	0.0676895
BCKDHA	202331_at	branched chain keto acid dehydrogenase E1, alpha polypeptide	0.175857	-0.152657	191	254.58	0.898791	NEG	-1.1286	6.41431e-05	0.000569797
BCKDHB	210653_s_at	branched chain keto acid dehydrogenase E1, beta polypeptide	0.146472	-0.0673684	215.1	249.69	1	0	-1.27304	4.07164e-06	5.76612e-05
BCKDK	202030_at	branched chain ketoacid dehydrogenase kinase	0.170687	-0.170687	234.9	273.94	1	NEG	-1.12608	0.000201718	0.0014769
BCL10	205263_at	B-cell CLL/lymphoma 10	0.137764	0.137764	247.6	208.6	1	0	-1.08987	0.00917442	0.0331558
BCL11A	210347_s_at	B-cell CLL/lymphoma 11A (zinc finger protein)	0.235116	-0.217798	614.7	705.51	0.0564129	NEG	1.10609	0.0836781	0.184831
BCL11B	219528_s_at	B-cell CLL/lymphoma 11B (zinc finger protein)	0.292111	0.106862	524.77	704.68	0.126944	POS	1.28442	6.39366e-05	0.00056836
BCL2	203685_at	B-cell CLL/lymphoma 2	0.206044	0.0341093	410.81	382.21	1	0	-1.91434	2.61019e-20	1.50715e-17
BCL2A1	205681_at	BCL2-related protein A1	0.288511	0.136175	361.04	463.2	0.0749708	POS	1.34405	0.000686524	0.00408092
BCL2L10	221320_at	BCL2-like 10 (apoptosis facilitator)	0.123033	-0.123033	200.49	234.08	1	0	-1.0495	0.528354	0.678565
BCL2L11	222343_at	BCL2-like 11 (apoptosis facilitator)	0.117967	-0.117967	184.18	242.29	1	0	1.10386	0.0575983	0.139552
BCL2L1	212312_at	BCL2-like 1	0.173524	-0.123718	320.94	331.55	1	0	1.12892	0.00587967	0.0232027
BCL2L13	217955_at	BCL2-like 13 (apoptosis facilitator)	0.185387	-0.185387	162.56	209.29	0.898791	NEG	1.01349	0.615992	0.749516
BCL2L14	221241_s_at	BCL2-like 14 (apoptosis facilitator)	0.187906	0.00894693	776.21	773.16	1	0	1.10855	0.135265	0.263237
BCL2L2	209311_at	BCL2-like 2	0.147749	-0.0665933	482.53	476.9	1	0	-1.14897	1.14621e-05	0.000137999
BCL3	204908_s_at	B-cell CLL/lymphoma 3	0.162421	-0.0940774	296.54	278.34	1	NEG	1.25568	1.38655e-06	2.3206e-05
BCL6	203140_at	B-cell CLL/lymphoma 6	0.171291	0.171291	457.07	287.72	1	0	-1.12456	0.00590085	0.0232718
BCL7A	203795_s_at	B-cell CLL/lymphoma 7A	0.185175	-0.185175	388.27	619.17	1	0	1.04655	0.349273	0.516028
BCL7B	202518_at	B-cell CLL/lymphoma 7B	0.126163	0.0924646	319.54	302.87	1	0	1.04696	0.218501	0.370428
BCL7C	219072_at	B-cell CLL/lymphoma 7C	0.16169	-0.16169	225.33	250.37	1	0	-1.04513	0.396607	0.562296
BCL9	204129_at	B-cell CLL/lymphoma 9	0.177789	-0.177789	488.88	557.6	0.898791	NEG	-1.04139	0.336895	0.503274
BCLAF1	201084_s_at	BCL2-associated transcription factor 1	0.192003	-0.139459	383.54	379.6	0.0982384	NEG	-1.029	0.241595	0.398
BCMO1	220087_at	beta-carotene 15,15'-monooxygenase 1	0.159855	0.159855	617.45	573.41	1	0	1.15161	0.084054	0.185436
BCOR	219433_at	BCL6 corepressor	0.175473	-0.149759	237.48	296.06	0.898791	NEG	1.01173	0.787053	0.869537
BCORL1	219444_at	BCL6 corepressor-like 1	0.164376	-0.164376	826.15	886.18	1	0	-1.00281	0.945213	0.968857
BCR	202315_s_at	breakpoint cluster region	0.203277	-0.1355	401.47	413.38	0.799204	NEG	1.16208	3.7001e-06	5.30501e-05
BCS1L	207618_s_at	BCS1-like (S. cerevisiae)	0.139605	0.113087	769.35	759.48	1	0	1.00876	0.713112	0.820977
BDH1	211715_s_at	3-hydroxybutyrate dehydrogenase, type 1	0.153128	-0.131811	214.96	270.76	0.799204	NEG	-1.06266	0.23628	0.391734
BDH2	218285_s_at	3-hydroxybutyrate dehydrogenase, type 2	0.140367	-0.0769546	403.34	363.27	1	0	-1.16613	0.0014425	0.00746095
BDKRB1	207510_at	bradykinin receptor B1	0.19221	-0.19221	473.78	689.92	1	0	1.26314	2.1031e-05	0.000226789
BDKRB2	205870_at	bradykinin receptor B2	0.129353	-0.129353	196.11	225.28	1	0	1.29256	1.3343e-06	2.24498e-05
BDNF	206382_s_at	brain-derived neurotrophic factor	0.12499	0.12499	557.56	523.5	1	0	-1.03887	0.695306	0.808909
BEAN	214068_at	brain expressed, associated with NEDD4, 1	0.224625	-0.224625	583.04	863.02	0.373293	NEG	1.02128	0.702885	0.813775
BECN1	208946_s_at	beclin 1, autophagy related	0.262245	-0.241507	246.57	389.45	0.00344077	NEG	-1.30382	3.77337e-11	2.86471e-09
BEGAIN	220795_s_at	brain-enriched guanylate kinase-associated homolog (rat)	0.136922	-0.125985	513.66	638.08	1	0	-1.03059	0.520195	0.672247
BEND5	219670_at	BEN domain containing 5	0.168696	-0.145521	615.5	622.92	1	0	-1.15191	0.00641936	0.0248689
BEST1	207671_s_at	bestrophin 1	0.101728	-0.101728	379.81	431.44	1	0	1.04127	0.545419	0.693305
BEST2	207432_at	bestrophin 2	0.123546	0.0865384	451.79	439.13	1	0	1.02552	0.716698	0.822794
BET1	202710_at	blocked early in transport 1 homolog (S. cerevisiae)	0.155545	0.095545	311.3	225.43	1	0	-1.16914	1.19765e-08	3.95161e-07
BET1L	220470_at	blocked early in transport 1 homolog (S. cerevisiae)-like	0.106043	0.0860428	179.23	152.97	1	0	-1.15342	0.0205608	0.062634
BEX1	218332_at	brain expressed, X-linked 1	0.167652	0.167652	476.22	231.65	1	0	-1.68249	2.28836e-05	0.000242516
BEX4	215440_s_at	brain expressed, X-linked 4	0.159701	-0.118244	189.42	237.91	1	0	-1.15194	0.00862926	0.0315537
BFAR	218056_at	bifunctional apoptosis regulator	0.140276	0.131915	234.64	200.53	1	0	-1.02498	0.41036	0.574983
BFSP1	206746_at	beaded filament structural protein 1, filensin	0.152311	-0.152311	178.55	215.7	1	0	1.07577	0.407893	0.572537
BFSP2	207399_at	beaded filament structural protein 2, phakinin	0.125707	0.0533172	367.05	367.41	1	0	1.05734	0.506066	0.660653
BGLAP	206956_at	bone gamma-carboxyglutamate (gla) protein	0.167524	0.167524	466.66	240.5	1	0	-1.15218	0.000935915	0.00524203
BGN	213905_x_at	biglycan	0.265426	-0.265426	479.04	714.87	1	0	-1.14552	0.063256	0.14958
BHLHB9	213709_at	basic helix-loop-helix domain containing, class B, 9	0.130662	0.0341222	376.74	385.06	1	0	-1.28954	1.50121e-05	0.000169759
BHLHE40	201170_s_at	basic helix-loop-helix family, member e40	0.257352	-0.197351	364.28	410.08	0.0220562	NEG	-1.16636	0.00206135	0.00993375
BHLHE41	221530_s_at	basic helix-loop-helix family, member e41	0.212793	-0.212793	300.84	440.21	0.373293	NEG	-1.22047	0.00103649	0.00569486
BHMT	206119_at	betaine--homocysteine S-methyltransferase	0.214864	-0.214864	517.86	742.68	0.898791	NEG	1.03998	0.623274	0.754905
BHMT2	219902_at	betaine--homocysteine S-methyltransferase 2	0.236348	-0.236348	258.41	415.64	0.702783	NEG	-1.23022	0.00327818	0.0145451
BICC1	220580_at	bicaudal C homolog 1 (Drosophila)	0.237912	-0.225408	756.29	978.4	0.308911	NEG	-1.03306	0.404646	0.569927
BICD1	204741_at	bicaudal D homolog 1 (Drosophila)	0.15885	-0.15885	461.46	599.55	1	0	-1.02384	0.751517	0.846517
BICD2	213154_s_at	bicaudal D homolog 2 (Drosophila)	0.15884	0.03797	578.9	547.86	1	0	-1.03195	0.333213	0.49921
BID	211725_s_at	NA	0.207985	-0.162297	310.5	350.62	0.445384	NEG	1.17822	1.84368e-05	0.000203125
BIK	205780_at	BCL2-interacting killer (apoptosis-inducing)	0.227365	-0.21688	224.73	323.25	0.0564129	NEG	1.32424	0.000519998	0.00324596
BIN1	210201_x_at	bridging integrator 1	0.153797	-0.0313146	470.42	571.99	1	0	1.04893	0.243454	0.400026
BIN2	219191_s_at	bridging integrator 2	0.257217	0.126755	387.61	502.8	0.702783	POS	1.53441	1.93059e-05	0.000211502
BIN3	222199_s_at	bridging integrator 3	0.168716	0.168716	710.19	600.38	1	0	-1.10963	0.00276949	0.0127144
BIRC2	202076_at	baculoviral IAP repeat containing 2	0.143198	0.00250631	345.87	294.82	1	0	-1.06935	0.0277284	0.0793678
BIRC3	210538_s_at	baculoviral IAP repeat containing 3	0.291194	0.240115	428.1	403.75	0.252334	POS	1.11946	0.124082	0.24721
BIRC5	202095_s_at	baculoviral IAP repeat containing 5	0.356041	-0.356041	235.64	346.89	7.03615e-07	NEG	1.73663	3.09415e-10	1.7315e-08
BIRC7	220451_s_at	baculoviral IAP repeat containing 7	0.145415	0.016746	351.03	394.04	1	0	1.10874	0.0189957	0.058754
BLCAP	201032_at	bladder cancer associated protein	0.165452	-0.0895742	428.39	394.45	1	0	1.02187	0.457283	0.61853
BLK	210934_at	B lymphoid tyrosine kinase	0.240399	-0.236151	658.13	948.18	0.524813	NEG	1.0756	0.305767	0.471144
BLM	205733_at	Bloom syndrome, RecQ helicase-like	0.202104	-0.197553	624.27	789.22	1	0	1.22309	7.07266e-08	1.84485e-06
BLMH	202179_at	bleomycin hydrolase	0.130457	-0.105314	207.68	227.62	1	0	1.00051	0.992752	0.996046
BLNK	207655_s_at	B-cell linker	0.130976	0.0576058	304.18	305.47	1	0	1.18545	0.000199776	0.00146691
BLOC1S1	202592_at	biogenesis of lysosomal organelles complex-1, subunit 1	0.180029	-0.029789	324.77	243.54	1	0	-1.04803	0.068999	0.160178
BLVRA	211729_x_at	biliverdin reductase A	0.136166	-0.126122	184.63	203.28	1	0	1.06723	0.164816	0.303648
BLVRB	202201_at	biliverdin reductase B (flavin reductase (NADPH))	0.250374	-0.250374	185.44	332.72	0.0220562	NEG	1.11186	0.0835811	0.18471
BLZF1	32088_at	basic leucine zipper nuclear factor 1	0.250452	0.0494097	470.57	502.48	1	0	-1.00435	0.968813	0.982346
BMI1	202265_at	BMI1 polycomb ring finger oncogene	0.162992	-0.162992	234.98	301.29	1	0	-1.26632	2.85676e-06	4.24438e-05
BMP10	208292_at	bone morphogenetic protein 10	0.184821	-0.184821	886.41	1007.08	0.799204	NEG	1.01372	0.846999	0.907969
BMP1	202701_at	bone morphogenetic protein 1	0.153805	-0.150474	740.93	805.54	1	0	1.02488	0.628776	0.7581
BMP15	221332_at	bone morphogenetic protein 15	0.233719	-0.222712	890.71	1028.02	0.524813	NEG	1.05336	0.314829	0.480336
BMP2	205290_s_at	bone morphogenetic protein 2	0.157287	-0.141638	667.85	725.35	1	0	1.12527	0.138202	0.267089
BMP2K	59644_at	BMP2 inducible kinase	0.149512	-0.149512	242.36	311.52	1	0	-1.08493	0.0990394	0.209264
BMP3	208244_at	bone morphogenetic protein 3	0.118717	-0.112121	336.05	410.16	1	0	-1.02448	0.740846	0.839067
BMP4	211518_s_at	bone morphogenetic protein 4	0.139911	-0.116241	237.78	275.18	1	0	1.04707	0.696274	0.809368
BMP5	205431_s_at	bone morphogenetic protein 5	0.223065	-0.219024	658.12	899.71	0.373293	NEG	1.04606	0.437864	0.600409
BMP6	206176_at	bone morphogenetic protein 6	0.182517	-0.00771812	824.33	879.22	1	0	-1.03228	0.610137	0.744818
BMP7	211260_at	bone morphogenetic protein 7	0.184976	-0.169575	647.06	765.93	1	0	1.0988	0.0616624	0.146795
BMP8A	220203_at	bone morphogenetic protein 8a	0.119095	-0.119095	307.11	458	1	0	1.1524	0.0553176	0.135035
BMP8B	207865_s_at	bone morphogenetic protein 8b	0.199603	-0.189339	527	744.09	0.799204	NEG	1.0683	0.300344	0.464893
BMPR1A	213578_at	bone morphogenetic protein receptor, type IA	0.167244	0.0883859	238.75	269.27	1	0	-1.00293	0.935355	0.96326
BMPR1B	210523_at	bone morphogenetic protein receptor, type IB	0.141338	0.0623379	343.1	307.24	1	0	-1.67693	6.8396e-05	0.000603357
BMPR2	210214_s_at	bone morphogenetic protein receptor, type II (serine/threonine kinase)	0.162526	-0.162526	275.61	499.65	1	0	-1.04792	0.209402	0.35961
BMS1	203082_at	BMS1 homolog, ribosome assembly protein (yeast)	0.160386	-0.139363	238.13	255.15	1	0	1.13286	0.000151216	0.00115577
BMX	206464_at	BMX non-receptor tyrosine kinase	0.14091	-0.0385004	460.8	459.95	1	0	1.17152	0.0328774	0.0905554
BNC1	206581_at	basonuclin 1	0.168483	-0.149359	577	683.69	1	0	1.11489	0.210733	0.361309
BNC2	220272_at	basonuclin 2	0.249699	-0.249699	569.59	853.16	0.252334	NEG	-1.08443	0.133456	0.260493
BNIP1	37226_at	BCL2/adenovirus E1B 19kDa interacting protein 1	0.13838	-0.0387268	559.37	552.06	1	0	-1.04467	0.112496	0.23023
BNIP2	209308_s_at	BCL2/adenovirus E1B 19kDa interacting protein 2	0.174208	-0.14307	294.12	317.74	0.898791	NEG	-1.00919	0.780482	0.865008
BNIP3	201849_at	BCL2/adenovirus E1B 19kDa interacting protein 3	0.192378	-0.183121	213.94	286.49	1	0	1.072	0.225192	0.378827
BNIP3L	221479_s_at	BCL2/adenovirus E1B 19kDa interacting protein 3-like	0.148342	0.128342	294.69	247.88	1	0	-1.13016	0.00481037	0.0197371
BOK	221454_at	BCL2-related ovarian killer	0.147872	-0.10156	356.23	364.41	1	0	1.02428	0.628623	0.758
BOLA1	219345_at	bolA homolog 1 (E. coli)	0.152345	0.152345	499.59	361.56	1	0	-1.05921	0.105732	0.220025
BOP1	212563_at	block of proliferation 1	0.200426	-0.180733	288.65	361.91	0.898791	POS	1.16798	0.00993588	0.0352346
BPESC1	220772_at	blepharophimosis, epicanthus inversus and ptosis, candidate 1 (non-protein coding)	0.136101	0.0194457	233.19	231.26	1	0	-1.11233	0.241537	0.397964
BPGM	203502_at	2,3-bisphosphoglycerate mutase	0.142236	-0.142236	323.84	400.44	1	0	1.01003	0.746667	0.843478
BPHL	205750_at	biphenyl hydrolase-like (serine hydrolase)	0.141508	-0.131889	180.73	254.69	1	0	-1.00362	0.922638	0.956054
BPI	205557_at	bactericidal/permeability-increasing protein	0.154886	-0.14322	502.87	613.73	1	0	-1.04313	0.466132	0.626447
BPNT1	219391_at	3'(2'), 5'-bisphosphate nucleotidase 1	0.128673	-0.116874	456.82	520.48	1	NEG	1.13855	0.142601	0.273301
BPTF	207186_s_at	bromodomain PHD finger transcription factor	0.245854	-0.245854	312.99	468.01	0.126944	NEG	1.22927	8.29184e-05	0.000703146
BPY2	208331_at	basic charge, Y-linked, 2	0.145018	-0.145018	361.49	483.75	1	0	-1.05189	0.377756	0.543447
BRAF	206044_s_at	v-raf murine sarcoma viral oncogene homolog B1	0.197939	-0.197939	463.33	715.79	0.799204	NEG	-1.04408	0.291328	0.455084
BRAP	213473_at	BRCA1 associated protein	0.172257	-0.172257	201.46	298.26	1	0	-1.12959	0.00209722	0.0100913
BRCA1	204531_s_at	breast cancer 1, early onset	0.160725	-0.150167	209.25	259.36	1	0	1.01958	0.724341	0.827754
BRCA2	214727_at	breast cancer 2, early onset	0.141964	-0.111925	555.33	635.73	1	0	1.12607	0.0456825	0.11702
BRCC3	221196_x_at	BRCA1/BRCA2-containing complex, subunit 3	0.123033	0.103033	297.64	224.7	1	0	-1.01801	0.628572	0.758
BRD1	204520_x_at	bromodomain containing 1	0.152164	-0.152164	523.29	598.08	0.898791	NEG	1.00307	0.928573	0.959871
BRD2	208685_x_at	bromodomain containing 2	0.187391	0.116495	647.58	649.51	1	POS	1.13544	0.00109159	0.00592285
BRD3	203825_at	bromodomain containing 3	0.172762	-0.0912238	241.4	359.6	1	0	1.07591	0.100812	0.212305
BRD4	202102_s_at	bromodomain containing 4	0.156986	0.0943574	548.03	486.64	1	0	1.06145	0.236599	0.392211
BRD7	221776_s_at	bromodomain containing 7	0.249752	-0.238375	192.81	300.31	0.308911	NEG	1.18232	6.92932e-07	1.28077e-05
BRD7P3	221093_at	bromodomain containing 7 pseudogene 3	0.168692	-0.168692	408.69	561.18	1	0	1.03145	0.605162	0.740523
BRD8	202227_s_at	bromodomain containing 8	0.169871	-0.0278712	545.76	422.27	0.898791	NEG	-1.14791	4.61336e-05	0.00043734
BRD9	220155_s_at	bromodomain containing 9	0.175874	0.171704	707.65	635.06	1	0	1.06142	0.131368	0.257169
BRDT	206787_at	bromodomain, testis-specific	0.123062	0.123062	505.05	397.3	1	0	1.04	0.70258	0.813775
BRE	205550_s_at	brain and reproductive organ-expressed (TNFRSF1A modulator)	0.141073	-0.120282	187.04	202.18	1	0	-1.02492	0.300842	0.465423
BRF1	203754_s_at	BRF1 homolog, subunit of RNA polymerase III transcription initiation factor IIIB (S. cerevisiae)	0.156385	0.0305063	305.55	380.97	1	0	1.21862	0.00113105	0.00611327
BRF2	218955_at	BRF2, subunit of RNA polymerase III transcription initiation factor, BRF1-like	0.224603	0.207167	525.68	437.48	0.0749708	POS	-1.04175	0.30839	0.473755
BRIP1	221703_at	BRCA1 interacting protein C-terminal helicase 1	0.116031	-0.116031	297.96	370.42	1	0	1.08342	0.397485	0.563281
BRMS1	215631_s_at	breast cancer metastasis suppressor 1	0.141245	-0.0917755	243.14	239.71	1	0	1.1577	2.45226e-07	5.30682e-06
BRP44	202427_s_at	brain protein 44	0.197699	-0.17614	216.84	252.7	0.524813	NEG	-1.09156	0.0428531	0.111481
BRP44L	218024_at	brain protein 44-like	0.149111	0.0898672	238.57	230.31	0.799204	NEG	1.01707	0.609963	0.744677
BRPF1	204481_at	bromodomain and PHD finger containing, 1	0.121414	-0.0660063	535.99	544.32	1	0	1.02351	0.444784	0.606299
BRS3	207369_at	bombesin-like receptor 3	0.158883	-0.149698	668.65	751.9	1	0	-1.0045	0.943937	0.967939
BRSK2	215010_s_at	BR serine/threonine kinase 2	0.135599	0.135599	399.6	265	1	0	-1.0917	0.296142	0.460227
BRWD1	214820_at	bromodomain and WD repeat domain containing 1	0.16011	-0.0170805	422.46	317.81	1	0	-1.04698	0.316073	0.481365
BRWD2	218090_s_at	WD repeat domain 11	0.19273	-0.0698148	414.7	374.96	0.898791	NEG	-1.11393	0.00139651	0.00725856
BSCL2	208906_at	Berardinelli-Seip congenital lipodystrophy 2 (seipin)	0.184692	-0.184692	199.91	327.71	0.445384	NEG	-1.03132	0.509143	0.663085
BSDC1	218004_at	BSD domain containing 1	0.186228	-0.102495	539.38	541.89	1	NEG	1.00452	0.877174	0.92748
BSG	208677_s_at	basigin (Ok blood group)	0.196911	-0.108726	255.6	288.72	1	0	1.05847	0.388384	0.55403
BSN	204586_at	bassoon (presynaptic cytomatrix protein)	0.160919	-0.160919	480.13	658.99	1	0	1.05767	0.33554	0.501763
BSPRY	218792_s_at	B-box and SPRY domain containing	0.221474	-0.173327	297.69	289.23	0.0109661	NEG	-1.06239	0.293064	0.457065
BST1	205715_at	bone marrow stromal cell antigen 1	0.126035	0.0436049	221.28	211.07	1	0	-1.06212	0.480661	0.638953
BST2	201641_at	bone marrow stromal cell antigen 2	0.201704	0.0599249	218.9	221.1	1	0	1.0401	0.677192	0.795998
BTAF1	209430_at	BTAF1 RNA polymerase II, B-TFIID transcription factor-associated, 170kDa (Mot1 homolog, S. cerevisiae)	0.181427	-0.10814	498.98	479.43	1	0	1.06394	0.0683282	0.15894
BTBD1	217945_at	BTB (POZ) domain containing 1	0.181219	-0.146336	320.76	351.98	0.610924	NEG	-1.19196	7.84157e-07	1.41695e-05
BTBD2	207722_s_at	BTB (POZ) domain containing 2	0.208785	-0.208785	243.65	292.21	0.373293	NEG	-1.31191	0.000754845	0.00440055
BTBD3	202946_s_at	BTB (POZ) domain containing 3	0.156033	0.146659	308.61	279.12	1	0	-1.05555	0.151282	0.285548
BTBD7	220297_at	BTB (POZ) domain containing 7	0.110413	-0.0229046	211.54	177.09	1	0	-1.0375	0.606358	0.741629
BTC	207326_at	betacellulin	0.107394	-0.0286216	192.85	177.77	1	0	-1.12208	0.272519	0.433593
BTD	204167_at	biotinidase	0.213613	-0.183887	328.07	393.63	0.0109661	NEG	-1.26206	9.43625e-06	0.000116604
BTF3	211939_x_at	basic transcription factor 3	0.276188	-0.257154	298.18	396.2	0.445384	NEG	-1.15632	2.64975e-05	0.000273657
BTF3L1	208529_at	basic transcription factor 3 pseudogene 11	0.112549	0.0885338	227.49	223.7	1	0	-1.325	0.0152198	0.0495865
BTG1	200920_s_at	B-cell translocation gene 1, anti-proliferative	0.197714	0.1388	300.78	312.7	1	0	-1.00959	0.866971	0.920508
BTG2	201236_s_at	BTG family, member 2	0.200051	-0.200051	435.65	556.65	0.445384	NEG	-1.21169	0.000662383	0.00395778
BTG3	213134_x_at	BTG family, member 3	0.169743	-0.13162	265.94	291.35	0.308911	NEG	1.06202	0.238872	0.394743
BTG4	220766_at	B-cell translocation gene 4	0.145365	-0.145365	338.78	421.08	1	0	-1.03748	0.629484	0.758809
BTK	205504_at	Bruton agammaglobulinemia tyrosine kinase	0.236862	0.0499845	568.56	723.89	1	0	1.16002	0.0185884	0.0578603
BTN1A1	207395_at	butyrophilin, subfamily 1, member A1	0.175012	-0.175012	764.17	880.71	1	NEG	1.17434	0.0671298	0.15664
BTN2A1	203944_x_at	butyrophilin, subfamily 2, member A1	0.17331	-0.1405	831.36	863.21	1	0	1.04455	0.166421	0.305586
BTN2A2	205298_s_at	butyrophilin, subfamily 2, member A2	0.188136	0.0259778	648.34	687.4	1	0	1.09015	0.0133988	0.0448853
BTN2A3	208585_at	butyrophilin, subfamily 2, member A3	0.211454	-0.211454	565.54	804.81	1	0	-1.002	0.977751	0.987233
BTN3A1	209770_at	butyrophilin, subfamily 3, member A1	0.26161	0.0972078	497.1	636.92	0.898791	POS	1.15053	0.000559304	0.00343893
BTN3A2	209846_s_at	butyrophilin, subfamily 3, member A2	0.245867	0.203804	282.41	245.88	0.610924	POS	1.11585	0.0993164	0.20978
BTN3A3	204821_at	butyrophilin, subfamily 3, member A3	0.247417	0.146166	308.01	308.42	0.702783	POS	1.15853	0.00844995	0.0310808
BTNL2	221457_s_at	butyrophilin-like 2 (MHC class II associated)	0.141705	0.141705	570.3	468.85	1	0	-1.0659	0.257403	0.416853
BTNL3	217207_s_at	butyrophilin-like 3	0.275558	-0.267975	843.23	1080.35	0.126944	NEG	1.0098	0.82227	0.892525
BTNL8	220421_at	butyrophilin-like 8	0.132004	-0.105958	357.68	358.72	1	0	-1.03793	0.622185	0.754217
BTRC	216091_s_at	beta-transducin repeat containing	0.166951	-0.141777	661.71	681.72	1	0	-1.09838	0.00431549	0.0180685
BUB1	209642_at	budding uninhibited by benzimidazoles 1 homolog (yeast)	0.295031	-0.295031	291.99	432.26	0.00344077	NEG	1.45796	3.38092e-10	1.83538e-08
BUB1B	203755_at	budding uninhibited by benzimidazoles 1 homolog beta (yeast)	0.312248	-0.312248	313.75	445.82	0.0418488	NEG	1.34364	8.0233e-09	2.83111e-07
BUB3	201457_x_at	budding uninhibited by benzimidazoles 3 homolog (yeast)	0.198148	-0.191176	248.51	330.6	0.373293	NEG	-1.07558	0.0772571	0.173883
BUD31	205690_s_at	BUD31 homolog (S. cerevisiae)	0.252752	-0.230503	195.23	311.72	0.030602	NEG	1.03883	0.17645	0.318885
BXDC2	219177_at	BRX1, biogenesis of ribosomes, homolog (S. cerevisiae)	0.173674	-0.173674	219.34	306.46	0.610924	NEG	-1.01692	0.683604	0.800573
BXDC5	218462_at	ribosome production factor 1 homolog (S. cerevisiae)	0.24368	-0.226797	278.4	367.22	0.0564129	NEG	-1.16088	0.000126765	0.000997089
BYSL	203612_at	bystin-like	0.189786	-0.189786	197.18	266.92	0.373293	NEG	1.05754	0.197501	0.344912
BZRAP1	205839_s_at	benzodiazapine receptor (peripheral) associated protein 1	0.17164	-0.162293	559.7	664.62	1	0	-1.16852	0.0078537	0.0294207
BZRPL1	215449_at	translocator protein 2	0.154873	-0.139709	617.93	704.58	0.898791	NEG	-1.00153	0.975622	0.986416
BZW1	200777_s_at	basic leucine zipper and W2 domains 1	0.238289	-0.238289	196.93	380.49	0.00756336	NEG	1.06116	0.0554509	0.13533
BZW2	217809_at	basic leucine zipper and W2 domains 2	0.158443	-0.158443	203.24	268.7	1	0	1.21177	1.11302e-05	0.000134783
C10orf10	209183_s_at	chromosome 10 open reading frame 10	0.206134	-0.129274	519.33	517.14	1	0	-1.04721	0.321468	0.487304
C10orf110	220703_at	IDI2 antisense RNA 1 (non-protein coding)	0.1962	-0.185859	568.73	720.83	0.799204	NEG	1.1072	0.0363473	0.098134
C10orf116	203571_s_at	chromosome 10 open reading frame 116	0.225564	-0.216559	252.94	364.26	0.373293	NEG	-1.0678	0.54111	0.689641
C10orf118	219844_at	chromosome 10 open reading frame 118	0.15517	-0.141915	402.69	524.64	1	0	-1.03661	0.484778	0.64261
C10orf119	217905_at	minichromosome maintenance complex binding protein	0.159581	-0.159581	446.25	582.65	1	0	1.03717	0.179051	0.32209
C10orf12	216393_at	chromosome 10 open reading frame 12	0.121048	0.121048	357.52	278.25	1	0	-1.01772	0.795659	0.875094
C10orf137	213410_at	chromosome 10 open reading frame 137	0.182158	0.162158	442.09	361.91	1	0	-1.05356	0.114709	0.233518
C10orf18	218331_s_at	chromosome 10 open reading frame 18	0.201359	-0.1424	278.19	259.53	1	0	-1.23509	1.64612e-07	3.83817e-06
C10orf2	218590_at	chromosome 10 open reading frame 2	0.148658	0.148658	434.96	348.8	1	0	-1.07732	0.0381238	0.101762
C10orf26	202808_at	chromosome 10 open reading frame 26	0.170892	0.121681	326.67	290.71	1	0	1.01474	0.867029	0.920508
C10orf28	210455_at	chromosome 10 open reading frame 28	0.194111	-0.163242	230.91	243.95	1	0	-1.15306	0.111322	0.228786
C10orf57	218174_s_at	chromosome 10 open reading frame 57	0.198986	-0.166099	241.92	311.1	0.308911	NEG	-1.09735	0.0188075	0.0583438
C10orf68	220749_at	chromosome 10 open reading frame 68	0.197231	-0.193128	735.54	828.56	1	0	-1.10265	0.207636	0.357834
C10orf72	213381_at	chromosome 10 open reading frame 72	0.241722	-0.241722	332.6	415.72	0.373293	NEG	-1.17213	0.125698	0.249502
C10orf76	218891_at	chromosome 10 open reading frame 76	0.207746	-0.188242	284.46	339.78	0.373293	NEG	-1.00711	0.867842	0.92114
C10orf79	220919_s_at	WD repeat domain 96	0.172565	0.139362	254.21	241.29	1	0	-1.28506	0.0014311	0.00741105
C10orf81	219857_at	chromosome 10 open reading frame 81	0.121823	0.112621	263.22	246.01	1	0	1.3011	0.0166507	0.0531498
C10orf84	218390_s_at	chromosome 10 open reading frame 84	0.11852	-0.11852	180.51	213.27	1	0	-1.19369	0.0226223	0.0674581
C10orf88	219240_s_at	chromosome 10 open reading frame 88	0.139765	0.139765	476.24	369.53	1	0	-1.10822	0.0105771	0.0371061
C10orf92	220539_at	chromosome 10 open reading frame 92	0.156537	-0.156537	489.91	684.21	0.702783	NEG	1.21043	0.0470604	0.119801
C10orf95	220152_at	chromosome 10 open reading frame 95	0.157269	0.0863806	483.07	350.54	1	0	-1.00137	0.978524	0.987464
C11orf10	218213_s_at	chromosome 11 open reading frame 10	0.293229	-0.238471	300.1	374.99	0.0220562	NEG	1.13903	0.000259844	0.00181862
C11orf1	218925_s_at	chromosome 11 open reading frame 1	0.127781	-0.121563	342.71	435.02	1	0	-1.19991	0.0423152	0.110557
C11orf16	220344_at	chromosome 11 open reading frame 16	0.130194	0.110194	481.23	428.26	1	0	1.00433	0.939236	0.965457
C11orf17	219953_s_at	chromosome 11 open reading frame 17	0.186338	-0.177485	200.11	265.12	0.702783	NEG	-1.22586	5.11034e-05	0.00047419
C11orf20	219883_at	chromosome 11 open reading frame 20	0.219198	-0.211556	809.61	973.76	1	0	1.0223	0.705388	0.815543
C11orf21	220560_at	chromosome 11 open reading frame 21	0.250939	-0.24296	830.63	1039.59	0.373293	NEG	1.11354	0.0402767	0.105994
C11orf2	217969_at	chromosome 11 open reading frame 2	0.242089	-0.21752	204.87	285.22	0.126944	NEG	-1.09589	0.010442	0.036754
C11orf24	52164_at	chromosome 11 open reading frame 24	0.191121	-0.191121	450.71	631.56	1	0	1.0132	0.681837	0.799372
C11orf30	219012_s_at	chromosome 11 open reading frame 30	0.149379	-0.149379	310.8	497.76	1	0	-1.03121	0.613827	0.747812
C11orf41	214772_at	chromosome 11 open reading frame 41	0.210954	-0.195926	747.53	900.98	1	0	-1.08616	0.0850427	0.187065
C11orf48	221637_s_at	chromosome 11 open reading frame 48	0.207145	-0.187887	242.44	348.77	0.445384	NEG	1.14073	0.00107068	0.00584228
C11orf49	203257_s_at	chromosome 11 open reading frame 49	0.147485	-0.0208936	356.55	314.93	1	0	-1.10588	0.00109086	0.00592187
C11orf51	204218_at	chromosome 11 open reading frame 51	0.133542	-0.126939	434.07	523.8	1	0	1.08249	0.00390839	0.0167107
C11orf57	218314_s_at	chromosome 11 open reading frame 57	0.165595	-0.156179	643.08	738.54	1	0	-1.002	0.949995	0.972033
C11orf58	200084_at	chromosome 11 open reading frame 58	0.253945	-0.244747	240.29	376.55	0.0220562	NEG	-1.09217	0.00362841	0.0157256
C11orf60	218483_s_at	intraflagellar transport 46 homolog (Chlamydomonas)	0.185838	-0.0776727	454.73	402.23	0.0564129	NEG	-1.18304	7.96755e-08	2.04056e-06
C11orf61	221208_s_at	chromosome 11 open reading frame 61	0.182422	-0.182422	384.35	585.21	1	0	-1.18729	0.000470329	0.00300533
C11orf63	220141_at	chromosome 11 open reading frame 63	0.144227	-0.118635	462.83	560.98	1	0	-1.3974	1.23365e-05	0.000146009
C11orf67	221599_at	chromosome 11 open reading frame 67	0.248467	-0.0202618	186.26	263.27	0.308911	POS	-1.00787	0.890346	0.935257
C11orf68	221534_at	chromosome 11 open reading frame 68	0.184316	-0.184316	554.14	632.76	1	NEG	-1.03638	0.316036	0.481365
C11orf71	218789_s_at	chromosome 11 open reading frame 71	0.128972	-0.128972	258.26	292.1	1	0	-1.00933	0.830061	0.897003
C11orf73	219979_s_at	chromosome 11 open reading frame 73	0.163211	-0.00697873	276.42	258.23	1	0	-1.12328	0.0181712	0.0569104
C11orf75	219806_s_at	chromosome 11 open reading frame 75	0.173384	-0.173384	293.2	379.41	1	0	1.09018	0.0990583	0.209269
C11orf80	204922_at	chromosome 11 open reading frame 80	0.11056	-0.0720989	167.15	195.02	1	0	1.5871	6.88805e-07	1.27549e-05
C11orf9	204073_s_at	chromosome 11 open reading frame 9	0.133944	-0.127134	405.19	530.75	1	0	1.04996	0.532423	0.682204
C12orf10	218220_at	chromosome 12 open reading frame 10	0.210522	-0.192765	241.16	337.24	0.0156668	NEG	-1.13103	8.9111e-05	0.000743743
C12orf11	221652_s_at	chromosome 12 open reading frame 11	0.145625	-0.111666	254.6	265.64	0.373293	NEG	-1.10512	0.0145049	0.0476853
C12orf24	204521_at	chromosome 12 open reading frame 24	0.142105	-0.0906684	554.46	532.07	1	0	-1.2576	4.5478e-08	1.27529e-06
C12orf29	213701_at	chromosome 12 open reading frame 29	0.203355	-0.195343	263.24	372.52	0.203413	NEG	-1.09946	0.0440936	0.114008
C12orf35	218614_at	chromosome 12 open reading frame 35	0.263155	0.184302	526.63	503.2	0.0982384	POS	-1.01843	0.676448	0.79542
C12orf39	221067_s_at	chromosome 12 open reading frame 39	0.15957	-0.150973	734.84	816.47	1	0	1.01314	0.781031	0.865238
C12orf41	221821_s_at	chromosome 12 open reading frame 41	0.20521	-0.00685858	537.95	397.48	0.898791	NEG	1.04222	0.139345	0.268726
C12orf4	218374_s_at	chromosome 12 open reading frame 4	0.189262	-0.181357	300.66	348.25	0.308911	NEG	-1.02694	0.28246	0.445117
C12orf43	219022_at	chromosome 12 open reading frame 43	0.147895	-0.130829	226.58	238.49	1	0	-1.09557	0.00435311	0.018202
C12orf44	218214_at	chromosome 12 open reading frame 44	0.194015	-0.194015	182.08	311.06	0.0982384	NEG	1.04853	0.117273	0.237415
C12orf47	219817_at	chromosome 12 open reading frame 47	0.167872	0.167872	689.9	524.04	1	0	1.14628	2.58168e-05	0.000267715
C12orf48	220060_s_at	chromosome 12 open reading frame 48	0.154054	-0.154054	252.27	261.85	1	0	1.1532	0.00517895	0.0209422
C12orf49	218867_s_at	chromosome 12 open reading frame 49	0.206275	-0.199375	353.83	581.55	0.030602	NEG	1.09972	0.0016315	0.00819818
C12orf51	211034_s_at	chromosome 12 open reading frame 51	0.188859	-0.184804	667.29	743.62	0.524813	NEG	1.00688	0.857216	0.91442
C12orf5	219099_at	chromosome 12 open reading frame 5	0.16467	0.16467	259.51	253.1	1	0	1.03136	0.467888	0.628019
C12orf52	44065_at	chromosome 12 open reading frame 52	0.152883	-0.143276	177.14	229.52	0.898791	NEG	1.03229	0.275949	0.437134
C13orf1	214668_at	chromosome 13 open reading frame 1	0.197827	-0.197827	358.88	633.55	0.445384	NEG	1.04476	0.535298	0.684369
C13orf15	218723_s_at	chromosome 13 open reading frame 15	0.177425	-0.0477765	381.74	357.6	1	0	-1.16038	0.00272378	0.0125545
C13orf18	219471_at	chromosome 13 open reading frame 18	0.212869	0.114339	481.86	492.64	1	POS	1.06549	0.285174	0.448115
C13orf23	218420_s_at	chromosome 13 open reading frame 23	0.234191	-0.234191	572.38	883.16	0.252334	NEG	1.12547	0.00160729	0.00809672
C13orf27	213346_at	chromosome 13 open reading frame 27	0.170087	-0.163813	463.1	649.06	0.702783	NEG	1.08963	0.0185397	0.0577514
C13orf34	219544_at	chromosome 13 open reading frame 34	0.232529	-0.232529	262.29	595.88	0.898791	NEG	1.12527	0.000345783	0.00231483
C14orf101	219757_s_at	chromosome 14 open reading frame 101	0.221352	0.0117454	319	436.31	1	0	-1.09172	0.0550823	0.134701
C14orf102	221231_s_at	chromosome 14 open reading frame 102	0.147716	-0.141352	376.03	522.7	1	0	-1.01902	0.74404	0.841334
C14orf104	219166_at	chromosome 14 open reading frame 104	0.134483	0.134483	224.15	200.23	1	0	1.0163	0.701084	0.812941
C14orf105	220084_at	chromosome 14 open reading frame 105	0.142557	-0.142557	189.66	266.69	1	NEG	-1.02247	0.843337	0.905266
C14orf106	206500_s_at	MIS18 binding protein 1	0.147981	-0.132267	185.17	196.21	1	0	-1.22946	0.0506629	0.126587
C14orf109	213246_at	chromosome 14 open reading frame 109	0.159792	-0.152266	254.45	302.89	0.898791	NEG	1.00904	0.829663	0.896877
C14orf113	221101_at	NA	0.146318	-0.141451	575.86	693.73	1	0	-1.00634	0.929669	0.960753
C14orf115	220536_at	vertebrae development homolog (pig)	0.148539	-0.137832	575.63	664.08	1	0	1.04876	0.556004	0.701901
C14orf118	219720_s_at	chromosome 14 open reading frame 118	0.115774	0.115774	496.11	443.95	1	0	-1.06558	0.167384	0.306913
C14orf1	202562_s_at	chromosome 14 open reading frame 1	0.180353	-0.180353	186.9	298.04	0.702783	NEG	1.14908	7.0563e-05	0.000618607
C14orf132	218820_at	chromosome 14 open reading frame 132	0.197721	-0.17746	264.89	344.06	0.610924	NEG	1.01853	0.77908	0.864261
C14orf133	218431_at	VPS33B interacting protein, apical-basolateral polarity regulator	0.140424	-0.135586	564.95	660.85	1	0	-1.03193	0.129318	0.25441
C14orf135	219972_s_at	chromosome 14 open reading frame 135	0.191692	-0.0424811	476.47	409.1	1	0	-1.12728	0.0013962	0.00725856
C14orf138	218940_at	methyltransferase like 21D	0.199899	0.199899	529.8	381.61	1	0	1.02885	0.480809	0.639083
C14orf139	219563_at	chromosome 14 open reading frame 139	0.248328	-0.248328	431.56	462.01	0.702783	NEG	-1.09793	0.0783162	0.175645
C14orf143	214264_s_at	EF-hand calcium binding domain 11	0.179988	-0.170083	232.67	293.76	0.252334	NEG	1.09021	0.0303036	0.0850335
C14orf147	213508_at	chromosome 14 open reading frame 147	0.162602	-0.120271	237.54	249.7	1	0	1.36431	4.79833e-12	4.58295e-10
C14orf156	221434_s_at	chromosome 14 open reading frame 156	0.192749	-0.130617	376.93	353.31	1	NEG	1.16193	0.000124173	0.00097973
C14orf159	218298_s_at	chromosome 14 open reading frame 159	0.166195	-0.0763873	407.47	379.12	1	0	-1.01183	0.796684	0.875532
C14orf162	220887_at	chromosome 14 open reading frame 162	0.176914	-0.172737	726.54	836.62	1	0	-1.00598	0.923876	0.956401
C14orf166	217768_at	chromosome 14 open reading frame 166	0.297824	-0.28144	275.18	419.54	0.00344077	NEG	1.02808	0.316895	0.482408
C14orf169	219526_at	chromosome 14 open reading frame 169	0.145308	-0.0753445	500.24	587.19	1	0	1.01721	0.558798	0.703858
C14orf2	210532_s_at	chromosome 14 open reading frame 2	0.291026	-0.291026	255.4	410.1	0.126944	NEG	1.18093	2.74861e-05	0.00028226
C14orf45	220173_at	chromosome 14 open reading frame 45	0.226598	-0.155057	450.46	442.2	0.0220562	NEG	-1.17607	0.000161143	0.00122209
C14orf56	215877_at	chromosome 14 open reading frame 56	0.156736	-0.156736	722.16	816.89	1	0	1.06687	0.432787	0.595827
C14orf79	213512_at	chromosome 14 open reading frame 79	0.211242	-0.0598176	572.75	464.63	0.373293	NEG	1.03642	0.507781	0.661991
C14orf93	219009_at	chromosome 14 open reading frame 93	0.14349	0.14349	510.38	418.38	1	0	-1.08247	0.045423	0.116567
C15orf2	221300_at	chromosome 15 open reading frame 2	0.226769	-0.226769	882.82	1028.91	1	0	-1.02621	0.649996	0.775223
C15orf24	217898_at	chromosome 15 open reading frame 24	0.215132	-0.196497	227.8	314.9	0.0564129	NEG	-1.04396	0.123791	0.246709
C15orf28	220710_at	chromosome 15 open reading frame 28	0.150967	-0.00242532	279.31	320.87	1	0	1.01861	0.827404	0.895331
C15orf29	218791_s_at	chromosome 15 open reading frame 29	0.153736	0.116236	584.48	548.2	1	0	-1.08984	0.00868709	0.0317104
C15orf34	220718_at	chromosome 15 open reading frame 34	0.124029	-0.117403	329.17	400.49	1	0	-1.01187	0.882415	0.930775
C15orf39	204494_s_at	chromosome 15 open reading frame 39	0.220067	-0.220067	664.14	913.47	1	0	1.11686	0.00163501	0.00821252
C15orf44	221265_s_at	chromosome 15 open reading frame 44	0.168461	-0.149794	207.43	255.96	0.799204	NEG	-1.03555	0.217994	0.369816
C15orf49	221001_at	NA	0.141401	-0.136924	623.75	708.81	1	0	1.09088	0.260459	0.420088
C15orf5	208109_s_at	chromosome 15 open reading frame 5	0.165633	-0.165633	372.76	447.37	1	0	-1.02981	0.737176	0.836625
C15orf63	218680_x_at	NA	0.218051	-0.208713	242.18	311.01	0.445384	NEG	1.17267	2.66711e-05	0.000275002
C16orf3	207615_s_at	chromosome 16 open reading frame 3	0.222651	-0.218097	645.01	905.8	0.445384	NEG	1.07537	0.447488	0.609058
C16orf35	210672_s_at	nitrogen permease regulator-like 3 (S. cerevisiae)	0.18501	0.0826526	559.75	490.62	1	0	1.01994	0.521517	0.673323
C16orf42	213105_s_at	chromosome 16 open reading frame 42	0.176373	-0.0968794	319.3	291.77	0.898791	NEG	-1.07059	0.0773205	0.173943
C16orf45	212736_at	chromosome 16 open reading frame 45	0.18989	-0.0875408	400.31	335.14	0.702783	NEG	-1.19218	0.00783948	0.0293847
C16orf5	218183_at	chromosome 16 open reading frame 5	0.162239	0.162239	418.59	258.53	1	0	-1.12323	0.0304263	0.0853024
C16orf53	218300_at	chromosome 16 open reading frame 53	0.182261	-0.182261	274.2	341.52	0.898791	NEG	-1.03546	0.344142	0.510765
C16orf57	218060_s_at	chromosome 16 open reading frame 57	0.184632	-0.179662	487.72	700.9	1	0	1.32814	7.33928e-11	4.8681e-09
C16orf58	217891_at	chromosome 16 open reading frame 58	0.179711	-0.179711	279.6	349.95	0.799204	NEG	-1.06653	0.108555	0.224406
C16orf59	219556_at	chromosome 16 open reading frame 59	0.149636	-0.149636	180.9	255.89	1	0	1.19709	0.023913	0.0705614
C16orf61	218447_at	chromosome 16 open reading frame 61	0.248979	-0.233273	287.43	369.6	0.126944	NEG	1.34697	3.37019e-11	2.59464e-09
C16orf62	203173_s_at	chromosome 16 open reading frame 62	0.166819	-0.155958	171.87	226.39	0.702783	NEG	-1.14895	4.78566e-05	0.000449314
C16orf67	219442_at	KIAA0664-like 3	0.168383	-0.163555	529.97	605.34	1	0	-1.01021	0.860516	0.916426
C16orf68	218945_at	methyltransferase like 22	0.172979	-0.172979	272.99	397.74	1	0	1.03625	0.236804	0.392397
C16orf70	220601_at	chromosome 16 open reading frame 70	0.176483	-0.155222	393.25	431.93	1	0	-1.04126	0.503032	0.658221
C16orf71	222089_s_at	chromosome 16 open reading frame 71	0.124217	-0.124217	238.51	365.27	1	0	1.1194	0.149169	0.282862
C16orf7	205781_at	chromosome 16 open reading frame 7	0.167717	-0.140936	811.75	839.84	1	0	1.22475	0.000186445	0.00137778
C16orf72	220743_at	chromosome 16 open reading frame 72	0.136054	-0.0787324	483.45	566.57	1	0	1.20719	0.00517992	0.0209422
C16orf80	217957_at	chromosome 16 open reading frame 80	0.248122	-0.239418	237.71	316.87	0.0418488	NEG	1.06225	0.10667	0.221445
C16orf88	213237_at	chromosome 16 open reading frame 88	0.20438	-0.196854	233.21	305.84	0.030602	NEG	1.04191	0.278287	0.440015
C17orf101	53071_s_at	chromosome 17 open reading frame 101	0.177526	0.177526	491.16	326.34	1	0	-1.06868	0.111128	0.228424
C17orf39	220058_at	chromosome 17 open reading frame 39	0.125345	-0.084782	184.97	190.32	1	0	-1.16278	0.0363464	0.098134
C17orf42	219146_at	chromosome 17 open reading frame 42	0.154954	-0.143901	184.1	246.15	1	0	-1.03627	0.379651	0.54498
C17orf48	220606_s_at	chromosome 17 open reading frame 48	0.224182	-0.185258	259.79	278.25	0.445384	NEG	-1.42609	5.67016e-07	1.0815e-05
C17orf53	219879_s_at	chromosome 17 open reading frame 53	0.115243	-0.0962309	276.85	289.37	1	0	-1.09262	0.215863	0.367575
C17orf59	219417_s_at	chromosome 17 open reading frame 59	0.128509	0.0336827	303.14	261.83	1	0	-1.22758	0.00285914	0.0130404
C17orf60	217513_at	chromosome 17 open reading frame 60	0.139408	0.0919639	240.93	242.49	1	0	-1.06934	0.494135	0.651144
C17orf62	218130_at	chromosome 17 open reading frame 62	0.199201	0.050743	397.53	337.2	0.898791	POS	1.09359	0.0238405	0.0704108
C17orf63	218464_s_at	chromosome 17 open reading frame 63	0.197074	-0.157074	392.26	552.53	0.799204	POS	1.19163	0.000472456	0.00301588
C17orf68	219435_at	CTS telomere maintenance complex component 1	0.15146	0.15146	511.85	379.8	1	0	-1.05444	0.240612	0.396741
C17orf70	221800_s_at	chromosome 17 open reading frame 70	0.189502	0.189502	670.79	567.19	1	0	-1.02283	0.476684	0.635529
C17orf71	218514_at	chromosome 17 open reading frame 71	0.225701	-0.075805	188.3	270.28	0.373293	POS	1.14117	0.000724294	0.00427145
C17orf73	207259_at	chromosome 17 open reading frame 73	0.193241	-0.185587	310.68	387.79	0.799204	NEG	1.04694	0.451105	0.612809
C17orf75	203830_at	chromosome 17 open reading frame 75	0.183697	-0.153876	201.37	284.65	1	0	-1.02327	0.730757	0.832331
C17orf80	221048_x_at	chromosome 17 open reading frame 80	0.12159	-0.12159	225.32	304.88	1	0	-1.20577	0.011873	0.0406311
C17orf81	219260_s_at	chromosome 17 open reading frame 81	0.117238	-0.0972376	237.53	296.76	1	0	-1.14737	0.019146	0.059118
C17orf85	218896_s_at	chromosome 17 open reading frame 85	0.196412	-0.192826	847.45	941.08	1	0	-1.02964	0.406821	0.571601
C17orf86	221621_at	chromosome 17 open reading frame 86	0.148685	0.00267584	614.21	588.38	1	0	-1.0936	0.0930477	0.199828
C17orf88	221129_at	chromosome 17 open reading frame 88	0.109032	-0.109032	260.71	318.7	1	0	-1.0949	0.236225	0.391725
C17orf90	50374_at	chromosome 17 open reading frame 90	0.193235	-0.0384554	408.64	351.31	0.898791	NEG	-1.01038	0.807898	0.882739
C17orf91	214696_at	chromosome 17 open reading frame 91	0.157366	0.157366	471.08	409.01	1	0	-1.03569	0.460344	0.621176
C18orf10	212055_at	chromosome 18 open reading frame 10	0.173554	-0.15411	197.48	276.35	0.610924	NEG	-1.01304	0.735057	0.83503
C18orf1	207996_s_at	chromosome 18 open reading frame 1	0.157129	-0.157129	299.32	355.33	1	0	-1.31046	4.09564e-05	0.000395943
C18orf22	219419_at	ribosome binding factor A (putative)	0.143023	0.143023	324.18	273.66	1	0	1.00764	0.850793	0.910806
C18orf25	217508_s_at	chromosome 18 open reading frame 25	0.214931	-0.197214	581.84	723.48	1	0	1.07713	0.0428247	0.111464
C18orf8	221190_s_at	chromosome 18 open reading frame 8	0.158615	-0.13777	600.54	646.79	1	0	1.08335	0.00274001	0.012611
C19orf10	221739_at	chromosome 19 open reading frame 10	0.16287	0.16287	232.58	193.18	1	0	1.00004	0.998617	0.998774
C19orf21	212925_at	chromosome 19 open reading frame 21	0.187361	-0.167475	278.36	326.67	0.16179	NEG	1.04924	0.490016	0.647122
C19orf2	214173_x_at	chromosome 19 open reading frame 2	0.215301	-0.206098	241.18	359.16	1	0	1.01593	0.729907	0.83157
C19orf22	55705_at	chromosome 19 open reading frame 22	0.253779	-0.253779	591.24	894.37	1	0	1.04094	0.144991	0.277008
C19orf24	221587_s_at	chromosome 19 open reading frame 24	0.158484	0.0840477	258.11	276.78	1	0	-1.03258	0.362499	0.529108
C19orf26	215325_x_at	chromosome 19 open reading frame 26	0.168153	-0.168153	224.17	263.89	1	0	1.03071	0.711845	0.819865
C19orf28	220178_at	chromosome 19 open reading frame 28	0.179962	0.179962	256.4	187.86	1	POS	-1.02298	0.812034	0.885431
C19orf29	214892_x_at	chromosome 19 open reading frame 29	0.176695	-0.176695	537.98	730.53	0.702783	NEG	-1.00983	0.759356	0.851227
C19orf36	214296_x_at	IZUMO family member 4	0.112582	-0.0945894	283.35	300.78	1	0	1.04472	0.536006	0.684723
C19orf40	214816_x_at	chromosome 19 open reading frame 40	0.203857	-0.203857	344.75	555.14	1	0	1.06222	0.103657	0.216965
C19orf42	219097_x_at	chromosome 19 open reading frame 42	0.138698	-0.0595619	415.15	359.66	1	0	-1.06463	0.0276306	0.0791765
C19orf50	200076_s_at	chromosome 19 open reading frame 50	0.205719	-0.0105873	206.05	213.42	1	0	1.0542	0.0444248	0.114724
C19orf53	217926_at	chromosome 19 open reading frame 53	0.232184	-0.232184	209.51	287.91	1	0	-1.01605	0.66368	0.785349
C19orf54	222052_at	chromosome 19 open reading frame 54	0.159572	0.104572	607.93	541.3	1	0	-1.08743	0.0254025	0.074113
C19orf56	217780_at	chromosome 19 open reading frame 56	0.284548	-0.284548	215.09	345.41	0.252334	NEG	-1.13487	0.00146174	0.0075456
C19orf57	206901_at	chromosome 19 open reading frame 57	0.144179	0.144179	544.88	452.75	1	0	-1.0182	0.77402	0.86128
C19orf60	51200_at	chromosome 19 open reading frame 60	0.155095	0.116634	733.26	656.16	1	0	1.0363	0.373964	0.54007
C19orf61	221335_x_at	chromosome 19 open reading frame 61	0.160332	-0.160332	562.25	693.6	1	0	-1.0204	0.548563	0.696144
C19orf6	212574_x_at	chromosome 19 open reading frame 6	0.181084	-0.0121397	330.37	470.7	1	0	-1.14075	0.10963	0.22604
C19orf62	221711_s_at	BRISC and BRCA1 A complex member 1	0.224022	-0.224022	175.39	319.98	0.0982384	NEG	-1.02571	0.443103	0.604525
C19orf66	218429_s_at	chromosome 19 open reading frame 66	0.188833	0.173243	656.1	616.09	1	0	-1.00464	0.913619	0.949582
C19orf73	220151_at	chromosome 19 open reading frame 73	0.106981	0.0869808	251.79	173.54	1	0	1.03696	0.624204	0.755283
C1D	200056_s_at	C1D nuclear receptor corepressor	0.196078	-0.132465	299.67	308.47	1	POS	-1.15358	0.000440081	0.00284207
C1GALT1	219439_at	core 1 synthase, glycoprotein-N-acetylgalactosamine 3-beta-galactosyltransferase, 1	0.127852	-0.107852	282.48	341.22	1	0	1.04321	0.383626	0.549032
C1GALT1C1	219283_at	C1GALT1-specific chaperone 1	0.196778	-0.168435	239.92	287.43	0.445384	NEG	-1.08853	0.0185941	0.0578641
C1orf103	220235_s_at	chromosome 1 open reading frame 103	0.137864	0.137864	295.73	213.76	1	0	1.01199	0.762734	0.853133
C1orf105	214357_at	chromosome 1 open reading frame 105	0.195669	-0.191357	786.87	917.26	1	0	1.09363	0.179088	0.322095
C1orf106	219010_at	chromosome 1 open reading frame 106	0.207994	-0.0962321	273.74	370.01	1	0	2.02901	1.62469e-17	5.73291e-15
C1orf107	204700_x_at	digestive organ expansion factor homolog (zebrafish)	0.213346	-0.10912	293.93	359.43	0.445384	NEG	-1.14302	2.1681e-05	0.000232174
C1orf109	218712_at	chromosome 1 open reading frame 109	0.147525	-0.102945	294.68	300.98	1	0	-1.18456	0.00010689	0.000862656
C1orf112	220840_s_at	chromosome 1 open reading frame 112	0.205338	-0.173461	245.53	297.16	0.308911	NEG	-1.01383	0.779324	0.864456
C1orf113	220193_at	SH3 domain containing 21	0.13956	-0.126022	440.94	447.94	1	0	-1.16957	0.00225189	0.0107351
C1orf114	206721_at	chromosome 1 open reading frame 114	0.130447	-0.104492	385.7	443.72	1	0	-1.19258	0.0103089	0.0364267
C1orf115	218546_at	chromosome 1 open reading frame 115	0.165513	-0.157579	338.91	404.56	0.898791	NEG	1.26137	0.000436174	0.00282401
C1orf116	219476_at	chromosome 1 open reading frame 116	0.139215	0.105925	226.7	213.15	1	0	-1.36677	0.0231129	0.0687114
C1orf123	203197_s_at	chromosome 1 open reading frame 123	0.180927	-0.170248	217.29	282.15	0.898791	NEG	-1.11506	4.2403e-05	0.000407756
C1orf129	221182_at	chromosome 1 open reading frame 129	0.136521	-0.123672	437.98	520.37	1	0	1.11394	0.296567	0.460717
C1orf135	220011_at	chromosome 1 open reading frame 135	0.188113	-0.179567	716.24	842.17	0.898791	NEG	1.10216	0.0161374	0.0519497
C1orf14	220996_s_at	SHC SH2-domain binding protein 1-like	0.121179	-0.114626	391.97	465.73	1	0	1.12654	0.130007	0.255213
C1orf144	212004_at	chromosome 1 open reading frame 144	0.165632	-0.160639	584.68	694.79	0.799204	NEG	1.04516	0.0938964	0.201073
C1orf156	213528_at	methyltransferase like 18	0.161978	0.0221394	348.96	280.9	1	0	-1.10139	0.00979574	0.0348656
C1orf159	219337_at	chromosome 1 open reading frame 159	0.204588	-0.20052	684.56	823.5	1	0	1.05259	0.315775	0.481201
C1orf163	219420_s_at	chromosome 1 open reading frame 163	0.154237	-0.108098	239.16	289.39	0.898791	NEG	-1.02132	0.742222	0.84008
C1orf174	222000_at	chromosome 1 open reading frame 174	0.154255	0.154255	317.58	249.81	1	0	-1.049	0.0613311	0.146198
C1orf183	220476_s_at	chromosome 1 open reading frame 183	0.118388	0.0572673	204.81	216.75	1	0	-1.01899	0.80223	0.87889
C1orf21	221272_s_at	chromosome 1 open reading frame 21	0.201772	-0.165135	344.76	379.06	0.610924	NEG	-1.61056	4.9644e-07	9.70196e-06
C1orf216	212791_at	chromosome 1 open reading frame 216	0.160615	0.160615	455.46	368.55	1	0	-1.10071	0.000855906	0.00486251
C1orf217	210711_at	non-protein coding RNA 260	0.136714	-0.0310463	362.18	414.16	1	0	1.08036	0.351928	0.518805
C1orf222	215788_at	chromosome 1 open reading frame 222	0.195142	-0.190671	712.02	859.66	1	0	1.0796	0.256076	0.415445
C1orf25	220992_s_at	TRM1 tRNA methyltransferase 1-like	0.186931	-0.170588	270.8	339.33	0.702783	NEG	-1.15283	0.000980665	0.00545658
C1orf27	218721_s_at	chromosome 1 open reading frame 27	0.153176	-0.143534	218.35	245.29	1	0	-1.16089	0.000539307	0.00334023
C1orf35	219063_at	chromosome 1 open reading frame 35	0.157384	-0.157384	420.78	495.49	1	0	1.09662	0.00294643	0.0133483
C1orf38	210785_s_at	chromosome 1 open reading frame 38	0.269769	0.144175	545.22	595.23	1	0	1.14941	0.00271589	0.0125313
C1orf46	216935_at	chromosome 1 open reading frame 46	0.114266	-0.101708	427.35	500.62	1	0	-1.1443	0.133123	0.259931
C1orf50	62212_at	chromosome 1 open reading frame 50	0.204624	-0.0358645	280.17	328.93	0.702783	POS	1.01523	0.582162	0.72247
C1orf54	219506_at	chromosome 1 open reading frame 54	0.18785	0.18785	479.4	418.06	1	0	1.16849	0.000205364	0.001501
C1orf56	221222_s_at	chromosome 1 open reading frame 56	0.167766	-0.167766	244.07	304.02	1	0	-1.16055	0.0319668	0.0887104
C1orf61	205103_at	chromosome 1 open reading frame 61	0.197358	-0.176473	794.15	909.87	1	0	1.05161	0.439658	0.601759
C1orf63	209007_s_at	chromosome 1 open reading frame 63	0.200903	0.200903	647.15	495.51	0.610924	POS	-1.05381	0.307403	0.472581
C1orf66	218914_at	ribosomal RNA adenine dimethylase domain containing 1	0.194164	0.194164	577.52	431.98	1	0	-1.01913	0.635801	0.763111
C1orf68	216701_at	chromosome 1 open reading frame 68	0.163085	-0.163085	323.86	563.23	1	NEG	1.06975	0.340942	0.507376
C1orf69	215490_at	IBA57, iron-sulfur cluster assembly homolog (S. cerevisiae)	0.109194	-0.0584576	233.92	224.52	1	0	-1.08532	0.267108	0.427771
C1orf77	202560_s_at	chromosome 1 open reading frame 77	0.146868	0.113535	581.71	459.32	1	0	-1.04018	0.161639	0.299272
C1orf89	220963_s_at	REM2 and RAB-like small GTPase 1	0.15804	-0.152833	579.79	696	1	0	1.00132	0.97811	0.987262
C1orf9	203429_s_at	chromosome 1 open reading frame 9	0.163862	-0.143862	276.05	307.85	1	0	1.06047	0.129613	0.254793
C1orf95	213925_at	chromosome 1 open reading frame 95	0.153884	-0.153884	659.88	765.61	1	0	-1.12011	0.169258	0.309231
C1QA	218232_at	complement component 1, q subcomponent, A chain	0.222695	0.0860573	347.5	446.01	0.308911	POS	1.27576	0.000309831	0.00211147
C1QB	202953_at	complement component 1, q subcomponent, B chain	0.250556	0.14322	312.05	333	0.252334	POS	1.21526	0.00283349	0.0129428
C1QBP	208910_s_at	complement component 1, q subcomponent binding protein	0.221887	-0.221887	215.36	334.31	0.0109661	NEG	-1.07651	0.109101	0.225314
C1QL1	205575_at	complement component 1, q subcomponent-like 1	0.169672	-0.165537	783.51	892.71	1	0	1.05486	0.224842	0.378501
C1QTNF1	220975_s_at	C1q and tumor necrosis factor related protein 1	0.211963	-0.207831	611.72	867.07	0.524813	NEG	-1.04392	0.237795	0.393373
C1QTNF3	220988_s_at	C1q and tumor necrosis factor related protein 3	0.294412	-0.294412	315.51	465.04	0.252334	NEG	-1.2745	0.00108182	0.00588284
C1R	212067_s_at	complement component 1, r subcomponent	0.201349	-0.201349	489.85	621.01	1	NEG	1.00481	0.921213	0.955123
C1RL	218983_at	complement component 1, r subcomponent-like	0.164354	-0.131783	284.06	303.56	1	0	-1.12923	0.013861	0.0460452
C1S	208747_s_at	complement component 1, s subcomponent	0.196434	-0.15149	452.9	523.81	1	NEG	-1.04447	0.502119	0.657636
C20orf103	219463_at	chromosome 20 open reading frame 103	0.288118	-0.288118	301.83	445.07	0.0749708	NEG	-1.36735	0.000670133	0.00399845
C20orf111	209020_at	chromosome 20 open reading frame 111	0.15466	-0.10859	218.85	211.51	1	0	-1.0555	0.0576789	0.139694
C20orf11	218448_at	chromosome 20 open reading frame 11	0.141941	-0.141941	335.18	371.68	0.898791	NEG	1.10743	0.00621347	0.0242339
C20orf117	207711_at	KIAA0889	0.245033	-0.240558	571.69	697.79	1	0	1.10297	0.169774	0.309758
C20orf12	219951_s_at	chromosome 20 open reading frame 12	0.194654	-0.157508	381.64	427.94	0.445384	NEG	-1.19997	0.000389176	0.00255488
C20orf19	219961_s_at	polo-like kinase 1 substrate 1	0.157178	-0.140773	259.8	285.58	1	0	-1.39425	0.00130195	0.00684262
C20orf195	220426_at	chromosome 20 open reading frame 195	0.141455	-0.141455	396.94	549.16	1	0	1.02125	0.838328	0.902557
C20orf20	218586_at	chromosome 20 open reading frame 20	0.15887	-0.148761	542.21	629.39	1	0	1.11351	0.00226848	0.0108048
C20orf24	217835_x_at	chromosome 20 open reading frame 24	0.234434	-0.217829	228.8	305.45	0.0418488	NEG	1.18033	2.16154e-06	3.36084e-05
C20orf27	50314_i_at	chromosome 20 open reading frame 27	0.126398	-0.126398	358.82	441.09	1	0	-1.02372	0.619161	0.751787
C20orf29	219706_at	chromosome 20 open reading frame 29	0.13106	-0.13106	510.41	577.39	1	0	1.01688	0.546718	0.694386
C20orf30	220477_s_at	chromosome 20 open reading frame 30	0.23491	-0.226148	284.03	315.21	0.610924	NEG	-1.29008	0.000152249	0.00116297
C20orf3	206656_s_at	chromosome 20 open reading frame 3	0.181838	-0.181838	362.9	451.48	0.702783	NEG	1.14752	0.000110213	0.000887787
C20orf4	218089_at	chromosome 20 open reading frame 4	0.160006	-0.160006	761.47	857.54	1	0	1.00588	0.819768	0.891207
C20orf43	217737_x_at	chromosome 20 open reading frame 43	0.182189	-0.15557	153.24	187.38	0.524813	NEG	1.01619	0.495279	0.65204
C20orf46	219958_at	chromosome 20 open reading frame 46	0.259696	-0.259696	534.94	923.93	0.252334	NEG	1.16352	0.00966671	0.0345224
C20orf7	219524_s_at	chromosome 20 open reading frame 7	0.11948	-0.0953712	436.23	442.36	1	0	1.03167	0.708155	0.81727
C21orf2	203996_s_at	chromosome 21 open reading frame 2	0.182035	-0.160761	654.94	766.02	0.799204	NEG	-1.04371	0.290954	0.454667
C21orf33	202217_at	chromosome 21 open reading frame 33	0.189258	-0.165442	188.16	296.39	0.524813	NEG	-1.02016	0.533074	0.682625
C21orf45	219004_s_at	MIS18 kinetochore protein homolog A (S. pombe)	0.1641	-0.1641	264.29	292.45	0.898791	NEG	1.22281	4.47618e-07	8.88453e-06
C21orf59	218123_at	chromosome 21 open reading frame 59	0.235612	-0.213138	269.3	371.03	0.0220562	NEG	1.07762	0.0668677	0.156208
C21orf62	220543_at	chromosome 21 open reading frame 62	0.164704	-0.164704	422.45	654.84	1	NEG	-1.01817	0.825413	0.894411
C21orf66	218515_at	GC-rich sequence DNA-binding factor 1	0.199702	0.199702	596.12	440.64	1	0	1.01829	0.689242	0.804681
C21orf7	221211_s_at	chromosome 21 open reading frame 7	0.15169	-0.146471	412.97	550.15	1	0	-1.14617	0.00349788	0.0153272
C21orf91	220941_s_at	chromosome 21 open reading frame 91	0.168136	-0.146708	409.01	456.61	1	0	1.01714	0.740139	0.838561
C21orf96	220918_at	chromosome 21 open reading frame 96	0.190077	-0.190077	480.2	593.48	1	0	1.29602	0.00243881	0.0114742
C2	203052_at	complement component 2	0.215788	-0.0647454	465.36	690.36	1	0	1.11064	0.0131953	0.0442738
C22orf24	207701_at	chromosome 22 open reading frame 24	0.194386	-0.0635728	953.02	985	1	0	1.02926	0.539152	0.68805
C22orf26	220681_at	chromosome 22 open reading frame 26	0.181825	-0.173271	615.93	747.67	0.799204	NEG	1.03414	0.675271	0.794625
C22orf28	200042_at	chromosome 22 open reading frame 28	0.16449	-0.122786	239.74	238.62	1	NEG	1.0093	0.741604	0.839551
C22orf29	219560_at	chromosome 22 open reading frame 29	0.158445	-0.158445	206.97	324.06	1	0	1.15265	0.00308258	0.0138564
C22orf30	216555_at	proline rich 14-like	0.212569	-0.212569	771.18	943.33	1	0	1.02036	0.726452	0.829196
C22orf31	206839_at	chromosome 22 open reading frame 31	0.122366	0.0430805	231.8	198.15	1	0	-1.03683	0.656909	0.780682
C22orf36	217668_at	chromosome 22 open reading frame 36	0.122756	-0.0954281	546.59	560.5	1	0	-1.06413	0.257977	0.417516
C22orf43	221108_at	chromosome 22 open reading frame 43	0.191873	-0.191873	430.05	735.75	0.702783	NEG	1.04129	0.542755	0.691144
C22orf9	217118_s_at	KIAA0930	0.179628	-0.174112	478.27	561.51	1	0	1.0547	0.1179	0.238332
C2CD2	212875_s_at	C2 calcium-dependent domain containing 2	0.189638	-0.189638	230.17	390.32	1	0	1.05712	0.263593	0.423686
C2CD2L	204757_s_at	C2CD2-like	0.157068	-0.157068	386.2	487.28	1	0	-1.17287	0.0216006	0.0651145
C2CD3	213199_at	C2 calcium-dependent domain containing 3	0.166056	-0.106312	347.32	372.19	1	0	1.15379	8.39795e-06	0.000105414
C2orf18	219783_at	chromosome 2 open reading frame 18	0.146081	-0.146081	404.3	541.09	1	0	-1.06864	0.0443554	0.114623
C2orf24	200070_at	chromosome 2 open reading frame 24	0.165996	-0.0799401	568.56	641.72	1	0	1.0846	0.0162852	0.0523194
C2orf27A	206611_at	chromosome 2 open reading frame 27A	0.142973	-0.0207346	604.37	612.31	1	0	-1.10148	0.0705097	0.162793
C2orf28	219329_s_at	chromosome 2 open reading frame 28	0.24858	-0.239219	220.14	369.99	8.05181e-05	NEG	-1.08472	0.00151196	0.00771654
C2orf3	216305_s_at	chromosome 2 open reading frame 3	0.146743	0.116452	510.5	500.05	1	0	-1.04047	0.185199	0.329679
C2orf34	219617_at	calmodulin-lysine N-methyltransferase	0.144453	-0.144453	558.29	714.68	0.702783	NEG	-1.00836	0.85897	0.915547
C2orf42	219128_at	chromosome 2 open reading frame 42	0.160157	-0.155981	576.75	708.16	1	0	-1.00053	0.981978	0.989691
C2orf43	222192_s_at	chromosome 2 open reading frame 43	0.19266	-0.19266	431.35	650.74	1	0	1.00898	0.846099	0.90731
C2orf44	219120_at	chromosome 2 open reading frame 44	0.173445	-0.173445	396.63	623.31	1	NEG	-1.06806	0.0907832	0.196159
C2orf47	219176_at	chromosome 2 open reading frame 47	0.214096	-0.205657	242.4	329.77	0.524813	NEG	1.01242	0.698822	0.811364
C2orf49	219662_at	chromosome 2 open reading frame 49	0.14956	0.14956	218.99	195.77	1	0	-1.05497	0.152032	0.286708
C2orf54	220149_at	chromosome 2 open reading frame 54	0.164182	-0.00822379	263.34	399.64	1	POS	2.08284	7.71884e-17	2.13157e-14
C2orf55	214134_at	chromosome 2 open reading frame 55	0.136008	-0.122889	384.34	476.66	1	0	1.06807	0.24994	0.407887
C2orf56	220943_s_at	chromosome 2 open reading frame 56	0.125734	-0.0745862	203.11	192.16	1	0	-1.37599	0.0001326	0.00103593
C2orf67	215046_at	chromosome 2 open reading frame 67	0.170911	0.0245579	239.78	348.61	1	0	-1.02777	0.627699	0.757377
C2orf68	221878_at	chromosome 2 open reading frame 68	0.177578	-0.13398	307.77	315.77	1	NEG	-1.04233	0.488452	0.645594
C2orf72	213143_at	chromosome 2 open reading frame 72	0.133409	0.133409	229.96	211.47	1	0	1.44292	5.32582e-06	7.25122e-05
C2orf83	208265_at	chromosome 2 open reading frame 83	0.156384	-0.145115	525.17	650.4	1	0	-1.06046	0.461971	0.622644
C3	217767_at	complement component 3	0.215352	0.0395765	420.6	440.16	1	NEG	-1.11877	0.103936	0.217441
C3AR1	209906_at	complement component 3a receptor 1	0.221611	-0.221611	345.55	473.59	1	0	1.00172	0.975061	0.986142
C3orf14	219288_at	chromosome 3 open reading frame 14	0.139699	-0.128834	224.48	271.16	1	0	1.43318	9.56572e-09	3.26489e-07
C3orf18	219114_at	chromosome 3 open reading frame 18	0.176554	-0.131758	305.97	312.15	0.898791	NEG	-1.40487	8.5026e-08	2.15586e-06
C3orf27	208440_at	chromosome 3 open reading frame 27	0.158382	-0.144146	420.5	519.09	1	0	1.07834	0.0528859	0.130728
C3orf32	206741_at	chromosome 3 open reading frame 32	0.136132	-0.136132	344	505.41	1	0	1.0607	0.440905	0.602692
C3orf36	221175_at	chromosome 3 open reading frame 36	0.137312	-0.137312	228.48	346.31	1	NEG	-1.04408	0.615591	0.749171
C3orf37	201678_s_at	chromosome 3 open reading frame 37	0.162875	-0.14982	383.25	513.11	1	0	1.04893	0.0735826	0.167964
C3orf51	208247_at	chromosome 3 open reading frame 51	0.162906	-0.157838	492.69	644.61	1	0	1.10092	0.177798	0.320591
C3orf52	219474_at	chromosome 3 open reading frame 52	0.102649	-0.0510003	200.45	217.19	1	0	-1.19764	0.0167611	0.0534027
C3orf63	209284_s_at	chromosome 3 open reading frame 63	0.15363	0.15363	500.01	331.97	1	0	-1.06217	0.0433767	0.112475
C3orf64	221935_s_at	chromosome 3 open reading frame 64	0.208449	0.208449	545.53	422.36	0.610924	POS	-1.06448	0.216301	0.368123
C3orf75	220600_at	chromosome 3 open reading frame 75	0.235263	-0.235263	371.2	610.01	1	0	1.07797	0.20767	0.35784
C4BPA	205654_at	complement component 4 binding protein, alpha	0.182705	-0.182705	661.8	845.78	1	0	1.10961	0.218687	0.370595
C4BPB	208209_s_at	complement component 4 binding protein, beta	0.116984	-0.116984	223.89	243.77	1	0	1.04396	0.570342	0.713177
C4orf10	215141_at	chromosome 4 open reading frame 10	0.161726	-0.156139	419.38	578.76	1	0	1.06088	0.327233	0.493452
C4orf16	219023_at	adaptor-related protein complex 1 associated regulatory protein	0.144403	-0.101457	270.72	272.17	1	NEG	-1.3409	3.77423e-12	3.80012e-10
C4orf18	219872_at	family with sequence similarity 198, member B	0.172739	-0.133691	251.72	293.57	1	0	-1.95811	1.02116e-11	9.0082e-10
C4orf19	219450_at	chromosome 4 open reading frame 19	0.121867	0.121867	285.9	247.35	1	0	1.06017	0.371126	0.537133
C4orf23	220891_at	methyltransferase like 19	0.1337	-0.1337	423.16	562.42	1	0	-1.12496	0.125806	0.249628
C4orf27	218646_at	chromosome 4 open reading frame 27	0.146974	0.0162675	357.14	267.55	1	0	-1.0323	0.269183	0.430172
C4orf29	219980_at	chromosome 4 open reading frame 29	0.245301	-0.232331	425.74	666.4	0.524813	NEG	1.03868	0.438064	0.600462
C4orf31	219747_at	chromosome 4 open reading frame 31	0.169215	0.169215	704.6	643.43	1	0	-1.14687	0.00854532	0.0313246
C4orf34	222336_at	chromosome 4 open reading frame 34	0.153451	-0.153451	433.05	519.94	1	0	1.03756	0.609344	0.744136
C4orf41	218179_s_at	chromosome 4 open reading frame 41	0.159848	0.0169433	376.86	286.47	0.610924	NEG	-1.05765	0.121714	0.243831
C4orf43	218513_at	chromosome 4 open reading frame 43	0.159038	0.159038	396.13	299.89	1	0	-1.1679	0.000726534	0.0042787
C4orf6	207241_at	chromosome 4 open reading frame 6	0.165607	-0.15915	381.31	603.3	0.445384	NEG	1.09918	0.159918	0.297297
C4orf8	203600_s_at	family with sequence similarity 193, member A	0.148573	-0.128573	676.56	727.67	0.799204	NEG	-1.03122	0.357984	0.525114
C5	205500_at	complement component 5	0.16786	-0.162758	510.38	626.44	1	0	-1.18424	0.00146181	0.0075456
C5AR1	220088_at	complement component 5a receptor 1	0.199054	-0.199054	418.36	466.25	1	0	1.14784	0.0176619	0.0556158
C5orf13	201310_s_at	chromosome 5 open reading frame 13	0.251745	-0.251745	231.91	337.83	1	0	-1.06067	0.16046	0.298089
C5orf15	203024_s_at	chromosome 5 open reading frame 15	0.24811	-0.199735	324.27	395.12	0.0418488	NEG	-1.12722	0.000104963	0.000851432
C5orf22	203738_at	chromosome 5 open reading frame 22	0.153653	-0.134279	270.05	300.82	1	NEG	-1.01721	0.530349	0.680438
C5orf23	219054_at	natriuretic peptide receptor C/guanylate cyclase C (atrionatriuretic peptide receptor C)	0.128224	-0.0721988	261.21	319.21	1	0	-1.13378	0.0426787	0.111256
C5orf28	219029_at	chromosome 5 open reading frame 28	0.165185	-0.132554	219.24	239.39	1	0	-1.13337	0.00200137	0.00968881
C5orf30	221823_at	chromosome 5 open reading frame 30	0.164436	-0.0749146	331.94	288.14	1	0	-1.30912	8.17978e-08	2.0907e-06
C5orf4	48030_i_at	chromosome 5 open reading frame 4	0.222175	-0.134284	889.66	1016.21	1	0	-1.02557	0.648605	0.774196
C5orf42	219381_at	chromosome 5 open reading frame 42	0.145077	0.145077	387.73	330.82	1	0	-1.50888	1.39566e-06	2.33278e-05
C5orf44	218674_at	chromosome 5 open reading frame 44	0.186687	-0.0973898	351.05	290.45	1	0	-1.18969	7.32766e-06	9.45007e-05
C5orf45	220341_s_at	chromosome 5 open reading frame 45	0.181485	0.00525687	582.83	495.04	1	0	-1.05872	0.326069	0.492411
C5orf54	220770_s_at	chromosome 5 open reading frame 54	0.158015	-0.137293	208.19	270.7	1	0	-1.15468	0.000656006	0.00392153
C6	210168_at	complement component 6	0.181289	0.122029	674.39	587.01	1	0	-1.12993	0.0473523	0.120303
C6orf10	207523_at	chromosome 6 open reading frame 10	0.123133	-0.110808	486.97	521.74	1	0	-1.05872	0.50559	0.660481
C6orf103	220614_s_at	chromosome 6 open reading frame 103	0.147646	-0.130704	283.59	352.85	0.445384	NEG	-1.05751	0.548368	0.696035
C6orf105	215100_at	chromosome 6 open reading frame 105	0.195932	0.0406334	955.01	972.05	1	0	1.05968	0.240074	0.39611
C6orf106	217925_s_at	chromosome 6 open reading frame 106	0.16515	-0.123212	257.88	272.4	1	0	1.08137	0.0320115	0.0887616
C6orf108	39817_s_at	chromosome 6 open reading frame 108	0.200509	-0.183859	689.54	800.89	1	0	-1.03391	0.312552	0.478297
C6orf120	221786_at	chromosome 6 open reading frame 120	0.142071	-0.0254788	225.21	254.11	1	0	-1.04389	0.148931	0.282665
C6orf123	207698_at	chromosome 6 open reading frame 123	0.12444	0.12444	524.85	496.68	1	0	-1.13889	0.0842716	0.185819
C6orf124	210409_at	chromosome 6 open reading frame 124	0.134503	0.134503	478.78	389.75	1	0	-1.16572	0.0741371	0.168835
C6orf130	213322_at	chromosome 6 open reading frame 130	0.157905	-0.110143	299.06	291.28	1	0	-1.12514	0.00158951	0.00802919
C6orf134	218874_s_at	alpha tubulin acetyltransferase 1	0.241967	-0.241967	812.93	1022.28	0.203413	NEG	1.02648	0.47851	0.636961
C6orf145	212923_s_at	chromosome 6 open reading frame 145	0.203018	-0.203018	276.4	359.14	1	0	1.00564	0.887257	0.932861
C6orf15	221100_at	chromosome 6 open reading frame 15	0.191347	-0.184545	488.43	569.8	0.524813	NEG	-1.03954	0.512491	0.665661
C6orf155	220324_at	chromosome 6 open reading frame 155	0.155087	-0.149191	383.26	499.08	1	NEG	-1.67782	8.22383e-11	5.34852e-09
C6orf162	213312_at	chromosome 6 open reading frame 162	0.151415	-0.151415	225.53	343.48	1	0	-1.05177	0.298849	0.463244
C6orf208	220904_at	chromosome 6 open reading frame 208	0.12111	-0.12111	393.4	523.77	1	0	1.05801	0.47147	0.631361
C6orf211	218195_at	chromosome 6 open reading frame 211	0.203641	-0.183846	253.52	325.43	1	0	-1.41245	4.24649e-06	5.94088e-05
C6orf25	221342_at	chromosome 6 open reading frame 25	0.142721	-0.142721	574.79	654.59	1	0	1.03567	0.581445	0.722145
C6orf27	221301_at	chromosome 6 open reading frame 27	0.120352	-0.114322	435.84	498.75	1	0	1.01409	0.796435	0.87541
C6orf35	218453_s_at	chromosome 6 open reading frame 35	0.156981	0.156981	592.28	571.24	1	0	-1.1025	0.019223	0.0592693
C6orf47	204968_at	chromosome 6 open reading frame 47	0.133046	-0.133046	604.16	673.32	1	0	1.01142	0.771518	0.859501
C6orf48	220755_s_at	chromosome 6 open reading frame 48	0.172937	-0.136577	209.57	230.17	0.898791	NEG	-1.19168	6.2456e-07	1.18062e-05
C6orf54	207963_at	chromosome 6 open reading frame 54	0.131317	-0.131317	308.07	415.45	1	0	1.05221	0.511548	0.66494
C6orf62	208809_s_at	chromosome 6 open reading frame 62	0.128904	-0.100803	302.25	312.95	1	0	1.14947	1.39815e-05	0.000160006
C6orf64	218784_s_at	chromosome 6 open reading frame 64	0.137618	0.087482	208.72	211.53	1	0	1.0331	0.560762	0.705493
C6orf97	220581_at	chromosome 6 open reading frame 97	0.217225	-0.183223	270.92	326.27	1	0	-1.80491	2.92581e-11	2.29423e-09
C7	202992_at	complement component 7	0.221504	-0.08516	477.75	413.75	0.610924	NEG	-1.37654	0.00457346	0.0189734
C7orf10	219655_at	chromosome 7 open reading frame 10	0.145572	-0.0135037	175.37	228.2	1	0	-1.06719	0.462209	0.622899
C7orf16	220231_at	chromosome 7 open reading frame 16	0.195465	-0.190458	550.61	728.22	1	0	-1.0629	0.422112	0.586278
C7orf23	204215_at	chromosome 7 open reading frame 23	0.199649	0.199649	518.7	328.73	1	0	-1.1352	0.000251612	0.00176685
C7orf25	221573_at	NA	0.125814	-0.125814	204.39	233.48	1	0	-1.10506	0.00280769	0.0128547
C7orf26	47083_at	chromosome 7 open reading frame 26	0.188009	0.152932	802.93	783.74	1	0	1.06246	0.0568161	0.137973
C7orf28A	201974_s_at	CCZ1 vacuolar protein trafficking and biogenesis associated homolog (S. cerevisiae)	0.224935	-0.213212	772.38	957.19	0.702783	NEG	1.02486	0.574389	0.716376
C7orf28B	215024_at	chromosome 7 open reading frame 28B	0.149146	-0.149146	287.98	375.59	1	0	1.10616	0.203968	0.353557
C7orf42	218008_at	chromosome 7 open reading frame 42	0.115972	-0.0984725	183.76	213.39	1	0	1.07546	0.0177839	0.0559272
C7orf43	220659_s_at	chromosome 7 open reading frame 43	0.111622	-0.111622	344.54	420.79	1	0	1.12404	0.12122	0.243226
C7orf44	209445_x_at	chromosome 7 open reading frame 44	0.156954	0.156954	265.3	206.72	1	0	1.08135	0.0149229	0.0488572
C7orf49	220949_s_at	chromosome 7 open reading frame 49	0.148202	-0.148202	318.13	491.92	0.898791	NEG	1.05326	0.0338295	0.0925956
C7orf54	210109_at	chromosome 7 open reading frame 54	0.200665	-0.200665	532.62	715.62	1	0	1.36814	0.000263046	0.00183597
C7orf58	220032_at	chromosome 7 open reading frame 58	0.217537	-0.21002	894.21	1056.96	1	0	-1.01779	0.681472	0.799182
C7orf63	219455_at	chromosome 7 open reading frame 63	0.250317	-0.197762	398.3	441.9	0.0418488	NEG	-1.71049	1.18994e-08	3.94669e-07
C7orf64	221596_s_at	chromosome 7 open reading frame 64	0.158836	0.158836	262.13	237.68	1	0	-1.21946	1.9312e-06	3.05125e-05
C7orf68	218507_at	chromosome 7 open reading frame 68	0.179946	0.134389	233.67	224.03	0.524813	POS	1.32711	1.71292e-09	7.65252e-08
C7orf69	221172_at	chromosome 7 open reading frame 69	0.130299	-0.130299	299.69	347.32	1	0	-1.00823	0.897981	0.940323
C8A	206305_s_at	complement component 8, alpha polypeptide	0.154835	-0.149641	473.86	623.39	1	0	-1.04088	0.554835	0.700977
C8B	206979_at	complement component 8, beta polypeptide	0.190131	-0.186036	652.08	835.74	1	NEG	1.09489	0.182791	0.326812
C8G	210324_at	complement component 8, gamma polypeptide	0.162363	0.162363	272.52	199.96	0.898791	POS	-1.13186	0.0410731	0.107733
C8orf17	208266_at	chromosome 8 open reading frame 17	0.133092	-0.133092	597.69	677.04	1	0	-1.04059	0.506849	0.661178
C8orf30A	219071_x_at	family with sequence similarity 203, member A	0.251811	-0.251811	529.62	830.52	0.799204	NEG	1.06988	0.0759962	0.172012
C8orf33	218187_s_at	chromosome 8 open reading frame 33	0.212029	-0.203266	196.16	284.59	0.799204	POS	-1.10216	0.0355649	0.0965137
C8orf39	220222_at	chromosome 8 open reading frame 39	0.147489	0.0258657	403.79	337.52	1	NEG	-1.09779	0.0209337	0.0634807
C8orf41	219124_at	chromosome 8 open reading frame 41	0.196649	-0.18394	433.48	689.82	0.203413	NEG	-1.00877	0.751026	0.846445
C8orf4	218541_s_at	chromosome 8 open reading frame 4	0.146862	-0.074061	262.86	260.17	1	0	-1.21467	0.0627349	0.148874
C8orf44	220216_at	chromosome 8 open reading frame 44	0.181531	-0.021144	323.56	306.09	1	0	-1.02574	0.652977	0.777553
C8orf51	207458_at	chromosome 8 open reading frame 51	0.235915	-0.225631	617.61	847.79	0.898791	NEG	1.04945	0.232327	0.387253
C8orf55	218500_at	chromosome 8 open reading frame 55	0.180377	-0.0548631	197.34	249.27	1	0	1.11817	0.0645471	0.152038
C8orf60	220712_at	chromosome 8 open reading frame 60	0.249574	-0.237119	909.68	1038.77	1	NEG	1.02577	0.502516	0.658021
C8orf71	210464_at	chromosome 8 open reading frame 71	0.119091	-0.113779	492.99	550.45	1	0	-1.01363	0.89879	0.940474
C8orf79	214796_at	KIAA1456	0.123973	-0.117735	397.52	471.05	1	0	1.0191	0.799448	0.877271
C8orf84	214725_at	chromosome 8 open reading frame 84	0.16982	-0.16982	238.27	495.13	1	0	1.04873	0.644796	0.770997
C9	206727_at	complement component 9	0.148913	-0.142619	421.44	594.79	1	0	-1.01005	0.919024	0.953555
C9orf114	218565_at	chromosome 9 open reading frame 114	0.173471	0.173471	296.73	210.76	0.702783	POS	-1.05486	0.097149	0.206176
C9orf116	59437_at	chromosome 9 open reading frame 116	0.245438	-0.211882	287.5	351.63	0.0749708	NEG	-1.44225	1.03057e-12	1.26118e-10
C9orf125	213386_at	chromosome 9 open reading frame 125	0.213691	-0.201867	906.32	1051.07	1	NEG	-1.11587	0.0128984	0.0434841
C9orf144	216084_at	transmembrane protein C9orf144B pseudogene	0.118745	-0.118745	291.22	409.06	1	0	1.00537	0.957288	0.975331
C9orf156	47530_at	chromosome 9 open reading frame 156	0.146247	0.146247	759.75	722.3	1	0	-1.02749	0.374936	0.540983
C9orf16	41047_at	chromosome 9 open reading frame 16	0.194468	-0.194468	249.48	306.53	1	0	1.155	0.000136831	0.00106375
C9orf167	219620_x_at	chromosome 9 open reading frame 167	0.238192	-0.238192	493.02	712.46	0.610924	NEG	-1.10956	0.0188598	0.0584191
C9orf27	220660_at	chromosome 9 open reading frame 27	0.173468	-0.148176	814.88	856.89	1	0	-1.05081	0.566143	0.709592
C9orf31	221072_at	chromosome 9 open reading frame 31	0.126302	-0.0792968	306.29	305.47	1	0	1.06686	0.366399	0.533024
C9orf3	212848_s_at	chromosome 9 open reading frame 3	0.169482	-0.169482	309.89	391.72	1	0	-1.09051	0.099597	0.210198
C9orf33	217130_at	NA	0.193966	-0.186028	798.32	940.29	1	0	1.07793	0.191879	0.338204
C9orf38	208077_at	chromosome 9 open reading frame 38	0.189243	-0.189243	357.41	639.5	1	0	1.03962	0.665573	0.786783
C9orf40	218904_s_at	chromosome 9 open reading frame 40	0.150424	-0.0218442	429.5	382.47	1	0	-1.19838	0.00103311	0.00567875
C9orf45	221422_s_at	non-protein coding RNA 287	0.104641	-0.0897786	387.45	411.89	1	0	-1.0168	0.821194	0.891973
C9orf46	218992_at	chromosome 9 open reading frame 46	0.143431	-0.0820914	276.72	248.82	1	0	-1.11299	0.012132	0.0413432
C9orf53	220505_at	chromosome 9 open reading frame 53	0.154619	-0.144677	251.14	310.77	0.898791	NEG	-1.00115	0.986858	0.992039
C9orf6	218998_at	chromosome 9 open reading frame 6	0.150718	-0.0804121	178.27	218.79	1	0	-1.00766	0.834064	0.899645
C9orf68	220218_at	chromosome 9 open reading frame 68	0.111531	0.111531	467.29	405.21	1	0	1.06584	0.463016	0.623629
C9orf7	61874_at	chromosome 9 open reading frame 7	0.199414	-0.199414	610.08	806.31	0.898791	NEG	1.26044	3.99621e-08	1.13566e-06
C9orf78	218116_at	chromosome 9 open reading frame 78	0.174429	-0.129151	262.19	276.85	1	0	-1.07043	0.0280941	0.0801435
C9orf82	219276_x_at	chromosome 9 open reading frame 82	0.154927	-0.134893	217.48	246.63	1	0	-1.10203	0.00175527	0.00869543
C9orf86	219828_at	chromosome 9 open reading frame 86	0.167903	-0.167903	459.43	645.43	1	0	-1.03125	0.481067	0.639161
C9orf91	221865_at	chromosome 9 open reading frame 91	0.162627	-0.117198	532.76	560.59	1	0	1.03475	0.37763	0.543388
C9orf9	220050_at	chromosome 9 open reading frame 9	0.144856	0.144856	366.01	234.36	0.898791	POS	-1.1801	1.39742e-05	0.000160006
C9orf95	219147_s_at	chromosome 9 open reading frame 95	0.143088	0.143088	480.95	271.1	1	0	-1.05075	0.148617	0.282152
CA10	220889_s_at	carbonic anhydrase X	0.10932	-0.0795455	238.57	251	1	0	1.02598	0.766901	0.855708
CA11	209726_at	carbonic anhydrase XI	0.131821	0.131821	394.11	276.05	1	0	-1.15569	0.0434077	0.112532
CA1	205950_s_at	carbonic anhydrase I	0.172293	-0.167438	489.58	710.88	0.702783	NEG	1.00296	0.962745	0.979085
CA12	215867_x_at	carbonic anhydrase XII	0.374971	-0.321721	390.88	433.63	0.0022692	NEG	-1.45015	4.43664e-05	0.000422624
CA14	219464_at	carbonic anhydrase XIV	0.16979	-0.165361	687.93	791.27	1	0	-1.07967	0.306832	0.472107
CA2	209301_at	carbonic anhydrase II	0.107694	-0.0337133	206.46	179.43	1	0	-1.37562	0.00431738	0.0180704
CA3	204865_at	carbonic anhydrase III, muscle specific	0.123096	-0.114319	327.04	349.98	1	0	-1.27698	0.00981898	0.0349092
CA4	206209_s_at	carbonic anhydrase IV	0.193148	-0.189201	786.81	942.18	1	0	-1.06628	0.272126	0.43324
CA5A	207421_at	carbonic anhydrase VA, mitochondrial	0.199197	-0.194323	545.12	757.41	0.898791	NEG	1.02987	0.735911	0.835637
CA5B	214082_at	carbonic anhydrase VB, mitochondrial	0.127661	-0.119445	273.48	325.85	1	0	1.21478	0.00650263	0.0251608
CA5BP	213363_at	carbonic anhydrase VB pseudogene 1	0.115212	-0.0809305	231.12	232.2	1	0	-1.04056	0.62394	0.755208
CA6	206873_at	carbonic anhydrase VI	0.145762	-0.12638	505.52	554.79	0.799204	NEG	1.11012	0.254373	0.413527
CA7	207504_at	carbonic anhydrase VII	0.201601	-0.197601	782.08	915.38	1	NEG	1.09375	0.144413	0.276121
CA8	220234_at	carbonic anhydrase VIII	0.135172	-2.9266e-05	309.88	234.51	1	0	1.14364	0.145843	0.27805
CA9	205199_at	carbonic anhydrase IX	0.161652	-0.155373	385.78	506.47	1	NEG	1.10707	0.136442	0.264615
CAB39	217873_at	calcium binding protein 39	0.222917	-0.20487	305.44	378.96	0.16179	NEG	1.06794	0.0443825	0.114638
CAB39L	221003_s_at	calcium binding protein 39-like	0.154835	-0.146093	198.75	239.81	1	0	1.02921	0.755509	0.848981
CABC1	218168_s_at	aarF domain containing kinase 3	0.156431	0.156431	517.63	388.2	1	0	-1.12403	0.00402415	0.0170909
CABIN1	37652_at	calcineurin binding protein 1	0.174921	-0.102964	749.07	783.72	0.308911	NEG	1.19092	4.43816e-05	0.000422624
CABP1	208321_s_at	calcium binding protein 1	0.163895	0.142628	298.82	267.13	1	0	-1.1078	0.152188	0.286917
CABP2	207745_at	calcium binding protein 2	0.126284	-0.106453	277.69	294.62	1	0	-1.0132	0.844329	0.906065
CABP5	221160_s_at	calcium binding protein 5	0.215631	-0.204928	698.42	895.01	1	0	1.05676	0.458257	0.619281
CABYR	219928_s_at	calcium binding tyrosine-(Y)-phosphorylation regulated	0.154379	-0.148213	438.32	582.19	1	0	-1.15304	0.000778604	0.00449773
CACNA1A	214933_at	calcium channel, voltage-dependent, P/Q type, alpha 1A subunit	0.183688	-0.171012	459.06	690.23	1	0	-1.08619	0.0368496	0.0991529
CACNA1B	207162_s_at	calcium channel, voltage-dependent, N type, alpha 1B subunit	0.198496	-0.192245	415.95	620.95	1	NEG	1.15823	0.0112569	0.0388999
CACNA1C	211592_s_at	calcium channel, voltage-dependent, L type, alpha 1C subunit	0.103744	-0.0657676	460.04	522.91	1	0	-1.20035	0.034739	0.0946566
CACNA1D	210108_at	calcium channel, voltage-dependent, L type, alpha 1D subunit	0.224555	-0.156422	457.84	470.16	0.252334	NEG	-1.25565	0.00846404	0.0311017
CACNA1E	208432_s_at	calcium channel, voltage-dependent, R type, alpha 1E subunit	0.141372	-0.141372	271.32	467.49	1	0	1.05354	0.359212	0.526488
CACNA1F	208377_s_at	calcium channel, voltage-dependent, L type, alpha 1F subunit	0.140805	-0.140805	460.33	592.95	1	0	1.03366	0.50363	0.658936
CACNA1G	211802_x_at	calcium channel, voltage-dependent, T type, alpha 1G subunit	0.137904	-0.127404	600.29	672.69	1	0	1.01972	0.680214	0.798083
CACNA1H	205845_at	calcium channel, voltage-dependent, T type, alpha 1H subunit	0.134502	-0.0687359	513.78	513.14	1	0	1.10998	0.18967	0.335335
CACNA1I	221631_at	calcium channel, voltage-dependent, T type, alpha 1I subunit	0.159726	-0.145375	670.46	764.62	1	0	1.08146	0.30499	0.470294
CACNA1S	217515_s_at	calcium channel, voltage-dependent, L type, alpha 1S subunit	0.129149	-0.129149	287.97	448.21	1	0	-1.02526	0.73248	0.833349
CACNA2D1	207050_at	calcium channel, voltage-dependent, alpha 2/delta subunit 1	0.183546	-0.179259	566.43	765.61	0.799204	NEG	1.12045	0.0796591	0.177715
CACNA2D2	204811_s_at	calcium channel, voltage-dependent, alpha 2/delta subunit 2	0.223301	-0.223301	388.65	551.33	0.16179	NEG	-1.04546	0.551835	0.6989
CACNA2D3	219714_s_at	calcium channel, voltage-dependent, alpha 2/delta subunit 3	0.148474	-0.108474	264.94	442.9	1	0	-1.24143	0.0193226	0.0595186
CACNB1	210185_at	calcium channel, voltage-dependent, beta 1 subunit	0.23122	-0.222742	709.7	923.14	0.702783	NEG	1.30453	1.11593e-05	0.000135007
CACNB2	207776_s_at	calcium channel, voltage-dependent, beta 2 subunit	0.17007	-0.163976	528.45	690.43	1	NEG	-1.10564	0.0716286	0.164988
CACNB3	34726_at	calcium channel, voltage-dependent, beta 3 subunit	0.154456	0.154456	271.16	244.46	1	0	1.16124	0.000417203	0.00271503
CACNB4	207693_at	calcium channel, voltage-dependent, beta 4 subunit	0.186574	-0.186574	579.17	837.09	0.799204	NEG	1.40329	0.000352501	0.00234933
CACNG1	206612_at	calcium channel, voltage-dependent, gamma subunit 1	0.128434	-0.108434	230.16	280.16	1	0	-1.11446	0.270003	0.430778
CACNG2	214495_at	calcium channel, voltage-dependent, gamma subunit 2	0.182356	-0.171348	497.13	716.55	0.524813	NEG	-1.01639	0.841891	0.904554
CACNG3	206384_at	calcium channel, voltage-dependent, gamma subunit 3	0.149848	-0.14395	427.23	577.91	1	0	-1.08609	0.125932	0.249838
CACNG4	62987_r_at	calcium channel, voltage-dependent, gamma subunit 4	0.15473	-0.15473	584.5	655.44	1	0	1.12008	0.0932632	0.200212
CACNG5	221401_at	calcium channel, voltage-dependent, gamma subunit 5	0.143084	-0.110062	569.46	597.17	1	0	1.0044	0.955715	0.975041
CACYBP	201381_x_at	calcyclin binding protein	0.245826	-0.245826	186.83	308.9	0.0982384	NEG	1.0824	0.0113394	0.0391
CAD	202715_at	carbamoyl-phosphate synthetase 2, aspartate transcarbamylase, and dihydroorotase	0.206047	-0.206047	288.5	354.06	1	NEG	1.07465	0.132725	0.259346
CADM1	209031_at	cell adhesion molecule 1	0.169666	0.0764842	240.78	276.82	1	0	-1.35926	1.16925e-07	2.83454e-06
CADM3	213948_x_at	cell adhesion molecule 3	0.151069	-0.140909	601.86	673.66	1	NEG	1.09959	0.090927	0.196325
CADM4	222293_at	cell adhesion molecule 4	0.102556	0.102556	248.54	198.67	1	0	-1.24701	0.00287782	0.0130888
CADPS	204814_at	Ca++-dependent secretion activator	0.255734	-0.251001	538.01	818.23	0.308911	NEG	-1.02222	0.767141	0.855875
CADPS2	219572_at	Ca++-dependent secretion activator 2	0.241289	-0.241289	252.21	375.05	0.524813	NEG	1.0633	0.237149	0.392709
CALB1	205626_s_at	calbindin 1, 28kDa	0.15355	-0.136067	615.57	699.54	0.799204	NEG	1.04616	0.497779	0.654246
CALB2	205428_s_at	calbindin 2	0.160893	-0.152131	275.44	310.86	0.702783	NEG	1.03632	0.575627	0.717373
CALCA	217561_at	calcitonin-related polypeptide alpha	0.15443	-0.138593	688.59	766.45	1	0	1.01575	0.776353	0.862516
CALCB	214636_at	calcitonin-related polypeptide beta	0.175884	0.175884	754.5	724.76	1	0	1.01253	0.894492	0.937829
CALCOCO1	209002_s_at	calcium binding and coiled-coil domain 1	0.168251	0.0578531	765.78	755.4	1	0	-1.10154	0.0109253	0.0380857
CALCOCO2	210817_s_at	calcium binding and coiled-coil domain 2	0.315393	-0.0224528	286.61	269.6	0.000135817	POS	1.00495	0.903434	0.943699
CALCR	207887_s_at	calcitonin receptor	0.160486	-0.150283	718.01	806.43	1	0	1.03386	0.663445	0.785217
CALCRL	206331_at	calcitonin receptor-like	0.204665	-0.204665	321.52	414.32	1	0	-1.14401	0.00410015	0.0173383
CALD1	212077_at	caldesmon 1	0.21314	-0.21314	364.32	440.8	0.799204	NEG	-1.08826	0.044497	0.11486
CALHM2	57715_at	calcium homeostasis modulator 2	0.170136	-0.170136	506.95	553.57	1	0	-1.11408	0.000505163	0.0031752
CALM1	209563_x_at	calmodulin 1 (phosphorylase kinase, delta)	0.180999	0.143637	252.37	229.91	1	0	1.11043	0.00551137	0.022016
CALM2	207243_s_at	calmodulin 2 (phosphorylase kinase, delta)	0.271597	-0.271597	281.22	379.73	1	0	1.00982	0.742373	0.840122
CALM3	200623_s_at	calmodulin 3 (phosphorylase kinase, delta)	0.20246	0.185793	688.94	595.83	0.799204	NEG	1.08569	0.103585	0.216896
CALML3	210020_x_at	calmodulin-like 3	0.191496	0.191496	492.81	429.69	1	0	-1.01702	0.795813	0.875105
CALML4	221879_at	calmodulin-like 4	0.142263	-0.125377	348.99	379.07	1	0	-1.1243	0.140238	0.270079
CALML5	220414_at	calmodulin-like 5	0.163533	-0.0489045	237.06	226.08	0.898791	POS	3.27387	4.35429e-11	3.19726e-09
CALR	212953_x_at	calreticulin	0.175327	0.155343	665.03	636.08	1	0	1.13651	0.00407261	0.0172654
CALU	200757_s_at	calumenin	0.200972	0.0781055	226.03	268.93	1	0	1.04932	0.169226	0.309218
CALY	219896_at	calcyon neuron-specific vesicular protein	0.137008	-0.137008	332.63	515.44	1	0	1.38079	0.000189315	0.00139413
CAMK1	204392_at	calcium/calmodulin-dependent protein kinase I	0.14193	-0.0920199	491.4	485.26	1	0	-1.14311	0.000309262	0.00210873
CAMK1D	220246_at	calcium/calmodulin-dependent protein kinase ID	0.164444	-0.164444	277.41	418.23	1	0	1.07015	0.427238	0.59107
CAMK1G	217128_s_at	calcium/calmodulin-dependent protein kinase IG	0.209578	-0.195604	788.43	900.81	1	0	1.03257	0.530629	0.680536
CAMK2A	213108_at	calcium/calmodulin-dependent protein kinase II alpha	0.164846	-0.160293	625.45	747.3	1	0	1.08367	0.304171	0.469373
CAMK2B	34846_at	calcium/calmodulin-dependent protein kinase II beta	0.263256	-0.2596	901.25	1088.52	1	NEG	1.01089	0.752842	0.847381
CAMK2G	212757_s_at	calcium/calmodulin-dependent protein kinase II gamma	0.158931	-0.158931	470.12	532.55	1	0	1.09177	0.0056538	0.022493
CAMK2N1	218309_at	calcium/calmodulin-dependent protein kinase II inhibitor 1	0.24848	-0.24848	205.22	347	0.00344077	NEG	1.31696	2.35497e-05	0.000248586
CAMK4	210349_at	calcium/calmodulin-dependent protein kinase IV	0.198334	-0.194328	613.3	784.58	0.799204	NEG	1.14703	0.045166	0.116119
CAMKK2	213812_s_at	calcium/calmodulin-dependent protein kinase kinase 2, beta	0.192573	-0.192573	479.47	626.91	0.702783	NEG	1.0415	0.50601	0.660653
CAMKV	219365_s_at	CaM kinase-like vesicle-associated	0.250898	-0.24742	673.78	967.89	0.0982384	NEG	1.11521	0.0556243	0.135649
CAMLG	203538_at	calcium modulating ligand	0.202304	-0.136763	357.53	333.62	0.0982384	NEG	-1.10477	0.00345452	0.0151686
CAMP	210244_at	cathelicidin antimicrobial peptide	0.151549	0.0967837	227.7	227.26	1	0	2.02747	3.20226e-10	1.78413e-08
CAMSAP1	212711_at	calmodulin regulated spectrin-associated protein 1	0.157371	-0.0251146	348.5	419.97	1	0	1.02214	0.420419	0.584629
CAMSAP1L1	212765_at	calmodulin regulated spectrin-associated protein 1-like 1	0.157539	-0.157539	321.19	411.87	1	0	-1.00423	0.916001	0.951272
CAMTA1	213268_at	calmodulin binding transcription activator 1	0.177665	-0.154909	193.68	270.65	1	NEG	-1.07582	0.402619	0.568022
CAMTA2	212948_at	calmodulin binding transcription activator 2	0.177988	-0.170346	746.78	803.08	1	0	-1.04939	0.156543	0.292682
CAND1	207483_s_at	cullin-associated and neddylation-dissociated 1	0.212493	-0.205164	241.11	318.74	1	0	-1.01171	0.747147	0.843689
CAND2	213547_at	cullin-associated and neddylation-dissociated 2 (putative)	0.137404	-0.131676	479.5	566.38	1	0	-1.36353	5.37183e-10	2.78524e-08
CANT1	46323_at	calcium activated nucleotidase 1	0.223388	-0.204166	255.94	359.22	0.799204	NEG	1.14406	0.00655209	0.0253363
CANX	200068_s_at	calnexin	0.181058	-0.181058	162.3	272.41	0.799204	NEG	1.06336	0.0204438	0.0623674
CAP1	200625_s_at	CAP, adenylate cyclase-associated protein 1 (yeast)	0.273917	-0.273917	213.27	365.47	0.00756336	NEG	1.12437	0.000914314	0.00515026
CAP2	212551_at	CAP, adenylate cyclase-associated protein, 2 (yeast)	0.170649	-0.170649	235.82	283.32	0.610924	NEG	-1.37459	2.57254e-06	3.87191e-05
CAPG	201850_at	capping protein (actin filament), gelsolin-like	0.149829	-0.0744631	215.87	252.16	1	0	1.08626	0.143804	0.275236
CAPN10	219333_s_at	calpain 10	0.138619	-0.133024	477.48	510.64	1	0	1.19678	0.0162843	0.0523194
CAPN11	207962_at	calpain 11	0.14492	-0.132411	449.34	538.05	1	0	-1.01034	0.891564	0.935995
CAPN1	200752_s_at	calpain 1, (mu/I) large subunit	0.23453	-0.23453	289.88	356.74	0.373293	NEG	1.0335	0.431598	0.595157
CAPN2	208683_at	calpain 2, (m/II) large subunit	0.1569	-0.0830989	214.05	276.36	1	0	-1.0289	0.482446	0.640589
CAPN3	210944_s_at	calpain 3, (p94)	0.216772	-0.204928	834.05	982.31	0.898791	NEG	1.07415	0.139887	0.269526
CAPN5	205166_at	calpain 5	0.204623	-0.204623	524.21	819.12	0.898791	NEG	-1.00936	0.858907	0.915547
CAPN6	202966_at	calpain 6	0.141642	-0.0401493	386.55	377.48	1	0	-1.14526	0.152764	0.287468
CAPN7	203356_at	calpain 7	0.157274	-0.0953512	270.99	238.44	1	0	-1.16399	2.58111e-06	3.8783e-05
CAPN9	210641_at	calpain 9	0.143569	-0.138659	558.49	649.99	1	0	1.08213	0.188412	0.33376
CAPNS1	200001_at	calpain, small subunit 1	0.247831	-0.247831	251.65	335.33	0.524813	NEG	-1.00502	0.909878	0.947993
CAPRIN1	200723_s_at	cell cycle associated protein 1	0.23835	-0.23835	272.94	339.72	0.799204	NEG	-1.19766	0.000528027	0.00328478
CAPRIN2	218456_at	caprin family member 2	0.182726	-0.0616723	699.14	669.76	1	0	-1.04131	0.36006	0.52688
CAPZA1	208374_s_at	capping protein (actin filament) muscle Z-line, alpha 1	0.226184	-0.193762	275.63	335.04	0.203413	NEG	1.02215	0.393597	0.55944
CAPZA2	201238_s_at	capping protein (actin filament) muscle Z-line, alpha 2	0.183818	-0.0915335	273.92	289.71	1	POS	-1.11995	0.00348519	0.0152822
CAPZB	37012_at	capping protein (actin filament) muscle Z-line, beta	0.172608	0.00412971	561.83	610.09	1	0	1.03547	0.229458	0.383628
CARD10	210026_s_at	caspase recruitment domain family, member 10	0.13603	0.0604052	498.89	418.39	1	0	-1.2354	2.82775e-05	0.000288754
CARD14	220599_s_at	caspase recruitment domain family, member 14	0.140933	-0.140933	642.57	682.78	1	0	1.08139	0.136228	0.264402
CARD8	204950_at	caspase recruitment domain family, member 8	0.162317	0.0254044	657.26	678.21	1	0	1.00817	0.814253	0.887098
CARD9	220162_s_at	caspase recruitment domain family, member 9	0.159457	-0.148215	498.66	595.75	1	NEG	1.43074	7.63377e-07	1.38531e-05
CARHSP1	218384_at	calcium regulated heat stable protein 1, 24kDa	0.145976	-0.136009	185.06	222.14	1	0	1.06235	0.171982	0.312367
CARKD	217940_s_at	carbohydrate kinase domain containing	0.20075	0.149798	530.08	425.08	0.898791	POS	1.01883	0.655918	0.780016
CARS	212971_at	cysteinyl-tRNA synthetase	0.165709	-0.15668	219.78	267.29	1	0	1.0852	0.00609243	0.0238497
CARS2	218153_at	cysteinyl-tRNA synthetase 2, mitochondrial (putative)	0.185398	0.185398	563.09	418.9	1	0	-1.00486	0.898792	0.940474
CARTPT	206339_at	CART prepropeptide	0.161878	0.161878	477.11	227.85	0.308911	NEG	-1.28378	0.00898162	0.0325702
CASC1	220168_at	cancer susceptibility candidate 1	0.228238	-0.0952368	486.02	393.01	0.0749708	NEG	-1.51867	3.64691e-07	7.47206e-06
CASC3	207842_s_at	cancer susceptibility candidate 3	0.309187	-0.0777081	212.37	347.99	0.16179	POS	1.98113	1.22184e-19	5.96962e-17
CASC5	220247_at	cancer susceptibility candidate 5	0.142734	-0.136019	360.36	510.74	1	0	-1.00271	0.978107	0.987262
CASD1	219342_at	CAS1 domain containing 1	0.183078	-0.117511	370.42	368.38	0.524813	NEG	-1.28897	5.53468e-05	0.000505443
CASK	211208_s_at	calcium/calmodulin-dependent serine protein kinase (MAGUK family)	0.12095	0.10921	170.28	150.23	1	0	1.09717	0.0116852	0.0401074
CASKIN2	221846_s_at	CASK interacting protein 2	0.192475	-0.0924754	310.75	413.94	0.702783	POS	1.06638	0.337408	0.503772
CASP10	205467_at	caspase 10, apoptosis-related cysteine peptidase	0.157731	0.145063	354	339.51	1	0	1.39209	8.5433e-06	0.000106922
CASP1	211366_x_at	caspase 1, apoptosis-related cysteine peptidase (interleukin 1, beta, convertase)	0.287802	0.174048	408.18	436.17	0.610924	POS	1.08226	0.0736691	0.168071
CASP2	208050_s_at	caspase 2, apoptosis-related cysteine peptidase	0.212334	-0.212334	318.53	532.54	0.308911	NEG	-1.04759	0.239597	0.395555
CASP3	202763_at	caspase 3, apoptosis-related cysteine peptidase	0.173425	-0.141291	279.49	322	0.308911	NEG	1.17869	9.90122e-10	4.78233e-08
CASP4	209310_s_at	caspase 4, apoptosis-related cysteine peptidase	0.169875	0.169875	323.13	271.19	1	0	1.0903	0.0211563	0.0639876
CASP5	207500_at	caspase 5, apoptosis-related cysteine peptidase	0.126032	0.126032	345.18	278.61	1	0	1.18251	0.033868	0.0926612
CASP6	209790_s_at	caspase 6, apoptosis-related cysteine peptidase	0.186189	-0.186189	235	301.74	0.702783	NEG	-1.07222	0.198805	0.346661
CASP7	207181_s_at	caspase 7, apoptosis-related cysteine peptidase	0.144407	0.104407	363.73	247.56	1	0	-1.01344	0.663253	0.785063
CASP8	213373_s_at	caspase 8, apoptosis-related cysteine peptidase	0.152813	0.113496	354.9	346.93	1	0	1.11821	0.00262553	0.0121994
CASP8AP2	222201_s_at	caspase 8 associated protein 2	0.160847	-0.140847	339.6	359.25	1	0	1.06128	0.143023	0.273948
CASP9	210775_x_at	caspase 9, apoptosis-related cysteine peptidase	0.178592	-0.1087	889.81	984.96	1	0	-1.053	0.115081	0.234011
CASQ1	219645_at	calsequestrin 1 (fast-twitch, skeletal muscle)	0.247672	-0.247672	737.62	1000.28	0.799204	NEG	-1.12221	0.0637859	0.150636
CASQ2	207317_s_at	calsequestrin 2 (cardiac muscle)	0.17678	-0.0625191	435.6	427.8	1	0	-1.24505	0.00183602	0.00903642
CASR	210577_at	calcium-sensing receptor	0.146209	-0.138397	815.79	875.46	1	0	1.13028	0.111588	0.229044
CASS4	220888_s_at	Cas scaffolding protein family member 4	0.131571	-0.131571	335.55	468.74	1	0	1.03846	0.634538	0.762434
CAST	212586_at	calpastatin	0.208441	-0.197908	219.71	356.82	0.0418488	NEG	-1.13593	0.000480342	0.00305701
CASZ1	220015_at	castor zinc finger 1	0.154769	-0.135059	502.55	583.99	1	0	-1.01527	0.567893	0.710803
CAT	201432_at	catalase	0.14933	-0.121252	244.46	266.01	1	0	-1.14938	0.000836733	0.00476852
CATR1	211601_at	CATR tumorigenicity conversion 1	0.166592	-0.161478	430.58	627.83	1	0	1.01866	0.812142	0.885433
CATSPERB	220293_at	cation channel, sperm-associated, beta	0.166022	-0.166022	343	548.43	1	0	1.94854	1.37884e-24	1.59231e-21
CATSPERG	221316_at	cation channel, sperm-associated, gamma	0.159738	-0.149512	574.5	673.57	1	0	-1.06521	0.451425	0.613178
CAV1	212097_at	caveolin 1, caveolae protein, 22kDa	0.291157	-0.274348	424.87	467.45	0.308911	NEG	-1.27065	5.50053e-06	7.44124e-05
CAV2	203323_at	caveolin 2	0.239105	-0.239105	439.84	547.15	0.308911	NEG	-1.13117	0.0140306	0.0464507
CAV3	208204_s_at	caveolin 3	0.17276	-0.17276	478.77	680.38	1	0	-1.03848	0.635668	0.763111
CBARA1	216903_s_at	calcium binding atopy-related autoantigen 1	0.165515	-0.165515	447.28	480.98	1	0	-1.00916	0.70114	0.812941
CBFA2T2	207625_s_at	core-binding factor, runt domain, alpha subunit 2; translocated to, 2	0.185985	-0.185985	658.66	682.41	1	0	-1.00093	0.977158	0.987104
CBFA2T3	208056_s_at	core-binding factor, runt domain, alpha subunit 2; translocated to, 3	0.13684	-0.13684	472.89	525.22	1	0	1.00939	0.863058	0.917503
CBFB	202370_s_at	core-binding factor, beta subunit	0.174488	-0.174488	253.1	333.13	1	0	1.15851	1.44945e-05	0.000164838
CBL	206607_at	Cas-Br-M (murine) ecotropic retroviral transforming sequence	0.222904	-0.217956	605.21	841.48	0.252334	NEG	1.02589	0.659632	0.782674
CBLB	209682_at	Cas-Br-M (murine) ecotropic retroviral transforming sequence b	0.20156	-0.20156	290.06	495.43	1	0	1.08855	0.0400367	0.105494
CBLC	220638_s_at	Cas-Br-M (murine) ecotropic retroviral transforming sequence c	0.189834	-0.132616	250.2	249.65	1	NEG	-1.96407	2.71765e-10	1.55506e-08
CBLL1	220018_at	Cas-Br-M (murine) ecotropic retroviral transforming sequence-like 1	0.154616	-0.0130194	245.96	303.08	1	0	-1.15265	0.00467386	0.0193268
CBLN1	205747_at	cerebellin 1 precursor	0.140909	-0.140909	360.88	501.04	1	0	1.03574	0.665099	0.786516
CBR1	209213_at	carbonyl reductase 1	0.116122	0.116122	216.18	206.07	1	0	-1.33806	0.00116837	0.00627559
CBR3	205379_at	carbonyl reductase 3	0.139485	-0.117715	255.88	289.64	1	0	1.14113	0.0136667	0.0456025
CBR4	213626_at	carbonyl reductase 4	0.185581	-0.0603965	513	440.86	0.799204	NEG	-1.08514	0.0933821	0.200377
CBS	212816_s_at	cystathionine-beta-synthase	0.150196	-0.141932	299.49	378.63	0.702783	NEG	1.10163	0.213049	0.364444
CBX1	201518_at	chromobox homolog 1	0.240177	-0.219478	199.18	369.58	0.702783	POS	-1.06626	0.139728	0.26926
CBX2	215989_at	chromobox homolog 2	0.139711	-0.139711	315.64	459.06	1	0	1.14533	0.0650953	0.152932
CBX3	200037_s_at	chromobox homolog 3	0.187531	-0.0726678	456.82	348.44	0.126944	NEG	-1.04368	0.16505	0.303948
CBX4	206724_at	chromobox homolog 4	0.170273	-0.170273	383.91	480.2	1	0	1.00727	0.915386	0.950789
CBX5	212126_at	chromobox homolog 5	0.208303	-0.123197	453.51	441.01	1	NEG	1.11585	0.00704951	0.0268838
CBX6	202047_s_at	chromobox homolog 6	0.162849	-0.162849	427.53	542.58	1	0	-1.02578	0.587564	0.726617
CBX7	212914_at	chromobox homolog 7	0.208261	0.208261	703.59	523.19	0.898791	POS	-1.21242	0.000569314	0.00349372
CBX8	219755_at	chromobox homolog 8	0.123312	-0.123312	238.93	307.08	1	0	1.02756	0.700004	0.812217
CBY1	203450_at	chibby homolog 1 (Drosophila)	0.145018	0.103205	362.81	305.2	1	0	1.09159	0.0114577	0.0394331
CC2D1A	58994_at	coiled-coil and C2 domain containing 1A	0.170108	-0.163748	372.29	405.94	0.898791	NEG	-1.09229	0.0237363	0.0701704
CCBL1	206037_at	cysteine conjugate-beta lyase, cytoplasmic	0.187073	-0.0903193	914.26	954.02	1	0	-1.10406	0.0551295	0.134709
CCBL2	209472_at	cysteine conjugate-beta lyase 2	0.129745	0.129745	295.41	199.04	1	0	-1.09965	0.00289436	0.0131546
CCBP2	206887_at	chemokine binding protein 2	0.21148	-0.207039	654.29	821.52	0.898791	NEG	-1.05211	0.476838	0.635601
CCDC101	48117_at	coiled-coil domain containing 101	0.114339	0.0943393	421.49	386.68	1	0	-1.06337	0.0156876	0.0507778
CCDC102B	220301_at	coiled-coil domain containing 102B	0.187571	-0.187571	198.82	333.86	1	0	1.24621	0.0130026	0.0437576
CCDC106	207006_s_at	coiled-coil domain containing 106	0.138453	-0.118325	204.7	220.51	1	0	-1.65422	6.69351e-08	1.77141e-06
CCDC109B	218802_at	coiled-coil domain containing 109B	0.151023	-0.0200726	462.88	539.46	1	0	1.01977	0.542495	0.690928
CCDC121	220321_s_at	coiled-coil domain containing 121	0.137401	-0.117401	302.19	388.15	1	0	-1.04554	0.360347	0.527168
CCDC130	208094_s_at	coiled-coil domain containing 130	0.178682	-0.166444	551.36	576.48	1	0	-1.01687	0.644636	0.77093
CCDC132	207045_at	coiled-coil domain containing 132	0.135737	0.135737	543.13	469.44	1	0	-1.2437	0.00453947	0.0188705
CCDC134	220077_at	coiled-coil domain containing 134	0.141119	-0.141119	294.96	430.85	1	0	1.11819	0.140386	0.270282
CCDC144A	216045_at	coiled-coil domain containing 144A	0.154537	-0.154537	299.75	478.81	0.898791	NEG	-1.03263	0.743784	0.841194
CCDC15	220466_at	coiled-coil domain containing 15	0.132874	-0.0886467	542.7	598.69	1	0	-1.10153	0.029317	0.0826774
CCDC19	220308_at	coiled-coil domain containing 19	0.156734	0.0864011	357.39	242.89	1	0	-1.02057	0.782365	0.866015
CCDC21	219611_s_at	coiled-coil domain containing 21	0.150972	-0.140807	560.12	633.29	1	0	-1.11755	0.0368763	0.0992013
CCDC22	206016_at	coiled-coil domain containing 22	0.229935	-0.229935	207.8	287.31	0.373293	NEG	-1.01688	0.719472	0.824567
CCDC25	218125_s_at	coiled-coil domain containing 25	0.184137	0.0541922	496.03	402.61	1	0	-1.274	8.08977e-09	2.84562e-07
CCDC28A	209479_at	coiled-coil domain containing 28A	0.170333	-0.0390511	395.03	305.84	0.898791	NEG	-1.10935	0.00203382	0.00983091
CCDC28B	221912_s_at	coiled-coil domain containing 28B	0.132074	-0.125006	356.46	402.06	1	0	-1.30148	2.33298e-05	0.000246966
CCDC30	221171_at	coiled-coil domain containing 30	0.177548	-0.170161	380.38	590.11	1	NEG	-1.03261	0.623076	0.754809
CCDC33	220908_at	coiled-coil domain containing 33	0.140609	-0.134504	452.06	539.7	1	0	1.0133	0.817641	0.889636
CCDC40	220592_at	coiled-coil domain containing 40	0.156474	-0.13257	773.28	818.41	1	0	-1.07833	0.0839375	0.185275
CCDC41	219644_at	coiled-coil domain containing 41	0.160714	-0.111924	721.67	782.11	1	0	-1.06158	0.105809	0.220092
CCDC46	213644_at	coiled-coil domain containing 46	0.238656	-0.238656	319.81	476.51	0.0749708	NEG	-1.07766	0.169052	0.309069
CCDC47	217814_at	coiled-coil domain containing 47	0.252631	-0.0913454	201.25	270.55	0.373293	POS	1.05548	0.24177	0.398134
CCDC48	220006_at	coiled-coil domain containing 48	0.116142	0.116142	277.25	248.34	1	0	1.06608	0.506779	0.661178
CCDC49	218655_s_at	CWC25 spliceosome-associated protein homolog (S. cerevisiae)	0.337477	-0.317477	385.9	958.1	0.126944	POS	1.37477	2.60513e-10	1.5111e-08
CCDC51	218722_s_at	coiled-coil domain containing 51	0.198806	0.198806	419.06	244.82	1	0	-1.10658	0.000737576	0.00432883
CCDC52	215094_at	spindle and centriole associated protein 1	0.12491	-0.12491	364.59	510.42	1	0	-1.0547	0.584691	0.724573
CCDC53	218628_at	coiled-coil domain containing 53	0.250921	-0.242472	242.4	380.11	0.0220562	NEG	-1.07333	0.167214	0.306776
CCDC56	218026_at	coiled-coil domain containing 56	0.260407	-0.243955	228.74	375.02	0.00344077	NEG	-1.191	9.98341e-06	0.000122768
CCDC57	214818_at	coiled-coil domain containing 57	0.22033	-0.22033	546.74	815.37	0.524813	NEG	1.09008	0.249388	0.407256
CCDC59	218936_s_at	coiled-coil domain containing 59	0.1818	-0.13914	259.03	261.53	1	0	1.01767	0.527629	0.678181
CCDC6	204716_at	coiled-coil domain containing 6	0.181513	0.11556	253.15	259.14	1	0	-1.00086	0.985873	0.991571
CCDC64	215015_at	coiled-coil domain containing 64	0.136656	-0.0640603	298.34	266.2	1	0	-1.03903	0.515399	0.66799
CCDC68	220180_at	coiled-coil domain containing 68	0.121376	-0.121376	413.07	519.93	1	0	-1.3648	0.000479075	0.00305154
CCDC69	212886_at	coiled-coil domain containing 69	0.270234	0.270234	478.53	340.42	0.203413	POS	1.12721	0.0681926	0.158683
CCDC70	221167_s_at	coiled-coil domain containing 70	0.144426	-0.138823	438.13	578.13	1	NEG	1.00376	0.967539	0.981695
CCDC71	219893_at	coiled-coil domain containing 71	0.17057	-0.164065	404.07	590.49	1	0	1.03436	0.527936	0.678302
CCDC72	221791_s_at	coiled-coil domain containing 72	0.199521	-0.0721986	481.25	399.31	0.799204	NEG	1.02595	0.49456	0.651498
CCDC76	219130_at	coiled-coil domain containing 76	0.19001	0.19001	636.06	563.76	1	0	-1.1301	0.00791994	0.0295903
CCDC81	220389_at	coiled-coil domain containing 81	0.130857	-0.125474	465.78	582.6	1	0	1.26366	0.0109613	0.0381567
CCDC82	220693_at	coiled-coil domain containing 82	0.148456	0.148456	608.76	513.14	1	0	1.19154	0.0186086	0.0578948
CCDC85B	204610_s_at	coiled-coil domain containing 85B	0.184283	-0.184283	266.66	334.54	1	0	1.0352	0.448636	0.610304
CCDC85C	219018_s_at	coiled-coil domain containing 85C	0.0981738	-0.0781738	211.49	246.87	1	0	1.0769	0.222221	0.375435
CCDC86	203119_at	coiled-coil domain containing 86	0.150478	-0.14463	445.77	535.31	1	0	1.01405	0.617969	0.750914
CCDC87	219887_at	coiled-coil domain containing 87	0.147998	-0.147998	299.89	495.58	1	NEG	1.39378	2.12352e-05	0.000228063
CCDC88A	221078_s_at	coiled-coil domain containing 88A	0.160822	0.160822	333.58	275.05	1	0	-1.1212	0.0907728	0.196159
CCDC88C	215343_at	coiled-coil domain containing 88C	0.140371	0.140371	287.63	213.35	1	0	1.14726	0.0814971	0.181084
CCDC90A	220094_s_at	coiled-coil domain containing 90A	0.315847	-0.305411	185.48	340.77	8.52297e-06	NEG	1.04133	0.299869	0.464432
CCDC90B	218288_s_at	coiled-coil domain containing 90B	0.164715	-0.129223	281.03	281.28	1	0	-1.09131	0.00152687	0.00776763
CCDC91	218545_at	coiled-coil domain containing 91	0.162555	-0.133387	245.65	273.23	0.252334	NEG	-1.24723	1.63751e-07	3.8308e-06
CCDC9	206257_at	coiled-coil domain containing 9	0.269131	-0.25321	1019.89	1123.13	0.610924	NEG	1.03383	0.365717	0.532385
CCDC92	218175_at	coiled-coil domain containing 92	0.193052	-0.193052	452.46	491.83	0.524813	NEG	-1.06744	0.112878	0.230646
CCDC93	209688_s_at	coiled-coil domain containing 93	0.171999	0.171999	598.76	477.43	1	0	1.06625	0.0962114	0.204877
CCDC94	204335_at	coiled-coil domain containing 94	0.151748	-0.0929244	168.24	215.88	1	0	-1.00419	0.949285	0.971619
CCDC99	221685_s_at	coiled-coil domain containing 99	0.151522	0.151522	399.71	307.08	1	0	1.07159	0.381277	0.546655
CCHCR1	209698_at	coiled-coil alpha-helical rod protein 1	0.194806	0.194806	465.41	275.93	1	0	1.1424	0.0231973	0.0688977
CCIN	210642_at	calicin	0.126588	-0.118732	303.08	385.44	1	0	-1.05611	0.373598	0.539726
CCK	205827_at	cholecystokinin	0.151906	0.0830854	555.69	547.65	1	0	1.19293	0.0549943	0.134552
CCKAR	211173_at	cholecystokinin A receptor	0.124286	-0.090986	458.54	480.08	1	NEG	1.11472	0.138673	0.267714
CCKBR	210381_s_at	cholecystokinin B receptor	0.194464	-0.185131	657.43	820.32	1	0	-1.02076	0.713364	0.821134
CCL11	210133_at	chemokine (C-C motif) ligand 11	0.163173	-0.163173	319.43	581.53	1	0	-1.01688	0.801657	0.878668
CCL1	207533_at	chemokine (C-C motif) ligand 1	0.147885	-0.141856	406.2	495.44	1	0	1.01171	0.788483	0.870585
CCL13	206407_s_at	chemokine (C-C motif) ligand 13	0.167511	0.018299	440.64	507.99	1	0	1.40419	7.74937e-05	0.000665587
CCL16	207354_at	chemokine (C-C motif) ligand 16	0.181772	-0.177577	577.82	779.13	1	0	1.01336	0.873292	0.92453
CCL17	207900_at	chemokine (C-C motif) ligand 17	0.109291	0.109291	231.82	181.74	1	0	1.11454	0.112698	0.230457
CCL18	209924_at	chemokine (C-C motif) ligand 18 (pulmonary and activation-regulated)	0.186351	0.067366	367.75	444.73	1	0	1.91414	1.94854e-08	6.00784e-07
CCL19	210072_at	chemokine (C-C motif) ligand 19	0.314712	0.162565	410.43	503.45	0.126944	POS	1.32929	0.00868188	0.0317005
CCL20	205476_at	chemokine (C-C motif) ligand 20	0.180114	-0.180114	198.19	397.54	0.898791	NEG	1.10387	0.254695	0.413891
CCL21	204606_at	chemokine (C-C motif) ligand 21	0.182838	-0.000914036	371.19	473.86	1	0	1.19988	0.0499212	0.125153
CCL2	216598_s_at	chemokine (C-C motif) ligand 2	0.223752	0.169973	311.24	292.91	1	0	1.2888	0.0106062	0.037167
CCL22	207861_at	chemokine (C-C motif) ligand 22	0.151321	-0.00845254	372.79	475.84	1	0	1.65355	8.94436e-08	2.2499e-06
CCL23	210548_at	chemokine (C-C motif) ligand 23	0.1604	-0.154183	500.54	628.15	1	0	1.02813	0.759597	0.851272
CCL24	221463_at	chemokine (C-C motif) ligand 24	0.115192	0.0926976	388.9	374.21	1	0	1.09273	0.235614	0.391134
CCL25	206988_at	chemokine (C-C motif) ligand 25	0.123385	-0.123385	519.12	574.15	1	0	-1.06903	0.420267	0.584482
CCL27	207955_at	chemokine (C-C motif) ligand 27	0.163765	-0.163765	250.28	523.68	1	NEG	1.05526	0.51928	0.67187
CCL4	204103_at	chemokine (C-C motif) ligand 4	0.250393	0.129051	361.35	426.65	1	0	1.19748	0.00737781	0.0279345
CCL5	204655_at	chemokine (C-C motif) ligand 5	0.3032	0.152851	494.66	603.35	0.702783	POS	1.46737	1.61038e-06	2.6464e-05
CCL7	208075_s_at	chemokine (C-C motif) ligand 7	0.153347	-0.153347	257.3	398.12	1	0	1.08277	0.3418	0.507932
CCL8	214038_at	chemokine (C-C motif) ligand 8	0.191978	0.0387708	331.8	383.9	1	0	1.44016	3.81436e-06	5.45037e-05
CCNA1	205899_at	cyclin A1	0.194825	-0.189359	558.66	759.04	0.308911	NEG	1.01518	0.856988	0.91442
CCNA2	213226_at	cyclin A2	0.297057	-0.297057	353.75	524.95	0.000943316	NEG	1.38603	2.38648e-08	7.26989e-07
CCNB1	214710_s_at	cyclin B1	0.289991	-0.272489	265.04	311.34	0.203413	NEG	1.31194	1.82796e-06	2.93931e-05
CCNB1IP1	217988_at	cyclin B1 interacting protein 1, E3 ubiquitin protein ligase	0.183	-0.151613	231.35	275.92	0.898791	NEG	-1.0742	0.0612994	0.146179
CCNB2	202705_at	cyclin B2	0.352253	-0.352253	251.82	357.3	0.0022692	NEG	1.50071	1.77249e-10	1.06711e-08
CCNC	201955_at	cyclin C	0.215485	-0.18202	245.99	286.61	0.799204	NEG	1.0944	0.00553881	0.0220978
CCND1	208712_at	cyclin D1	0.186248	0.186248	334.89	286.35	1	0	-1.15048	0.0798372	0.178081
CCND2	200953_s_at	cyclin D2	0.233194	-0.0314808	584.13	732.54	1	0	1.06966	0.0938865	0.201073
CCND3	201700_at	cyclin D3	0.169446	0.129446	304.02	239.98	1	0	-1.04491	0.194853	0.341928
CCNE1	213523_at	cyclin E1	0.26067	-0.26067	232.52	462.44	0.203413	NEG	1.51937	1.61105e-08	5.07821e-07
CCNE2	205034_at	cyclin E2	0.234442	-0.224797	258.92	304.68	0.203413	NEG	1.52665	3.33517e-10	1.81831e-08
CCNF	204826_at	cyclin F	0.174748	-0.174748	241.41	304.75	1	0	1.12231	0.0110584	0.038381
CCNG1	208796_s_at	cyclin G1	0.210724	-0.202207	230.02	318.76	0.373293	NEG	-1.22044	2.97165e-07	6.21892e-06
CCNG2	202769_at	cyclin G2	0.215702	-0.188816	299.3	382.67	0.0564129	NEG	-1.15282	0.00717505	0.0272888
CCNH	204093_at	cyclin H	0.236599	-0.177655	336.53	344.05	0.0749708	NEG	-1.11312	0.000351827	0.0023466
CCNI	208656_s_at	cyclin I	0.207914	-0.207914	207.33	298.29	1	0	-1.06968	0.0499639	0.12521
CCNJ	219470_x_at	cyclin J	0.175866	-0.175866	319.45	569.5	1	NEG	1.19571	2.19459e-05	0.000234662
CCNJL	219227_at	cyclin J-like	0.184786	-0.184786	660.8	809.11	1	0	1.17886	0.00869749	0.0317301
CCNK	219273_at	cyclin K	0.181218	-0.181218	484.44	739.04	0.610924	NEG	1.06455	0.176915	0.319357
CCNL1	220046_s_at	cyclin L1	0.201409	0.201409	687	535.57	1	0	1.00897	0.846769	0.907875
CCNL2	221427_s_at	cyclin L2	0.193839	-0.102846	433.44	398.57	1	NEG	1.00443	0.956469	0.975078
CCNO	210021_s_at	cyclin O	0.17092	-0.17092	291.77	445.86	1	0	-1.00693	0.939416	0.965564
CCNT1	206967_at	cyclin T1	0.19656	-0.191316	458.75	532.9	0.702783	NEG	1.25487	0.00855093	0.0313304
CCNT2	213743_at	cyclin T2	0.181627	-0.007292	557.89	509.01	1	0	1.00158	0.964761	0.98001
CCPG1	221511_x_at	cell cycle progression 1	0.156993	0.156993	567.87	527.13	1	0	-1.1848	5.71454e-05	0.000518513
CCR10	220565_at	chemokine (C-C motif) receptor 10	0.158982	-0.154897	585.77	716.07	1	0	1.03648	0.566451	0.709768
CCR1	205098_at	chemokine (C-C motif) receptor 1	0.187478	0.0560336	396.37	482.63	1	0	1.1607	0.00355975	0.0154918
CCR2	206978_at	chemokine (C-C motif) receptor 2	0.297218	0.0802678	594.71	792.35	0.524813	POS	1.28161	2.0719e-05	0.000224006
CCR3	208304_at	chemokine (C-C motif) receptor 3	0.145493	-0.132271	442.48	567.98	1	NEG	-1.08724	0.335526	0.501763
CCR4	208376_at	chemokine (C-C motif) receptor 4	0.205591	-0.201376	671.68	852.93	1	0	1.11913	0.0947436	0.202512
CCR5	206991_s_at	chemokine (C-C motif) receptor 5	0.239193	0.146366	362.93	352.98	1	0	1.20635	0.00853557	0.0313012
CCR6	206983_at	chemokine (C-C motif) receptor 6	0.1939	0.1939	363.26	224.88	0.898791	POS	1.05088	0.507789	0.661991
CCR7	206337_at	chemokine (C-C motif) receptor 7	0.31073	0.13441	490.75	674.88	0.203413	POS	1.51902	3.75707e-08	1.07491e-06
CCR8	208059_at	chemokine (C-C motif) receptor 8	0.279849	-0.273962	445.43	910.61	0.00344077	NEG	1.26814	0.00195501	0.00951878
CCR9	207445_s_at	chemokine (C-C motif) receptor 9	0.191479	-0.173089	824.66	899.37	1	0	-1.04773	0.487286	0.644657
CCRK	205271_s_at	cyclin-dependent kinase 20	0.1481	0.1481	627.8	582.03	1	0	-1.08153	0.0299004	0.0840321
CCRL1	220351_at	chemokine (C-C motif) receptor-like 1	0.165074	-0.126027	300.54	433.91	1	0	-1.00462	0.954682	0.974709
CCRL2	211434_s_at	chemokine (C-C motif) receptor-like 2	0.18183	0.0867804	247.74	271.74	1	0	1.22747	0.00517314	0.0209281
CCRN4L	220671_at	CCR4 carbon catabolite repression 4-like (S. cerevisiae)	0.220323	-0.206496	801.15	940.47	0.610924	NEG	1.04415	0.239022	0.394837
CCS	203522_at	copper chaperone for superoxide dismutase	0.181417	-0.135098	349.37	362.95	1	NEG	1.09328	0.0323828	0.0895037
CCT2	201947_s_at	chaperonin containing TCP1, subunit 2 (beta)	0.229205	-0.221512	246.39	355.02	1	0	1.12291	0.00227064	0.010807
CCT3	200910_at	chaperonin containing TCP1, subunit 3 (gamma)	0.300796	-0.300796	201.72	384.4	8.52297e-06	NEG	1.11469	0.00164371	0.00824323
CCT4	200877_at	chaperonin containing TCP1, subunit 4 (delta)	0.242276	-0.232831	228.71	339.96	0.445384	NEG	1.11766	0.000640125	0.00384653
CCT5	208696_at	chaperonin containing TCP1, subunit 5 (epsilon)	0.24646	-0.24646	234.28	361.53	0.126944	NEG	1.19252	0.000128751	0.00101145
CCT6A	201327_s_at	chaperonin containing TCP1, subunit 6A (zeta 1)	0.225335	-0.217328	265.15	338.69	0.203413	NEG	1.0236	0.524033	0.675611
CCT6B	206587_at	chaperonin containing TCP1, subunit 6B (zeta 2)	0.122433	-0.100979	404.55	437.94	1	0	-1.08017	0.0407631	0.107075
CCT7	200812_at	chaperonin containing TCP1, subunit 7 (eta)	0.293684	-0.293684	202.78	408.67	0.000369042	NEG	1.09428	0.0116944	0.040128
CCT8	200873_s_at	chaperonin containing TCP1, subunit 8 (theta)	0.325153	-0.325153	270.64	424.33	8.05181e-05	NEG	1.17847	3.00816e-05	0.000305148
CCT8L2	220508_at	chaperonin containing TCP1, subunit 8 (theta)-like 2	0.12806	0.12806	451.02	348.87	1	0	1.16818	0.0198564	0.0608385
CD14	201743_at	CD14 molecule	0.205507	0.100538	269.74	309.65	1	0	-1.00793	0.884932	0.931882
CD151	204306_s_at	CD151 molecule (Raph blood group)	0.190529	-0.16985	299.93	361.39	0.524813	NEG	1.0631	0.262434	0.422361
CD160	207840_at	CD160 molecule	0.194389	-0.184121	562.47	769.91	1	NEG	1.11549	0.0690274	0.160185
CD163	215049_x_at	CD163 molecule	0.204501	0.0995809	350.08	371.03	1	0	1.22203	0.00406798	0.017254
CD164	208405_s_at	CD164 molecule, sialomucin	0.223338	-0.223338	197.68	335.94	0.799204	NEG	-1.00071	0.981668	0.989626
CD177	219669_at	CD177 molecule	0.136508	-0.129942	380.43	511.89	1	0	-1.16893	0.0193808	0.0596544
CD180	206206_at	CD180 molecule	0.249523	0.0980056	384.63	493.56	0.702783	POS	1.1619	0.00698624	0.0267558
CD19	206398_s_at	CD19 molecule	0.221508	0.0401151	521.95	679.1	0.702783	POS	1.42451	1.86341e-06	2.97682e-05
CD1A	210325_at	CD1a molecule	0.225021	-0.225021	800.21	1001.43	1	NEG	1.07227	0.164852	0.303671
CD1B	206749_at	CD1b molecule	0.170215	-0.152253	544.81	664.57	1	0	1.03332	0.728652	0.830725
CD1C	205987_at	CD1c molecule	0.250246	0.207224	355.83	346.19	1	POS	-1.01403	0.908694	0.947246
CD1D	205789_at	CD1d molecule	0.178842	0.0230907	460.28	559.87	1	0	1.09213	0.128445	0.25332
CD1E	208592_s_at	CD1e molecule	0.155384	-0.150395	446.88	632.6	1	0	1.10702	0.104454	0.218238
CD200	209583_s_at	CD200 molecule	0.182127	-0.0900056	465.53	540.87	1	0	1.04579	0.268498	0.4294
CD207	220428_at	CD207 molecule, langerin	0.17788	-0.173601	706.14	827.96	1	0	-1.02788	0.742831	0.840415
CD209	207277_at	CD209 molecule	0.159513	-0.0158458	708.88	721.28	1	0	1.02314	0.620247	0.752747
CD2	205831_at	CD2 molecule	0.382239	0.216694	450.17	620.72	0.0156668	POS	1.48759	1.59279e-07	3.73995e-06
CD22	38521_at	CD22 molecule	0.190606	-0.178036	779.54	877.41	1	0	1.12477	0.026576	0.0768484
CD226	207315_at	CD226 molecule	0.152237	-0.0631577	641.17	691.27	1	0	1.01413	0.792098	0.872833
CD24	216379_x_at	CD24 molecule	0.195648	-0.176723	208.6	242.18	0.445384	NEG	1.79125	6.32302e-14	1.02976e-11
CD244	220307_at	CD244 molecule, natural killer cell receptor 2B4	0.143526	0.0121863	379.58	444.75	1	0	1.12159	0.113729	0.231968
CD247	210031_at	CD247 molecule	0.365554	0.240878	512.26	563.75	0.445384	POS	1.50729	3.38493e-07	6.95773e-06
CD248	219025_at	CD248 molecule, endosialin	0.232912	-0.232912	558.75	709.54	0.702783	NEG	-1.01139	0.790056	0.871463
CD27	206150_at	CD27 molecule	0.310916	0.175131	396	507.99	0.445384	POS	1.34377	0.000114453	0.000916277
CD28	206545_at	CD28 molecule	0.30531	0.0315737	602.35	813.51	1	POS	1.15934	0.00577632	0.0228944
CD2AP	203593_at	CD2-associated protein	0.140078	-0.0952226	270.96	255.79	0.898791	NEG	-1.00724	0.831646	0.89818
CD2BP2	202257_s_at	CD2 (cytoplasmic tail) binding protein 2	0.193186	-0.175383	278.47	355.98	0.702783	NEG	-1.00761	0.847377	0.908221
CD300A	209933_s_at	CD300a molecule	0.160968	0.0522811	440.21	415.8	1	0	1.13625	0.0111883	0.0387219
CD300C	207270_x_at	CD300c molecule	0.155142	-0.149601	485.45	615.35	1	0	-1.04245	0.378519	0.543978
CD302	203799_at	CD302 molecule	0.210348	0.210348	484.79	371.58	1	POS	-1.44178	1.86128e-12	2.02084e-10
CD320	218529_at	CD320 molecule	0.155917	-0.0947073	211.98	198.16	0.898791	NEG	-1.37181	3.99534e-07	8.06881e-06
CD33	206120_at	CD33 molecule	0.171364	-0.171364	377.93	593.41	0.898791	NEG	1.03197	0.598653	0.73525
CD34	209543_s_at	CD34 molecule	0.204451	-0.200483	722.59	800.81	1	NEG	-1.10459	0.0226038	0.0674344
CD36	206488_s_at	CD36 molecule (thrombospondin receptor)	0.311309	-0.242079	310.07	289.41	0.702783	NEG	-1.07124	0.454012	0.615377
CD37	204192_at	CD37 molecule	0.232261	0.10679	368.62	469.35	0.702783	POS	1.23716	0.0066691	0.0257422
CD38	205692_s_at	CD38 molecule	0.303649	0.177139	424.51	491.01	0.524813	POS	1.66106	2.81935e-08	8.30957e-07
CD3D	213539_at	CD3d molecule, delta (CD3-TCR complex)	0.429961	0.333764	421.98	443.86	0.0156668	POS	1.54487	4.72715e-09	1.79775e-07
CD3E	205456_at	CD3e molecule, epsilon (CD3-TCR complex)	0.218704	-0.156434	691.68	929.3	1	0	1.27541	4.31826e-05	0.000413999
CD3EAP	205264_at	CD3e molecule, epsilon associated protein	0.179738	-0.172381	359.07	540.17	1	0	-1.09127	0.0202262	0.0617927
CD3G	206804_at	CD3g molecule, gamma (CD3-TCR complex)	0.250796	0.130034	451.32	521.4	1	0	1.46966	9.46229e-05	0.000781023
CD40	35150_at	CD40 molecule, TNF receptor superfamily member 5	0.256312	-0.252318	786.88	1011.72	0.252334	NEG	1.04665	0.244757	0.401698
CD40LG	207892_at	CD40 ligand	0.218973	0.0569384	359.25	512.47	0.799204	POS	1.0877	0.31909	0.484624
CD4	203547_at	CD4 molecule	0.198437	-0.0863485	433.82	612.02	1	0	1.16348	0.00802959	0.0299146
CD44	212063_at	CD44 molecule (Indian blood group)	0.185055	0.185055	414.69	224.61	1	0	-1.20101	7.64162e-05	0.000659741
CD46	208783_s_at	CD46 molecule, complement regulatory protein	0.273416	-0.273416	220.44	420.09	0.030602	NEG	-1.05226	0.258687	0.418238
CD47	213857_s_at	CD47 molecule	0.19422	-0.135046	306.25	284.73	1	0	-1.01307	0.773945	0.861273
CD48	204118_at	CD48 molecule	0.386412	0.236333	486.69	588.26	0.0220562	POS	1.27324	5.16447e-05	0.000478863
CD5	206485_at	CD5 molecule	0.14131	-0.12531	577.39	692.34	1	0	1.13844	0.0690248	0.160185
CD52	34210_at	CD52 molecule	0.328537	0.309873	375.8	337.52	0.252334	POS	1.47557	1.78927e-05	0.000197817
CD53	203416_at	CD53 molecule	0.327401	0.171913	487.95	623.51	0.252334	POS	1.21953	0.000163686	0.00123621
CD55	201926_s_at	CD55 molecule, decay accelerating factor for complement (Cromer blood group)	0.215199	0.168558	215.73	217.63	1	0	1.19563	0.00013793	0.00107098
CD58	205173_x_at	CD58 molecule	0.218858	-0.193124	320.11	353.84	0.252334	NEG	-1.12382	0.0082528	0.0305626
CD59	200983_x_at	CD59 molecule, complement regulatory protein	0.1893	-0.179775	227.6	286.75	1	NEG	-1.15805	0.00227034	0.010807
CD5L	206680_at	CD5 molecule-like	0.201816	-0.191212	549.78	763.52	0.898791	NEG	1.01769	0.828576	0.896389
CD6	213958_at	CD6 molecule	0.304567	0.166705	581.58	637.73	0.126944	POS	1.4375	8.39143e-08	2.13193e-06
CD63	200663_at	CD63 molecule	0.196682	-0.196682	217.29	317.57	0.610924	NEG	1.01317	0.579173	0.719998
CD69	209795_at	CD69 molecule	0.23328	0.0245274	648.73	795.52	1	0	1.19137	0.0270078	0.0777959
CD70	206508_at	CD70 molecule	0.131036	-0.111036	264.94	404.58	1	0	-1.19424	0.00789345	0.0295087
CD7	214049_x_at	CD7 molecule	0.272035	0.204541	310.59	281.45	0.0749708	POS	1.28321	0.00391226	0.0167163
CD72	215925_s_at	CD72 molecule	0.184861	0.141913	266.61	253.3	1	0	1.10377	0.307014	0.47227
CD74	209619_at	CD74 molecule, major histocompatibility complex, class II invariant chain	0.327551	0.202473	453.61	489.59	0.00344077	POS	1.09532	0.0821591	0.182215
CD79A	205049_s_at	CD79a molecule, immunoglobulin-associated alpha	0.230122	0.153655	513.41	510.3	0.702783	POS	1.33409	0.000262906	0.00183597
CD79B	205297_s_at	CD79b molecule, immunoglobulin-associated beta	0.239985	0.239985	329.07	251.88	0.702783	POS	1.49409	1.02102e-05	0.000125314
CD80	207176_s_at	CD80 molecule	0.269031	-0.265031	764.06	1012.63	0.445384	NEG	1.06904	0.102846	0.215656
CD81	200675_at	CD81 molecule	0.225689	-0.225689	328.55	479.66	1	NEG	1.0686	0.0364105	0.0982836
CD82	203904_x_at	CD82 molecule	0.137823	-0.137823	382.24	504.96	1	0	1.08387	0.138118	0.267
CD83	204440_at	CD83 molecule	0.251603	0.0534462	555.78	724.96	1	POS	1.0611	0.168447	0.308236
CD84	205988_at	CD84 molecule	0.224669	-0.224669	522.45	783.56	1	0	1.14703	0.00478113	0.0196546
CD86	210895_s_at	CD86 molecule	0.254604	0.116745	367.57	490.22	1	POS	1.13818	0.0156516	0.050707
CD8A	205758_at	CD8a molecule	0.248113	0.0563976	466.72	655.38	1	0	1.33443	5.18559e-05	0.000480471
CD8B	207979_s_at	CD8b molecule	0.187005	-0.0397607	573.79	684.37	1	0	1.16068	0.0455666	0.116794
CD9	201005_at	CD9 molecule	0.248422	-0.248422	221.1	383.78	0.00344077	NEG	1.0939	0.0980702	0.207666
CD93	202878_s_at	CD93 molecule	0.215173	0.177568	306.49	289.39	1	0	-1.00776	0.907054	0.94613
CD96	206761_at	CD96 molecule	0.197917	0.0187201	495.74	644.07	1	0	1.29913	0.000662801	0.00395842
CD97	202910_s_at	CD97 molecule	0.265569	0.165722	425.99	427.46	0.610924	POS	1.21664	0.00142604	0.00738783
CD99	201029_s_at	CD99 molecule	0.300358	-0.300358	284.36	401.66	1	NEG	1.14326	0.000587809	0.00358815
CDA	205627_at	cytidine deaminase	0.123674	-0.110893	480.28	522.64	1	0	-1.15052	0.121805	0.243936
CDADC1	221015_s_at	cytidine and dCMP deaminase domain containing 1	0.147271	-0.140798	410.38	513.34	1	0	-1.19491	0.0191113	0.0590254
CDC123	201725_at	cell division cycle 123 homolog (S. cerevisiae)	0.203313	-0.203313	206.01	311.18	0.524813	NEG	1.00127	0.967677	0.981743
CDC14A	210742_at	CDC14 cell division cycle 14 homolog A (S. cerevisiae)	0.174844	-0.174844	531.59	667.94	1	0	-1.0688	0.336234	0.50261
CDC14B	221555_x_at	CDC14 cell division cycle 14 homolog B (S. cerevisiae)	0.217124	-0.217124	860.39	1021.69	1	0	1.01298	0.765035	0.854199
CDC16	209659_s_at	cell division cycle 16 homolog (S. cerevisiae)	0.168371	0.0202487	312.51	269.08	0.898791	POS	-1.08323	0.0216077	0.0651205
CDC20	202870_s_at	cell division cycle 20 homolog (S. cerevisiae)	0.194914	-0.194914	226.06	342.4	1	0	1.37528	2.83447e-05	0.000289207
CDC2	203213_at	cyclin-dependent kinase 1	0.291469	-0.283868	255.61	347.72	0.030602	NEG	1.50253	1.61072e-07	3.77509e-06
CDC23	202892_at	cell division cycle 23 homolog (S. cerevisiae)	0.26939	0.226386	550.33	540.47	1	0	-1.09852	0.0088207	0.0321242
CDC25A	204696_s_at	cell division cycle 25 homolog A (S. pombe)	0.0988826	-0.0422061	284.36	315.73	1	0	1.25339	0.00139107	0.00724748
CDC25B	201853_s_at	cell division cycle 25 homolog B (S. pombe)	0.216821	-0.211615	446.75	620.61	0.524813	NEG	1.23389	2.05584e-06	3.21222e-05
CDC25C	205167_s_at	cell division cycle 25 homolog C (S. pombe)	0.23521	-0.205704	292.61	314.82	1	NEG	1.21865	0.00016179	0.00122553
CDC27	217879_at	cell division cycle 27 homolog (S. cerevisiae)	0.152809	-0.152809	296.55	423.79	1	0	-1.11088	0.000105888	0.000856334
CDC2L5	207318_s_at	cyclin-dependent kinase 13	0.189878	-0.189878	235.95	423.64	1	0	-1.01457	0.639128	0.766146
CDC2L6	212899_at	cyclin-dependent kinase 19	0.183494	-0.0739226	254.34	336.26	1	0	1.02501	0.525095	0.676293
CDC34	212540_at	cell division cycle 34 homolog (S. cerevisiae)	0.165084	-0.165084	225.94	265.23	0.799204	NEG	1.13858	0.00117356	0.00630082
CDC37	209953_s_at	cell division cycle 37 homolog (S. cerevisiae)	0.168729	-0.154443	261.03	289.54	0.799204	NEG	-1.09007	0.290766	0.454541
CDC37L1	219343_at	cell division cycle 37 homolog (S. cerevisiae)-like 1	0.146159	-0.0691086	258.51	224.25	1	0	-1.19877	2.32365e-07	5.07171e-06
CDC40	203376_at	cell division cycle 40 homolog (S. cerevisiae)	0.202901	0.0270838	286.18	265.26	1	0	1.00324	0.917897	0.952696
CDC42	208727_s_at	cell division cycle 42 (GTP binding protein, 25kDa)	0.148038	0.0862073	240.16	234.79	1	0	-1.00701	0.934773	0.963145
CDC42BPA	203794_at	CDC42 binding protein kinase alpha (DMPK-like)	0.142414	-0.142414	370.97	534.03	1	0	1.03167	0.530341	0.680438
CDC42BPB	217849_s_at	CDC42 binding protein kinase beta (DMPK-like)	0.203024	-0.0868129	684.98	716.03	0.445384	NEG	1.1501	0.0180352	0.0565541
CDC42EP1	204693_at	CDC42 effector protein (Rho GTPase binding) 1	0.190717	-0.190717	286.17	490.25	0.799204	NEG	1.03038	0.634389	0.762407
CDC42EP2	209850_s_at	CDC42 effector protein (Rho GTPase binding) 2	0.13464	-0.13464	207.65	311.76	1	0	1.03285	0.525482	0.676444
CDC42EP3	209288_s_at	CDC42 effector protein (Rho GTPase binding) 3	0.165705	0.077609	292.84	321.97	1	0	-1.14213	0.00881138	0.0321087
CDC42EP4	218062_x_at	CDC42 effector protein (Rho GTPase binding) 4	0.1591	0.1191	513.83	446.8	1	0	-1.0888	0.0470782	0.119819
CDC42SE1	218157_x_at	CDC42 small effector 1	0.188637	0.188637	515.74	423.81	1	0	1.18751	1.735e-06	2.82924e-05
CDC45L	204126_s_at	cell division cycle 45 homolog (S. cerevisiae)	0.221298	-0.221298	222.92	287.85	0.445384	NEG	1.90077	4.02629e-08	1.14165e-06
CDC5L	209056_s_at	CDC5 cell division cycle 5-like (S. pombe)	0.16816	-0.101537	279.03	283.91	1	0	-1.04144	0.154396	0.289619
CDC6	203968_s_at	cell division cycle 6 homolog (S. cerevisiae)	0.296316	-0.296316	182.17	377.27	1	0	1.71118	2.35246e-15	4.74339e-13
CDC7	204510_at	cell division cycle 7 homolog (S. cerevisiae)	0.202457	-0.121169	653.34	617.55	0.610924	NEG	1.15051	0.000831311	0.00474396
CDC73	218578_at	cell division cycle 73, Paf1/RNA polymerase II complex component, homolog (S. cerevisiae)	0.186939	-0.164889	219.11	274.73	1	0	1.0422	0.338912	0.505246
CDCA3	221436_s_at	cell division cycle associated 3	0.294509	-0.294509	211.18	314.66	0.00756336	NEG	1.64939	1.12431e-09	5.27017e-08
CDCA4	218399_s_at	cell division cycle associated 4	0.178645	-0.171421	366.38	448.98	1	0	1.04577	0.115459	0.234669
CDCA8	221520_s_at	cell division cycle associated 8	0.310544	-0.310544	252.04	321.4	0.00513957	NEG	1.73118	2.51667e-07	5.42772e-06
CDCP1	218451_at	CUB domain containing protein 1	0.133063	0.0341847	316.05	348.82	1	0	1.1755	0.0020884	0.0100527
CDH10	220115_s_at	cadherin 10, type 2 (T2-cadherin)	0.280951	-0.276093	570.27	965.41	0.000135817	NEG	1.0178	0.726007	0.828911
CDH11	207173_x_at	cadherin 11, type 2, OB-cadherin (osteoblast)	0.291917	-0.291917	263.53	379.96	0.524813	NEG	-1.24441	0.00080204	0.0046101
CDH1	201131_s_at	cadherin 1, type 1, E-cadherin (epithelial)	0.23576	-0.23576	168.45	255.57	0.0220562	NEG	1.39239	0.000663159	0.0039587
CDH12	207149_at	cadherin 12, type 2 (N-cadherin 2)	0.112758	-0.0929067	453.79	479.09	1	0	-1.21608	0.0622624	0.147974
CDH13	204726_at	cadherin 13, H-cadherin (heart)	0.125917	-0.125917	204.47	279.26	1	0	1.0835	0.31253	0.478297
CDH15	206327_s_at	cadherin 15, type 1, M-cadherin (myotubule)	0.126801	-0.126801	542.39	652.7	1	0	1.16139	0.0640877	0.151208
CDH16	206517_at	cadherin 16, KSP-cadherin	0.158886	-0.152186	394.59	589.92	1	NEG	1.20134	0.0164193	0.0526837
[truncated: 10,704 more rows]
